# Supplementary material for: Comparison of initial oral microbiomes of young adults with and without cavitated dentin caries lesions using an in situ biofilm model
Source: Sci Rep. 2018 Sep 18;8:14010. doi: 10.1038/s41598-018-32361-x (PMC6143549; doi:10.1038/s41598-018-32361-x)
Supplement: Supplementary file 1 — Supplementary Figures 2 and 3 [file 41598_2018_32361_MOESM1_ESM.zip]

Archive with 6 entries (6 files):
- Supplementary_Figure_2a.html
- Supplementary_Figure_2b.html
- Supplementary_Figure_3a.html
- Supplementary_Figure_3b.html
- Supplementary_Figure_3c.html
- Supplementary_Figure_3d.html
