# Supplementary material for: Comparison of initial oral microbiomes of young adults with and without cavitated dentin caries lesions using an in situ biofilm model
Source: Sci Rep. 2018 Sep 18;8:14010. doi: 10.1038/s41598-018-32361-x (PMC6143549; doi:10.1038/s41598-018-32361-x)
Supplement: Supplementary file 3 — Supplementary Dataset [file 41598_2018_32361_MOESM3_ESM.xlsx]

## Sheet: Suppl Table 2
OTU	Kingdom	Phylum	Class	Order	Family	Genus	Species	eHOMD	eHOMDident	eHOMDmismatch	inControls	140929-ad1_001	140929-ad1_003	140929-ad1_008	140929-ad1_009	140929-ad1_010	140929-ad1_011	140929-ad1_013	140929-ad1_014	140929-ad1_015	140929-ad1_016	140929-ad1_018	140929-ad1_019	140929-ad1_020	140929-ad1_021	140929-ad1_022	140929-ad1_023	140929-ad1_025	140929-ad1_027	140929-ad1_028	140929-ad1_034	140929-ad1_035	140929-ad1_036	140929-ad1_037	140929-ad1_038	140929-ad1_039	140929-ad1_040	140929-ad1_041	140929-ad1_042	140929-ad1_043	140929-ad1_044	140929-ad1_045	140929-ad1_046	140929-ad1_047	140929-ad1_048	140929-ad2_001	140929-ad2_003	140929-ad2_008	140929-ad2_009
OTU_1	k__Bacteria	p__Firmicutes	c__Bacilli	o__Lactobacillales	f__Streptococcaceae	g__Streptococcus	s__?	Streptococcus sp. HMT 423 | HMT-423 | Clone: C2MKM128 | GB: AY278630 | Status: Lost | Body Site: Oral | Genome: no	99.4	2/314	Yes	1785	201	8427	595	85	49	1033	1131	6379	1017	351	399	103	56	92	2852	4251	7196	643	5684	1	2572	133	1483	1831	640	1348	982	4664	100	599	2264	6550	7594	709	2087	5198	1152
OTU_10	k__Bacteria	p__Proteobacteria	c__Gammaproteobacteria	o__Pasteurellales	f__Pasteurellaceae	g__Haemophilus	s__?	Haemophilus parainfluenzae | HMT-718 | Clone: ncd81b03c1 | GB: HM255881 | Status: Named | Body Site: Nasal/Oral | Genome: yes	100	0/310	Yes	66	109	584	87	78	57	101	182	462	53	32	31	3	31	13	56	948	69	188	842	0	45	44	0	123	117	35	1076	193	22	21	377	1485	93	167	97	567	33
OTU_100	k__Bacteria	p__Firmicutes	c__Clostridia	o__Clostridiales	f__Lachnospiraceae	g__Moryella	s__?	Stomatobaculum longum | HMT-419 | Clone: C4ALM087 | GB: AY278618 | Status: Named | Body Site: Oral | Genome: yes	99.4	2/323	No	0	0	28	0	46	0	0	11	0	8	4	9	0	0	7	0	0	15	18	0	0	10	0	0	0	0	0	4	9	5	0	6	1	0	0	0	0	2
OTU_1000	k__Bacteria	p__Firmicutes	c__Bacilli	o__Bacillales	f__Bacillaceae 1	g__Anoxybacillus	s__?	Anoxybacillus flavithermus | HMT-182 | Strain: R18839 | GB: AJ586357 | Status: Named | Body Site: Unassigned | Genome: yes	96.6	11/319	Yes	0	0	0	0	0	0	0	0	3	0	0	0	0	0	0	0	0	0	0	0	0	0	0	0	0	0	0	0	0	0	0	0	0	0	0	0	0	0
OTU_1002	k__Bacteria	p__Bacteroidetes	c__?	o__?	f__?	g__?	s__?	Bacteroidetes [G-5] bacterium HMT 511 | HMT-511 | Clone: MB3_C19 | GB: DQ003634 | Status: Phylotype | Body Site: Oral | Genome: no	99.4	2/309	No	0	0	0	0	0	0	0	0	0	0	0	0	0	0	0	0	0	0	0	0	0	0	0	0	0	0	0	0	0	0	0	0	0	0	0	0	0	0
OTU_1003	k__Bacteria	p__Proteobacteria	c__Alphaproteobacteria	o__Rhodospirillales	f__Rhodospirillaceae	g__Azospirillum	s__?	Brevundimonas diminuta | HMT-590 | Strain: IFO 3140 | GB: D49422 | Status: Named | Body Site: Unassigned | Genome: yes	88	33/276	No	0	0	0	0	0	0	0	0	0	0	0	0	0	0	0	0	0	0	0	0	0	0	0	0	0	0	0	0	0	0	0	0	0	0	0	0	1	0
OTU_1005	k__Bacteria	p__Proteobacteria	c__Betaproteobacteria	o__?	f__?	g__?	s__?	Cupriavidus gilardii | HMT-027 | Strain: C37KA | GB: AY005039 | Status: Named | Body Site: Unassigned | Genome: yes	88.2	36/306	No	0	0	0	0	0	0	0	0	0	0	0	0	0	0	0	0	0	0	0	0	10	0	55	0	0	0	0	0	0	0	0	0	0	0	0	0	0	0
OTU_1007	k__Bacteria	p__?	c__?	o__?	f__?	g__?	s__?	Sphingomonas sp. HMT 006 | HMT-006 | Clone: FI012 | GB: AY349411 | Status: Phylotype | Body Site: Unassigned | Genome: no	87.3	14/110	No	0	0	0	0	0	0	0	0	0	0	0	0	0	0	0	0	0	0	0	0	0	0	0	0	0	0	0	0	0	0	0	0	0	0	0	0	0	0
OTU_1008	k__Bacteria	p__Proteobacteria	c__Alphaproteobacteria	o__Rhizobiales	f__?	g__?	s__?	Afipia broomeae | HMT-559 | Strain: ATCC 49717 | GB: U87759 | Status: Named | Body Site: Unassigned | Genome: yes	96.1	11/279	No	0	0	0	0	0	0	0	0	0	0	0	0	0	0	0	0	0	0	0	0	0	0	0	0	0	0	0	0	0	0	0	0	0	0	0	0	0	0
OTU_1009	k__Bacteria	p__Bacteroidetes	c__?	o__?	f__?	g__?	s__?	Bacteroidales [G-2] bacterium HMT 274 | HMT-274 | Clone: 071040_120 | GB: JQ468173 | Status: Unnamed | Body Site: Oral | Genome: yes	80.4	61/311	Yes	0	0	0	0	0	0	0	0	0	0	0	1	0	0	0	0	0	0	0	0	0	0	0	0	0	0	0	0	0	0	0	0	0	0	0	0	0	0
OTU_101	k__Bacteria	p__Candidatus Saccharibacteria	c__Saccharibacteria_genera_incertae_sedis	o__Saccharibacteria_genera_incertae_sedis	f__Saccharibacteria_genera_incertae_sedis	g__Saccharibacteria_genera_incertae_sedis	s__?	Saccharibacteria (TM7) [G-6] bacterium HMT 870 | HMT-870 | Clone: 4W45 | GB: KM018322 | Status: Phylotype | Body Site: Oral | Genome: no	98.6	5/347	No	0	0	4	0	0	0	0	0	0	0	0	1	0	0	0	0	0	0	11	0	0	0	0	8	0	0	0	2	0	1	0	0	0	0	0	0	0	0
OTU_1010	k__Bacteria	p__Bacteroidetes	c__Sphingobacteriia	o__Sphingobacteriales	f__Chitinophagaceae	g__?	s__?	Flavitalea sp. HMT 320 | HMT-320 | Clone: AZ105 | GB: AF385548 | Status: Phylotype | Body Site: Unassigned | Genome: no	85.5	45/311	No	0	0	0	0	0	0	0	0	0	0	0	0	0	0	0	0	0	0	0	0	57	0	0	0	0	0	0	0	0	0	0	0	0	0	0	0	0	0
OTU_1011	k__Bacteria	p__Bacteroidetes	c__Flavobacteriia	o__Flavobacteriales	f__Flavobacteriaceae	g__?	s__?	Capnocytophaga gingivalis | HMT-337 | Strain: ATCC 33624 | GB: X67608 | Status: Named | Body Site: Oral | Genome: yes	90.1	30/303	No	0	0	0	0	0	0	0	0	0	0	0	0	0	0	0	0	0	0	0	0	0	0	0	0	0	0	0	0	0	0	0	0	0	0	0	0	0	0
OTU_1012	k__Bacteria	p__Firmicutes	c__Bacilli	o__Bacillales	f__Staphylococcaceae	g__Staphylococcus	s__?	Staphylococcus cohnii | HMT-117 | Strain: GH 137 | GB: NR_036902 | Status: Named | Body Site: Unassigned | Genome: yes	99.7	1/317	No	0	0	0	0	0	0	0	0	0	0	0	0	0	0	0	0	0	0	0	0	0	0	0	0	0	0	0	0	0	0	0	0	0	0	0	3	0	0
OTU_1013	k__Bacteria	p__Nitrospirae	c__Nitrospira	o__Nitrospirales	f__Nitrospiraceae	g__Nitrospira	s__?	Rothia mucilaginosa | HMT-681 | Strain: DY-18 | GB: NR_074690 | Status: Named | Body Site: Oral | Genome: yes	75.7	79/325	No	0	0	0	0	0	0	0	0	0	0	0	0	0	0	0	0	0	0	0	7	0	0	0	0	0	0	0	0	0	0	0	0	0	0	0	0	0	0
OTU_1014	k__Bacteria	p__Actinobacteria	c__Actinobacteria	o__Actinomycetales	f__Mycobacteriaceae	g__Mycobacterium	s__?	Mycobacterium neoaurum | HMT-692 | Strain: ATCC 25795 | GB: M29564 | Status: Named | Body Site: Unassigned | Genome: yes	93.7	19/302	Yes	0	0	0	0	0	0	0	0	0	0	0	0	0	0	0	0	0	0	0	0	0	0	0	0	0	0	0	0	0	0	0	0	0	0	0	0	0	0
OTU_1015	k__Bacteria	p__?	c__?	o__?	f__?	g__?	s__?	Enhydrobacter aerosaccus | HMT-196 | Strain: PAGU 1624 | GB: NR_113385 | Status: Named | Body Site: Unassigned | Genome: yes	78.4	60/278	No	0	0	0	0	0	0	0	0	0	0	0	0	0	0	0	63	0	0	0	0	0	0	0	0	0	0	0	0	0	0	0	0	0	0	0	0	0	0
OTU_1016	k__Bacteria	p__Proteobacteria	c__Betaproteobacteria	o__Burkholderiales	f__Alcaligenaceae	g__Pigmentiphaga	s__?	Achromobacter xylosoxidans | HMT-343 | Strain: DSM 30026 | GB: Y14907 | Status: Named | Body Site: Unassigned | Genome: yes	94.7	16/304	No	0	0	0	0	0	0	0	0	0	0	1	0	0	5	6	0	0	0	0	0	0	0	0	0	0	0	0	0	0	0	0	0	0	0	0	0	0	10
OTU_1017	k__Bacteria	p__Firmicutes	c__Bacilli	o__Bacillales	f__Bacillales_Incertae Sedis XII	g__Exiguobacterium	s__?	Lactobacillus acidophilus | HMT-529 | Strain: ATCC 4356 | GB: AB008203 | Status: Named | Body Site: Unassigned | Genome: yes	79.8	68/337	No	0	0	0	0	0	0	0	0	0	0	0	0	0	0	0	62	0	0	0	0	0	0	0	0	0	0	0	0	0	0	0	0	0	0	0	0	0	0
OTU_1019	k__Bacteria	p__?	c__?	o__?	f__?	g__?	s__?	Moraxella catarrhalis | HMT-833 | Clone: ncd1722h10c1 | GB: JF141417 | Status: Named | Body Site: Nasal | Genome: yes	77.7	67/301	No	0	0	0	0	0	0	0	0	0	0	0	0	0	0	0	0	0	0	0	0	45	0	0	0	0	0	0	0	0	0	0	0	0	0	0	1	0	0
OTU_102	k__Bacteria	p__Proteobacteria	c__Gammaproteobacteria	o__Pasteurellales	f__Pasteurellaceae	g__Aggregatibacter	s__?	Aggregatibacter paraphrophilus | HMT-720 | Strain: ATCC 29241 | GB: M75042 | Status: Named | Body Site: Oral | Genome: yes	99.1	3/329	No	0	0	0	0	0	0	8	0	1	1	0	0	0	0	6	103	0	9	41	22	0	0	0	2	0	0	0	0	0	0	0	9	0	6	6	0	1	7
OTU_1020	k__Bacteria	p__Bacteroidetes	c__Bacteroidia	o__Bacteroidales	f__Porphyromonadaceae	g__Paludibacter	s__?	Bacteroidales [G-2] bacterium HMT 274 | HMT-274 | Clone: 071040_120 | GB: JQ468173 | Status: Unnamed | Body Site: Oral | Genome: yes	84.6	48/311	Yes	0	0	0	0	0	0	0	0	0	0	0	0	0	0	0	0	0	0	0	0	44	0	0	0	0	0	0	0	0	0	0	0	0	0	0	0	0	0
OTU_1021	k__Bacteria	p__Candidatus Saccharibacteria	c__Saccharibacteria_genera_incertae_sedis	o__Saccharibacteria_genera_incertae_sedis	f__Saccharibacteria_genera_incertae_sedis	g__Saccharibacteria_genera_incertae_sedis	s__?	Saccharibacteria (TM7) [G-1] bacterium HMT 869 | HMT-869 | Clone: 4W02 | GB: KM018321 | Status: Phylotype | Body Site: Oral | Genome: no	99.7	1/297	No	0	0	0	0	0	0	0	1	0	0	0	0	0	0	0	0	0	0	0	0	0	0	0	0	0	0	0	0	0	0	0	0	0	0	0	0	0	0
OTU_1022	k__Bacteria	p__?	c__?	o__?	f__?	g__?	s__?	Streptococcus mitis | HMT-677 | Strain: ATCC 49456 | GB: AF003929 | Status: Named | Body Site: Nasal/Oral | Genome: yes	89.5	33/315	No	0	0	0	0	0	0	0	0	0	0	0	0	0	0	0	0	0	0	0	0	0	0	0	0	0	0	0	0	0	0	0	0	0	0	0	0	1	0
OTU_1023	k__Bacteria	p__Bacteroidetes	c__?	o__?	f__?	g__?	s__?	Bacteroidales [G-2] bacterium HMT 274 | HMT-274 | Clone: 071040_120 | GB: JQ468173 | Status: Unnamed | Body Site: Oral | Genome: yes	83	53/312	No	0	0	0	0	0	0	0	0	0	0	0	0	0	0	0	0	0	0	0	0	0	0	0	0	0	0	0	0	0	0	34	0	0	0	0	0	0	0
OTU_1024	k__Bacteria	p__Firmicutes	c__Clostridia	o__Clostridiales	f__Eubacteriaceae	g__Eubacterium	s__?	Peptostreptococcaceae [XI][G-6] nodatum | HMT-694 | Strain: ATCC 33099 | GB: Z36274 | Status: Named | Body Site: Oral | Genome: yes	99.1	3/323	No	0	0	0	0	0	0	0	0	0	0	0	0	0	0	0	0	0	0	0	0	0	0	0	0	0	0	0	0	0	0	0	0	0	0	0	0	0	0
OTU_1025	k__Bacteria	p__Firmicutes	c__Bacilli	o__Lactobacillales	f__Lactobacillaceae	g__Lactobacillus	s__?	Lactobacillus fermentum | HMT-608 | Strain: ATCC 14931 | GB: M58819 | Status: Named | Body Site: Oral | Genome: yes	98.5	5/343	No	0	0	0	0	0	0	0	0	0	0	0	0	0	0	0	0	0	0	0	0	0	0	0	0	0	0	0	0	0	0	0	0	0	0	0	0	0	0
OTU_1026	k__Bacteria	p__?	c__?	o__?	f__?	g__?	s__?	Lactobacillus johnsonii | HMT-819 | Strain: ATCC 33200 | GB: AJ002515 | Status: Named | Body Site: Unassigned | Genome: yes	83.7	22/135	No	0	0	0	0	0	0	0	1	1	0	1	0	0	0	0	57	0	0	0	0	0	0	0	0	0	0	0	0	0	0	0	0	0	0	0	0	0	0
OTU_1027	k__Bacteria	p__?	c__?	o__?	f__?	g__?	s__?	Desulfomicrobium orale | HMT-703 | Strain: DSM 12838 | GB: AJ251623 | Status: Named | Body Site: Oral | Genome: yes	78.6	68/318	No	0	0	0	0	0	0	0	0	0	0	0	0	0	0	0	0	0	0	0	0	0	0	25	0	0	0	0	0	0	0	0	0	0	0	0	0	0	0
OTU_1028	k__Bacteria	p__?	c__?	o__?	f__?	g__?	s__?	Streptococcus sinensis | HMT-767 | Strain: HKU4 | GB: AF432856 | Status: Named | Body Site: Oral | Genome: yes	75	80/320	Yes	0	0	0	0	0	0	0	0	0	0	0	0	0	0	0	0	0	0	0	0	0	0	0	0	0	0	0	0	0	0	0	0	0	0	0	0	0	0
OTU_1029	k__Bacteria	p__Proteobacteria	c__Betaproteobacteria	o__Burkholderiales	f__Comamonadaceae	g__?	s__?	Acidovorax ebreus | HMT-209 | Strain: YW12 | GB: KM287569 | Status: Named | Body Site: Unassigned | Genome: yes	96.7	10/302	No	0	0	0	0	0	0	0	0	0	0	0	0	0	0	0	0	0	0	0	4	23	11	0	0	0	0	0	0	0	0	0	0	0	0	0	0	0	0
OTU_103	k__Bacteria	p__Actinobacteria	c__Actinobacteria	o__Actinomycetales	f__Corynebacteriaceae	g__Corynebacterium	s__?	Corynebacterium matruchotii | HMT-666 | Strain: CIP 81.82 | GB: X82065 | Status: Named | Body Site: Oral | Genome: yes	98.1	6/316	No	6	0	0	0	0	0	0	0	0	0	1	5	26	0	0	0	0	0	0	0	0	0	0	0	0	0	0	0	0	6	0	0	0	0	0	0	0	0
OTU_1031	k__Bacteria	p__?	c__?	o__?	f__?	g__?	s__?	Sphingomonas sp. HMT 004 | HMT-004 | Clone: nby660h11c1 | GB: HM839487 | Status: Phylotype | Body Site: Unassigned | Genome: no	85.1	24/161	No	0	0	0	0	0	0	0	0	0	0	0	0	0	0	0	0	0	0	0	0	0	0	0	0	0	0	0	0	0	0	0	0	0	0	0	0	0	0
OTU_1032	k__Bacteria	p__Proteobacteria	c__Alphaproteobacteria	o__Sphingomonadales	f__Sphingomonadaceae	g__Sphingomonas	s__?	Sphingomonas echinoides | HMT-003 | Clone: nby481c06c1 | GB: HM830566 | Status: Named | Body Site: Unassigned | Genome: yes	96.5	10/282	Yes	0	0	0	0	0	0	0	0	0	1	0	0	0	0	0	0	0	0	0	0	0	0	0	0	0	0	0	0	0	0	0	0	0	0	0	0	0	0
OTU_1033	k__Bacteria	p__?	c__?	o__?	f__?	g__?	s__?	Peptostreptococcaceae [XI][G-7] bacterium HMT 081 | HMT-081 | Clone: BB142 | GB: AF287764 | Status: Unnamed | Body Site: Oral | Genome: no	75.1	86/346	No	0	0	0	0	0	0	0	4	0	0	0	0	0	0	0	0	0	0	0	0	0	0	0	0	0	0	0	0	0	0	0	0	0	0	0	0	0	0
OTU_1034	k__Bacteria	p__Proteobacteria	c__Betaproteobacteria	o__Burkholderiales	f__Alcaligenaceae	g__?	s__?	Bordetella pertussis | HMT-828 | Strain: CIP 105.894 | GB: AF142327 | Status: Named | Body Site: Unassigned | Genome: yes	96.1	12/304	Yes	0	0	0	0	0	0	0	0	0	0	0	0	0	0	0	0	0	0	0	8	0	0	0	0	0	0	0	0	0	0	0	4	0	0	0	0	0	0
OTU_1035	k__Bacteria	p__Firmicutes	c__Bacilli	o__Lactobacillales	f__Carnobacteriaceae	g__Granulicatella	s__?	Granulicatella elegans | HMT-596 | Strain: 2640-91 | GB: Y15408 | Status: Named | Body Site: Oral | Genome: yes	92.9	23/322	No	0	0	0	0	0	0	0	0	0	0	0	0	0	0	0	0	0	0	0	0	0	0	0	0	0	0	0	0	0	0	0	0	0	1	0	0	0	0
OTU_1036	k__Bacteria	p__Proteobacteria	c__Alphaproteobacteria	o__Rhodospirillales	f__Acetobacteraceae	g__?	s__?	Roseomonas mucosa | HMT-245 | Strain: MDA5527 | GB: NR_028857 | Status: Named | Body Site: Unassigned | Genome: yes	83.9	45/280	No	0	0	0	0	0	0	0	0	0	0	0	4	0	0	0	0	0	0	0	0	0	0	0	0	0	0	0	0	0	0	0	0	0	0	0	0	0	0
OTU_1037	k__Bacteria	p__Proteobacteria	c__Betaproteobacteria	o__Rhodocyclales	f__Rhodocyclaceae	g__Propionivibrio	s__?	Neisseria sp. HMT 523 | HMT-523 | Clone: MB5_P15 | GB: DQ003630 | Status: Phylotype | Body Site: Unassigned | Genome: no	88.5	35/305	No	0	0	0	0	0	0	0	0	0	0	0	0	0	0	0	0	0	0	0	0	0	0	0	0	0	0	0	0	0	0	0	0	0	0	0	0	0	0
OTU_1038	k__Bacteria	p__Proteobacteria	c__Gammaproteobacteria	o__Pseudomonadales	f__Moraxellaceae	g__Alkanindiges	s__?	Acinetobacter johnsonii | HMT-297 | Strain: ATCC 17909 | GB: NR_117624 | Status: Named | Body Site: Unassigned | Genome: yes	91.4	26/304	No	0	0	0	0	0	16	0	0	0	0	0	0	0	0	0	0	0	0	0	0	0	0	0	0	0	0	0	0	0	0	16	0	0	0	0	0	0	0
OTU_1039	k__Bacteria	p__Fusobacteria	c__Fusobacteriia	o__Fusobacteriales	f__Fusobacteriaceae	g__Fusobacterium	s__?	Fusobacterium nucleatum subsp. nucleatum | HMT-698 | Strain: ATCC 25586 | GB: AJ133496 | Status: Named | Body Site: Oral | Genome: yes	97.1	9/309	No	0	0	0	0	0	0	0	0	0	0	0	0	0	0	0	0	0	0	0	0	0	0	0	0	0	0	0	0	0	0	0	0	0	0	0	0	0	0
OTU_104	k__Bacteria	p__Proteobacteria	c__Gammaproteobacteria	o__Pseudomonadales	f__Pseudomonadaceae	g__Pseudomonas	s__?	Pseudomonas pseudoalcaligenes | HMT-740 | Strain: LMG 1225 | GB: Z76666 | Status: Named | Body Site: Unassigned | Genome: yes	99.3	2/304	Yes	12	2	21	16	98	83	13	20	17	14	11	119	79	69	15	0	5	28	85	3	4	0	226	151	42	0	4	4	4	7	81	12	32	1	17	5	1	21
OTU_1041	k__Bacteria	p__Proteobacteria	c__Gammaproteobacteria	o__Xanthomonadales	f__Xanthomonadaceae	g__?	s__?	Stenotrophomonas maltophilia | HMT-663 | Strain: LMG 958 | GB: X95923 | Status: Named | Body Site: Unassigned | Genome: yes	88.1	37/311	No	0	0	0	0	0	0	0	0	0	0	0	0	0	0	0	0	0	0	0	0	0	0	0	0	0	0	60	0	0	0	0	0	0	0	0	0	0	0
OTU_1042	k__Bacteria	p__?	c__?	o__?	f__?	g__?	s__?	Bacteroidetes [G-5] bacterium HMT 507 | HMT-507 | Clone: MB2_G17 | GB: DQ003617 | Status: Phylotype | Body Site: Oral | Genome: no	76.2	73/307	No	0	0	0	0	0	0	0	0	0	0	0	0	0	0	0	0	0	0	0	0	0	0	0	0	0	0	0	0	0	0	0	0	0	0	0	0	0	0
OTU_1043	k__Bacteria	p__Bacteroidetes	c__Sphingobacteriia	o__Sphingobacteriales	f__Chitinophagaceae	g__Sediminibacterium	s__?	Flavitalea sp. HMT 320 | HMT-320 | Clone: AZ105 | GB: AF385548 | Status: Phylotype | Body Site: Unassigned | Genome: no	87.8	38/311	No	0	0	0	0	0	0	0	0	0	0	0	0	0	0	0	0	0	0	0	0	45	0	0	0	0	0	0	0	0	0	0	0	0	0	0	0	0	0
OTU_1044	k__Bacteria	p__Firmicutes	c__Negativicutes	o__Selenomonadales	f__Veillonellaceae	g__?	s__?	Megasphaera micronuciformis | HMT-122 | Clone: BU057 | GB: AF385566 | Status: Named | Body Site: Oral | Genome: yes	94.9	17/335	No	1	0	0	0	0	0	0	0	0	0	0	0	0	0	0	0	0	0	0	0	0	0	0	0	0	0	0	0	0	0	0	0	0	0	0	0	0	0
OTU_1045	k__Bacteria	p__?	c__?	o__?	f__?	g__?	s__?	Selenomonas dianae | HMT-139 | Clone: _Z048 | GB: GQ422719 | Status: Named | Body Site: Oral | Genome: no	75.6	80/328	No	0	0	0	14	0	0	0	0	0	0	0	5	11	0	0	0	0	0	0	0	0	0	0	0	0	0	0	0	0	0	0	0	0	0	0	0	0	0
OTU_1046	k__Bacteria	p__Firmicutes	c__Clostridia	o__Clostridiales	f__Eubacteriaceae	g__Acetobacterium	s__?	Eubacterium limosum | HMT-655 | Strain: KIST612 | GB: NR_074533 | Status: Named | Body Site: Unassigned | Genome: yes	89.5	34/324	No	0	0	0	0	0	0	0	0	0	0	0	0	0	0	0	0	0	0	0	0	36	0	0	0	0	0	23	0	0	0	0	0	0	0	0	0	0	0
OTU_1047	k__Bacteria	p__Fusobacteria	c__Fusobacteriia	o__Fusobacteriales	f__Leptotrichiaceae	g__?	s__?	Leptotrichia sp. HMT 218 | HMT-218 | Clone: EI013 | GB: AF385571 | Status: Phylotype | Body Site: Oral | Genome: no	88.9	34/306	No	0	0	0	0	0	0	0	0	0	0	0	0	0	0	0	0	0	0	0	0	0	0	0	0	0	0	0	0	0	0	0	0	0	0	0	0	0	0
OTU_1048	k__Bacteria	p__?	c__?	o__?	f__?	g__?	s__?	Streptococcus sp. HMT 064 | HMT-064 | Clone: C5MLM037 | GB: AY278609 | Status: Unnamed | Body Site: Oral | Genome: yes	88.6	36/317	No	0	0	0	0	0	0	0	0	0	0	0	0	0	0	0	0	0	0	0	0	0	0	0	0	0	0	0	0	0	0	0	0	0	0	0	0	0	0
OTU_105	k__Bacteria	p__Proteobacteria	c__Alphaproteobacteria	o__Sphingomonadales	f__Erythrobacteraceae	g__?	s__?	Porphyrobacter tepidarius | HMT-007 | Strain: 4b | GB: AJ223452 | Status: Named | Body Site: Unassigned | Genome: yes	95	14/281	Yes	32	0	0	0	0	0	0	0	62	2	0	4	0	4	0	0	0	9	0	10	0	0	0	7	7	0	91	0	9	2	3	0	0	0	0	0	0	3
OTU_1050	k__Bacteria	p__?	c__?	o__?	f__?	g__?	s__?	Roseomonas gilardii | HMT-244 | Strain: 5424 | GB: NR_029061 | Status: Named | Body Site: Unassigned | Genome: yes	77.9	65/294	No	0	0	0	0	0	0	0	0	0	0	0	0	0	0	0	0	0	0	0	0	58	0	0	0	0	0	0	0	0	0	0	0	0	0	0	0	0	0
OTU_1052	k__Bacteria	p__Candidatus Saccharibacteria	c__Saccharibacteria_genera_incertae_sedis	o__Saccharibacteria_genera_incertae_sedis	f__Saccharibacteria_genera_incertae_sedis	g__Saccharibacteria_genera_incertae_sedis	s__?	Saccharibacteria (TM7) [G-6] bacterium HMT 870 | HMT-870 | Clone: 4W45 | GB: KM018322 | Status: Phylotype | Body Site: Oral | Genome: no	87.1	35/271	No	0	0	0	0	0	0	0	0	0	0	0	0	0	0	0	0	0	0	0	0	0	0	21	0	0	0	0	0	0	0	0	0	0	0	0	0	0	0
OTU_1054	k__Bacteria	p__Firmicutes	c__Clostridia	o__Clostridiales	f__Clostridiaceae 1	g__Clostridium sensu stricto	s__?	Clostridiales [F-3][G-1] bacterium HMT 876 | HMT-876 | Strain: F0540 | GB: tbd | Status: Unnamed | Body Site: Unassigned | Genome: yes	90.8	28/305	No	0	0	0	0	0	0	0	0	0	0	0	0	0	0	0	0	0	0	0	12	46	0	0	0	0	0	0	0	0	0	0	0	0	0	0	0	0	0
OTU_1055	k__Bacteria	p__Bacteroidetes	c__Sphingobacteriia	o__Sphingobacteriales	f__Chitinophagaceae	g__Ferruginibacter	s__?	Flavitalea sp. HMT 320 | HMT-320 | Clone: AZ105 | GB: AF385548 | Status: Phylotype | Body Site: Unassigned | Genome: no	86.1	43/310	No	0	0	0	0	0	12	0	0	0	0	1	0	0	0	0	0	0	0	0	0	0	0	0	0	0	0	0	1	7	2	18	0	0	0	0	0	0	0
OTU_1056	k__Bacteria	p__Proteobacteria	c__Alphaproteobacteria	o__Sphingomonadales	f__Sphingomonadaceae	g__Novosphingobium	s__?	Novosphingobium panipatense | HMT-342 | Strain: SM16 | GB: NR_044210 | Status: Named | Body Site: Unassigned | Genome: yes	96.1	11/280	No	0	0	0	0	0	0	20	0	0	0	0	0	0	0	0	0	0	0	0	0	0	0	0	0	1	0	0	0	0	1	0	0	0	0	0	0	0	0
OTU_1057	k__Bacteria	p__Bacteroidetes	c__Sphingobacteriia	o__Sphingobacteriales	f__Chitinophagaceae	g__?	s__?	Flavitalea sp. HMT 320 | HMT-320 | Clone: AZ105 | GB: AF385548 | Status: Phylotype | Body Site: Unassigned | Genome: no	86.6	42/313	No	0	0	0	0	0	0	0	0	0	0	0	0	0	0	11	0	0	0	0	0	0	0	0	0	0	0	0	0	0	0	0	0	0	0	0	0	0	3
OTU_1058	k__Bacteria	p__Firmicutes	c__Negativicutes	o__Selenomonadales	f__Veillonellaceae	g__Veillonella	s__?	Veillonella sp. HMT 780 | HMT-780 | Clone: HB016 | GB: DQ087189 | Status: Unnamed | Body Site: Oral | Genome: yes	96.6	11/324	No	0	0	0	0	0	0	0	0	0	0	0	0	0	0	0	0	0	0	0	0	0	0	0	0	0	0	0	0	0	0	0	0	0	0	0	0	0	0
OTU_1059	k__Bacteria	p__Actinobacteria	c__Actinobacteria	o__Actinomycetales	f__Micrococcaceae	g__Arthrobacter	s__?	Micrococcus luteus | HMT-087 | Strain: NCTC 2665 | GB: NR_075062 | Status: Named | Body Site: Unassigned | Genome: yes	91.5	26/307	Yes	0	0	0	0	0	0	0	0	0	0	0	0	0	0	0	0	0	0	0	0	0	0	0	0	0	0	0	0	0	0	0	0	0	0	0	0	0	0
OTU_106	k__Bacteria	p__Proteobacteria	c__Gammaproteobacteria	o__Pasteurellales	f__Pasteurellaceae	g__?	s__?	Haemophilus sp. HMT 036 | HMT-036 | Clone: 16slp93-3e06.p1k | GB: GQ158981 | Status: Unnamed | Body Site: Oral | Genome: yes	99.3	2/307	Yes	0	0	0	0	0	0	0	2	0	0	6	1	0	0	0	0	0	5	5	38	0	0	0	0	1	0	0	0	0	3	0	68	28	1	0	0	0	4
OTU_1060	k__Bacteria	p__Proteobacteria	c__Deltaproteobacteria	o__?	f__?	g__?	s__?	Desulfomicrobium orale | HMT-703 | Strain: DSM 12838 | GB: AJ251623 | Status: Named | Body Site: Oral | Genome: yes	78.7	68/319	Yes	0	0	0	0	0	0	0	0	0	0	0	0	0	0	0	0	0	0	0	0	0	0	0	0	0	0	0	0	0	0	0	0	0	0	0	0	0	0
OTU_1061	k__Bacteria	p__Proteobacteria	c__Alphaproteobacteria	o__Sphingomonadales	f__Sphingomonadaceae	g__Sphingobium	s__?	Sphingomonas sp. HMT 004 | HMT-004 | Clone: nby660h11c1 | GB: HM839487 | Status: Phylotype | Body Site: Unassigned | Genome: no	92.2	20/257	No	0	0	6	0	5	0	14	0	0	1	0	0	0	0	0	0	0	0	0	0	0	0	0	0	0	0	0	0	0	3	0	0	0	1	0	0	0	0
OTU_1062	k__Bacteria	p__Fusobacteria	c__Fusobacteriia	o__Fusobacteriales	f__Fusobacteriaceae	g__Fusobacterium	s__?	Fusobacterium periodonticum | HMT-201 | Strain: ATCC 33693 | GB: X55405 | Status: Named | Body Site: Oral | Genome: yes	94.2	17/293	No	0	0	0	0	0	0	0	0	0	0	0	0	0	0	0	0	0	0	0	0	0	0	0	0	0	0	0	0	0	0	0	0	0	0	0	0	0	0
OTU_1063	k__Bacteria	p__Bacteroidetes	c__Flavobacteriia	o__Flavobacteriales	f__Flavobacteriaceae	g__?	s__?	Bergeyella sp. HMT 422 | HMT-422 | Clone: C4MKM119 | GB: AY278614 | Status: Phylotype | Body Site: Unassigned | Genome: no	92.8	22/304	Yes	0	0	0	0	0	0	0	0	0	0	0	0	0	0	0	0	0	0	0	0	0	0	0	0	0	0	0	0	0	0	0	0	0	0	0	0	0	0
OTU_1064	k__Bacteria	p__Proteobacteria	c__?	o__?	f__?	g__?	s__?	Brevundimonas diminuta | HMT-590 | Strain: IFO 3140 | GB: D49422 | Status: Named | Body Site: Unassigned | Genome: yes	82.4	51/290	No	0	0	0	0	0	0	0	0	0	0	0	0	0	0	0	0	0	0	0	0	49	0	0	0	0	0	0	0	0	0	0	0	1	0	0	0	0	0
OTU_1066	k__Bacteria	p__Proteobacteria	c__Gammaproteobacteria	o__?	f__?	g__?	s__?	Pseudomonas aeruginosa | HMT-536 | Strain: LMG 1242 | GB: Z76651 | Status: Named | Body Site: Unassigned | Genome: yes	88.5	35/304	No	0	0	0	0	0	0	0	0	0	0	0	0	0	0	0	0	0	0	0	0	0	0	0	0	0	0	0	0	0	0	0	0	0	0	0	0	0	0
OTU_1067	k__Bacteria	p__Firmicutes	c__Bacilli	o__?	f__?	g__?	s__?	Gemella haemolysans | HMT-626 | Strain: ATCC 10379 | GB: L14326 | Status: Named | Body Site: Oral | Genome: yes	89.6	33/317	No	0	0	0	0	0	0	0	0	0	0	0	0	0	0	0	0	0	0	0	0	0	0	0	0	0	0	0	0	0	0	0	0	0	0	0	0	0	0
OTU_1068	k__Bacteria	p__?	c__?	o__?	f__?	g__?	s__?	Campylobacter showae | HMT-763 | Strain: CCUG 3054 | GB: L06974 | Status: Named | Body Site: Oral | Genome: yes	88.5	15/131	Yes	0	0	0	0	0	0	0	0	0	0	0	0	0	0	0	0	0	0	0	0	0	0	0	0	0	0	0	0	0	0	0	0	0	0	0	0	0	0
OTU_1069	k__Bacteria	p__Proteobacteria	c__Alphaproteobacteria	o__Rhizobiales	f__Hyphomicrobiaceae	g__Pedomicrobium	s__?	Afipia broomeae | HMT-559 | Strain: ATCC 49717 | GB: U87759 | Status: Named | Body Site: Unassigned | Genome: yes	90.4	27/280	No	0	0	0	0	0	0	0	2	0	0	0	7	0	0	0	0	0	0	0	0	0	0	0	0	0	0	0	0	0	0	0	0	0	0	0	0	0	0
OTU_107	k__Bacteria	p__Fusobacteria	c__Fusobacteriia	o__Fusobacteriales	f__Fusobacteriaceae	g__Fusobacterium	s__?	Fusobacterium sp. HMT 204 | HMT-204 | Clone: CZ006 | GB: AF287810 | Status: Phylotype | Body Site: Oral | Genome: no	98.3	5/295	No	0	0	20	0	0	0	0	5	0	0	0	0	0	0	14	0	0	4	0	53	0	0	0	0	0	2	0	14	0	0	0	10	22	3	0	3	0	9
OTU_1070	k__Bacteria	p__Bacteroidetes	c__Flavobacteriia	o__Flavobacteriales	f__Flavobacteriaceae	g__Chryseobacterium	s__?	Bergeyella sp. HMT 422 | HMT-422 | Clone: C4MKM119 | GB: AY278614 | Status: Phylotype | Body Site: Unassigned | Genome: no	93.4	20/304	No	0	0	0	0	0	0	0	0	0	0	0	0	0	0	0	0	0	0	0	0	0	16	0	0	0	0	35	0	0	0	0	0	0	0	0	0	0	0
OTU_1071	k__Bacteria	p__Firmicutes	c__Clostridia	o__Clostridiales	f__?	g__?	s__?	Anaerococcus sp. HMT 294 | HMT-294 | Clone: nck304d08c1 | GB: KF105918 | Status: Phylotype | Body Site: Unassigned | Genome: no	84.4	51/326	No	0	0	0	0	0	0	0	0	0	0	0	0	0	0	0	0	0	0	0	0	0	0	0	0	0	0	0	0	0	0	0	0	0	0	0	0	0	0
OTU_1072	k__Bacteria	p__Candidatus Saccharibacteria	c__Saccharibacteria_genera_incertae_sedis	o__Saccharibacteria_genera_incertae_sedis	f__Saccharibacteria_genera_incertae_sedis	g__Saccharibacteria_genera_incertae_sedis	s__?	Saccharibacteria (TM7) [G-1] bacterium HMT 347 | HMT-347 | Clone: BE109 | GB: AY005446 | Status: Phylotype | Body Site: Oral | Genome: no	94.9	15/296	No	0	0	0	0	0	0	0	0	0	0	0	0	0	0	0	0	0	0	0	0	0	0	0	0	0	0	0	0	0	0	0	0	0	0	0	0	0	0
OTU_1073	k__Bacteria	p__Firmicutes	c__Bacilli	o__Bacillales	f__?	g__?	s__?	Bacillus anthracis | HMT-824 | Strain: Delta Ames | GB: AF155951 | Status: Named | Body Site: Unassigned | Genome: yes	85	48/321	No	0	0	0	0	0	0	0	0	0	5	0	0	0	0	0	0	0	0	0	0	0	0	0	0	0	0	0	0	0	0	0	0	0	0	0	0	0	0
OTU_1074	k__Bacteria	p__?	c__?	o__?	f__?	g__?	s__?	Treponema sp. HMT 234 | HMT-234 | Clone: _Y001 | GB: AF023056 | Status: Phylotype | Body Site: Oral | Genome: no	87.4	40/317	No	0	0	0	0	0	0	0	0	0	0	0	0	0	0	0	0	0	0	0	0	0	0	0	0	0	0	0	2	0	0	0	0	0	0	0	0	0	0
OTU_1075	k__Bacteria	p__Bacteroidetes	c__?	o__?	f__?	g__?	s__?	Bacteroidales [G-2] bacterium HMT 274 | HMT-274 | Clone: 071040_120 | GB: JQ468173 | Status: Unnamed | Body Site: Oral | Genome: yes	82.4	55/312	No	0	0	0	0	0	0	0	0	0	0	0	0	0	0	0	0	0	0	0	0	1	0	0	0	0	0	0	0	0	0	0	0	0	0	0	0	0	0
OTU_1077	k__Bacteria	p__Proteobacteria	c__Epsilonproteobacteria	o__Campylobacterales	f__Helicobacteraceae	g__Sulfuricurvum	s__?	Helicobacter pylori | HMT-812 | Strain: ATCC 43504 | GB: M88157 | Status: Named | Body Site: Unassigned | Genome: yes	84.2	49/310	No	0	0	0	0	0	0	0	0	0	0	0	0	0	0	0	0	0	0	0	0	53	0	0	0	0	0	0	0	0	0	0	0	0	0	0	0	0	0
OTU_1078	k__Bacteria	p__Proteobacteria	c__?	o__?	f__?	g__?	s__?	Kingella denitrificans | HMT-582 | Strain: UB-294 | GB: L06166 | Status: Named | Body Site: Oral | Genome: yes	82.7	53/307	No	0	0	0	0	0	0	0	0	0	0	0	0	0	0	0	0	0	0	0	0	0	0	0	0	0	0	0	0	0	0	0	0	0	0	0	0	0	0
OTU_1079	k__Bacteria	p__Bacteroidetes	c__Bacteroidia	o__Bacteroidales	f__?	g__?	s__?	Capnocytophaga gingivalis | HMT-337 | Strain: ATCC 33624 | GB: X67608 | Status: Named | Body Site: Oral | Genome: yes	81.1	58/307	No	0	0	0	0	0	0	0	0	0	0	0	0	0	0	0	0	0	0	0	0	56	0	0	0	0	0	0	0	0	0	0	0	0	0	0	0	0	0
OTU_108	k__Bacteria	p__Proteobacteria	c__Epsilonproteobacteria	o__Campylobacterales	f__Campylobacteraceae	g__Campylobacter	s__?	Campylobacter gracilis | HMT-623 | Strain: ATCC 33236 | GB: L04320 | Status: Named | Body Site: Oral | Genome: yes	99.7	1/308	No	0	0	0	0	0	0	29	1	0	0	0	0	3	0	0	0	0	0	0	0	0	0	0	0	0	0	0	0	0	0	0	1	0	0	0	0	0	0
OTU_1080	k__Bacteria	p__?	c__?	o__?	f__?	g__?	s__?	Gracilibacteria (GN02) [G-2] bacterium HMT 873 | HMT-873 | Clone: 4Q04 | GB: JX294354 | Status: Phylotype | Body Site: Oral | Genome: no	89.5	16/153	No	0	0	0	0	0	0	0	0	0	0	0	0	0	0	0	0	0	0	0	0	0	0	0	0	0	0	0	0	0	0	0	0	0	0	0	0	0	0
OTU_1081	k__Bacteria	p__Proteobacteria	c__Alphaproteobacteria	o__Rhodobacterales	f__Rhodobacteraceae	g__?	s__?	Rhodobacter capsulatus | HMT-857 | Strain: TCRI | GB: AB017798 | Status: Named | Body Site: Unassigned | Genome: yes	92.9	20/280	No	0	0	0	0	0	0	0	0	0	0	0	0	0	0	0	0	0	0	0	0	0	0	0	0	0	0	0	0	0	0	0	0	0	0	0	0	0	0
OTU_1082	k__Bacteria	p__?	c__?	o__?	f__?	g__?	s__?	Bergeyella sp. HMT 422 | HMT-422 | Clone: C4MKM119 | GB: AY278614 | Status: Phylotype | Body Site: Unassigned | Genome: no	76.5	72/306	No	0	0	0	0	0	0	0	0	0	0	0	0	0	0	0	0	0	0	0	0	55	0	0	0	0	0	0	0	0	0	0	0	0	0	0	0	0	0
OTU_1083	k__Bacteria	p__Proteobacteria	c__Betaproteobacteria	o__Ferrovales	f__Ferrovaceae	g__Ferrovum	s__?	Schlegelella aquatica | HMT-026 | Clone: CA004 | GB: AF385538 | Status: Named | Body Site: Unassigned | Genome: no	89.5	32/306	No	0	0	3	0	0	0	0	2	2	0	3	4	1	0	0	0	0	0	0	0	0	0	0	0	0	0	0	0	0	2	0	0	0	0	4	4	0	0
OTU_1084	k__Bacteria	p__Bacteroidetes	c__Flavobacteriia	o__Flavobacteriales	f__Flavobacteriaceae	g__Capnocytophaga	s__?	Capnocytophaga sp. HMT 864 | HMT-864 | Clone: GEJ8 | GB: GU561335 | Status: Unnamed | Body Site: Oral | Genome: no	98.7	4/305	No	0	0	0	0	0	0	0	0	0	0	0	0	0	0	0	0	0	0	0	0	0	0	0	0	0	0	0	0	0	0	0	0	0	0	0	0	0	0
OTU_1085	k__Bacteria	p__?	c__?	o__?	f__?	g__?	s__?	Sphingomonas sp. HMT 004 | HMT-004 | Clone: nby660h11c1 | GB: HM839487 | Status: Phylotype | Body Site: Unassigned | Genome: no	79.3	58/280	Yes	0	0	0	0	0	0	0	0	0	0	0	0	0	0	0	0	0	0	0	0	0	0	0	0	0	0	0	0	0	0	0	0	0	0	0	0	0	0
OTU_1086	k__Bacteria	p__?	c__?	o__?	f__?	g__?	s__?	Micrococcus luteus | HMT-087 | Strain: NCTC 2665 | GB: NR_075062 | Status: Named | Body Site: Unassigned | Genome: yes	80.3	61/310	No	0	0	0	0	0	0	0	0	0	0	0	0	0	0	0	0	0	0	0	0	4	0	0	0	0	0	0	0	0	0	0	0	0	0	0	0	0	0
OTU_1087	k__Bacteria	p__Fusobacteria	c__Fusobacteriia	o__Fusobacteriales	f__Leptotrichiaceae	g__Sneathia	s__?	Sneathia sanguinegens | HMT-837 | Strain: CCUG 41628 | GB: NR_118342 | Status: Named | Body Site: Oral | Genome: yes	86.7	42/316	No	0	0	0	0	0	0	0	0	0	0	0	0	0	0	0	0	0	0	0	0	0	0	0	0	0	0	0	0	0	0	0	0	0	0	0	0	0	0
OTU_1089	k__Bacteria	p__Firmicutes	c__Bacilli	o__Lactobacillales	f__Streptococcaceae	g__Streptococcus	s__?	Streptococcus infantis clade 638 | HMT-638 | Strain: ATCC 700779 | GB: AB008315 | Status: Named | Body Site: Oral | Genome: yes	91.5	27/316	Yes	0	0	0	0	0	0	0	0	0	0	0	0	0	0	0	0	0	0	0	0	0	0	0	0	0	0	0	0	0	0	0	0	0	0	0	0	0	0
OTU_109	k__Bacteria	p__Bacteroidetes	c__Sphingobacteriia	o__Sphingobacteriales	f__Sphingobacteriaceae	g__Pedobacter	s__?	Pedobacter sp. HMT 318 | HMT-318 | Clone: AV100 | GB: AF385531 | Status: Phylotype | Body Site: Unassigned | Genome: no	89.9	31/307	No	492	28	25	104	134	364	0	4	22	22	22	11	6	46	97	0	0	0	0	0	0	2	0	0	248	10	377	23	176	129	248	3	17	0	449	12	2	8
OTU_1090	k__Bacteria	p__Actinobacteria	c__Actinobacteria	o__Actinomycetales	f__Propionibacteriaceae	g__Propionibacterium	s__?	Acidipropionibacterium acidifaciens | HMT-191 | Strain: F0233 | GB: tbd | Status: Named | Body Site: Oral | Genome: yes	90.6	29/310	Yes	0	0	0	0	0	0	0	0	0	0	0	0	0	0	0	0	0	0	0	0	0	0	0	0	0	0	0	0	0	0	0	0	0	0	0	0	0	0
OTU_1092	k__Bacteria	p__Proteobacteria	c__Betaproteobacteria	o__Neisseriales	f__Neisseriaceae	g__?	s__?	Kingella sp. HMT 932 | HMT-932 | Clone: ELU0155-000287 | GB: HQ804648 | Status: Phylotype | Body Site: Oral | Genome: no	99.7	1/312	No	0	0	0	0	0	0	0	0	0	0	0	0	0	0	0	0	0	0	0	0	0	0	0	0	0	0	0	0	0	0	0	0	0	0	0	0	0	0
OTU_1093	k__Bacteria	p__Bacteroidetes	c__Flavobacteriia	o__Flavobacteriales	f__Flavobacteriaceae	g__Flavobacterium	s__?	Capnocytophaga haemolytica | HMT-627 | Clone: 069086_014 | GB: JQ451748 | Status: Named | Body Site: Oral | Genome: yes	83.4	51/307	No	0	0	0	0	0	0	0	0	0	0	0	0	0	0	0	0	0	0	0	8	45	0	0	0	0	0	0	0	0	0	0	0	0	0	0	0	0	0
OTU_1094	k__Bacteria	p__Proteobacteria	c__Gammaproteobacteria	o__Aeromonadales	f__Aeromonadaceae	g__Aeromonas	s__?	Yersinia pestis | HMT-827 | Strain: not listed | GB: L37604 | Status: Named | Body Site: Unassigned | Genome: yes	90.5	30/315	No	0	0	0	0	0	17	0	0	0	0	0	3	0	4	0	0	0	0	21	0	0	0	0	0	0	0	0	0	0	0	0	0	0	0	0	0	0	0
OTU_1095	k__Bacteria	p__Actinobacteria	c__Actinobacteria	o__Actinomycetales	f__?	g__?	s__?	Actinomyces meyeri | HMT-671 | Strain: CIP 103148 | GB: X82451 | Status: Named | Body Site: Oral | Genome: yes	89	34/309	No	0	0	0	0	0	0	0	1	0	0	0	4	11	0	10	0	0	0	0	0	0	0	0	0	0	0	0	0	0	0	10	0	0	0	0	0	0	4
OTU_1096	k__Bacteria	p__Firmicutes	c__Erysipelotrichia	o__Erysipelotrichales	f__Erysipelotrichaceae	g__Bulleidia	s__?	Bulleidia extructa | HMT-603 | Strain: DSM 13220 | GB: AF220064 | Status: Named | Body Site: Oral | Genome: yes	99	3/311	No	0	0	0	0	0	0	0	0	0	0	0	0	0	0	0	0	0	2	0	0	0	0	0	0	0	0	0	0	0	0	0	0	0	0	0	0	0	0
OTU_1097	k__Bacteria	p__Bacteroidetes	c__Bacteroidia	o__Bacteroidales	f__Prevotellaceae	g__Prevotella	s__?	Prevotella pallens | HMT-714 | Strain: JCM 11140 | GB: NR_113121 | Status: Named | Body Site: Oral | Genome: yes	97.2	9/317	No	0	0	0	0	0	0	0	0	0	0	0	0	0	0	0	0	0	0	0	0	0	0	0	0	0	0	0	0	0	0	0	0	0	0	0	0	0	0
OTU_1098	k__Bacteria	p__Bacteroidetes	c__Bacteroidia	o__Bacteroidales	f__Porphyromonadaceae	g__Porphyromonas	s__?	Porphyromonas catoniae | HMT-283 | Clone: DS033 | GB: AF366271 | Status: Named | Body Site: Oral | Genome: yes	82.2	56/315	No	0	0	0	0	0	0	0	0	0	0	0	0	0	0	0	0	0	0	0	0	0	0	0	0	0	0	0	0	0	0	0	0	0	0	0	0	0	0
OTU_1099	k__Bacteria	p__Actinobacteria	c__Actinobacteria	o__Actinomycetales	f__Nocardiaceae	g__Williamsia	s__?	Mycobacterium neoaurum | HMT-692 | Strain: ATCC 25795 | GB: M29564 | Status: Named | Body Site: Unassigned | Genome: yes	93.7	19/302	No	0	0	0	0	0	0	0	0	0	0	0	0	0	0	0	4	0	0	0	0	0	0	0	0	0	0	0	0	0	0	0	0	0	0	0	0	0	0
OTU_11	k__Bacteria	p__Firmicutes	c__Bacilli	o__Lactobacillales	f__Streptococcaceae	g__Streptococcus	s__?	Streptococcus infantis clade 638 | HMT-638 | Strain: ATCC 700779 | GB: AB008315 | Status: Named | Body Site: Oral | Genome: yes	98.7	4/316	Yes	55	202	874	188	87	73	42	148	339	42	20	46	7	19	24	50	372	34	179	1453	18	381	103	435	52	274	1	613	432	68	17	29	119	312	80	19	25	8
OTU_110	k__Bacteria	p__Firmicutes	c__Bacilli	o__Lactobacillales	f__Streptococcaceae	g__Streptococcus	s__?	Streptococcus intermedius | HMT-644 | Strain: ATCC27335 | GB: AF104671 | Status: Named | Body Site: Oral | Genome: yes	100	0/324	Yes	0	0	0	6	0	9	114	7	0	0	0	2	0	0	9	0	0	0	0	0	0	0	0	0	0	3	0	0	26	1	90	0	0	0	0	0	0	0
OTU_1100	k__Bacteria	p__Actinobacteria	c__Actinobacteria	o__Actinomycetales	f__Nocardioidaceae	g__Marmoricola	s__?	Propionibacteriaceae [G-1] bacterium HMT 915 | HMT-915 | Clone: HS10_B_C3 | GB: KC203064 | Status: Phylotype | Body Site: Oral | Genome: no	89.2	33/305	No	0	0	0	0	0	0	0	0	0	0	0	0	0	0	0	0	0	0	0	0	0	53	0	0	0	0	0	0	0	0	0	0	0	0	0	0	0	0
OTU_1101	k__Bacteria	p__Proteobacteria	c__Gammaproteobacteria	o__Oceanospirillales	f__Halomonadaceae	g__Chromohalobacter	s__?	Stenotrophomonas maltophilia | HMT-663 | Strain: LMG 958 | GB: X95923 | Status: Named | Body Site: Unassigned | Genome: yes	89	34/308	Yes	0	0	0	0	0	0	0	0	0	0	0	0	0	0	0	0	0	0	0	0	0	0	0	0	0	0	0	0	0	0	0	0	0	0	0	0	0	0
OTU_1102	k__Bacteria	p__Actinobacteria	c__Actinobacteria	o__Actinomycetales	f__Propionibacteriaceae	g__Propionibacterium	s__?	Cutibacterium avidum | HMT-552 | Strain: DSM 4901 | GB: AJ003055 | Status: Named | Body Site: Unassigned | Genome: yes	100	0/304	No	0	0	0	0	0	31	0	0	0	0	0	0	0	0	0	0	5	0	0	0	0	0	0	0	0	0	0	0	0	0	0	0	0	0	0	0	0	0
OTU_1103	k__Bacteria	p__Firmicutes	c__Negativicutes	o__Selenomonadales	f__Veillonellaceae	g__Veillonella	s__?	Veillonella parvula | HMT-161 | Clone: AA050 | GB: AF287782 | Status: Named | Body Site: Oral | Genome: yes	94.2	19/329	No	0	0	0	0	0	0	0	0	0	0	0	0	0	0	0	0	0	0	0	0	0	0	0	0	0	0	0	0	0	0	0	0	0	0	0	0	0	0
OTU_1105	k__Bacteria	p__?	c__?	o__?	f__?	g__?	s__?	Helicobacter pylori | HMT-812 | Strain: ATCC 43504 | GB: M88157 | Status: Named | Body Site: Unassigned | Genome: yes	82.5	24/137	No	0	0	0	0	0	0	0	0	0	0	0	0	0	0	0	0	0	0	0	0	0	0	0	0	0	0	53	0	0	0	0	0	0	0	0	0	0	0
OTU_1106	k__Bacteria	p__Deinococcus-Thermus	c__Deinococci	o__Deinococcales	f__Trueperaceae	g__Truepera	s__?	Mycobacterium neoaurum | HMT-692 | Strain: ATCC 25795 | GB: M29564 | Status: Named | Body Site: Unassigned | Genome: yes	76.4	71/301	Yes	0	0	0	0	0	0	0	0	0	0	0	0	0	0	0	0	0	0	0	0	0	0	0	0	0	0	0	0	0	0	0	0	0	0	0	0	0	0
OTU_1107	k__Bacteria	p__Bacteroidetes	c__Flavobacteriia	o__Flavobacteriales	f__Flavobacteriaceae	g__Flavobacterium	s__?	Capnocytophaga sp. HMT 863 | HMT-863 | Strain: F0517 | GB: tbd | Status: Unnamed | Body Site: Oral | Genome: yes	84.9	46/304	Yes	0	0	0	0	0	0	0	0	0	0	0	0	0	0	0	0	0	0	0	2	0	6	0	2	0	0	0	0	0	0	0	0	0	0	0	0	0	0
OTU_1108	k__Bacteria	p__?	c__?	o__?	f__?	g__?	s__?	Fretibacterium sp. HMT 361 | HMT-361 | Clone: D006 | GB: AF125201 | Status: Phylotype | Body Site: Oral | Genome: no	85.6	19/132	No	0	0	0	0	0	0	0	0	0	0	0	6	0	0	2	0	0	0	0	0	0	0	0	0	0	0	0	0	0	0	0	0	0	0	0	0	0	0
OTU_1109	k__Bacteria	p__Proteobacteria	c__Alphaproteobacteria	o__Sphingomonadales	f__Sphingomonadaceae	g__?	s__?	Novosphingobium panipatense | HMT-342 | Strain: SM16 | GB: NR_044210 | Status: Named | Body Site: Unassigned | Genome: yes	93.2	19/280	No	0	0	0	0	0	0	0	0	0	0	0	0	0	0	0	52	0	0	0	0	0	0	0	0	0	0	0	0	0	0	0	0	0	0	0	0	0	0
OTU_111	k__Bacteria	p__Bacteroidetes	c__Flavobacteriia	o__Flavobacteriales	f__Flavobacteriaceae	g__Chryseobacterium	s__?	Bergeyella sp. HMT 422 | HMT-422 | Clone: C4MKM119 | GB: AY278614 | Status: Phylotype | Body Site: Unassigned | Genome: no	94.1	18/304	No	0	0	0	0	0	0	0	0	0	0	0	0	5	0	0	0	0	0	0	0	0	0	0	3868	0	0	0	0	0	1	0	0	0	0	0	0	0	0
OTU_1110	k__Bacteria	p__Bacteroidetes	c__Flavobacteriia	o__Flavobacteriales	f__Flavobacteriaceae	g__?	s__?	Bergeyella sp. HMT 422 | HMT-422 | Clone: ncd369e02c1 | GB: HM320564 | Status: Phylotype | Body Site: Unassigned | Genome: no	81.7	56/306	No	0	0	0	0	0	0	0	0	0	0	0	0	0	0	0	52	0	0	0	0	0	0	0	0	0	0	0	0	0	0	0	0	0	0	0	0	0	0
OTU_1111	k__Bacteria	p__Actinobacteria	c__Actinobacteria	o__Actinomycetales	f__Actinomycetaceae	g__Actinomyces	s__?	Actinomyces sp. HMT 171 | HMT-171 | Clone: BL008 | GB: AF385553 | Status: Unnamed | Body Site: Oral | Genome: yes	98.5	5/328	No	0	0	0	0	0	0	0	1	0	0	0	0	0	0	0	0	0	0	0	0	0	0	0	0	1	0	0	0	0	0	0	0	3	0	0	0	0	0
OTU_1112	k__Bacteria	p__?	c__?	o__?	f__?	g__?	s__?	Segetibacter aerophilus | HMT-261 | Strain: ncd790f01c1 | GB: HM296397 | Status: Named | Body Site: Unassigned | Genome: no	79.4	64/310	No	0	0	13	0	0	0	0	3	0	0	0	0	0	0	0	0	0	0	0	0	0	0	0	0	0	0	0	2	0	6	0	0	0	0	14	0	0	0
OTU_1113	k__Bacteria	p__?	c__?	o__?	f__?	g__?	s__?	Enterococcus italicus | HMT-803 | Strain: LMG 21727 | GB: AJ626902 | Status: Named | Body Site: Unassigned | Genome: yes	83	16/94	Yes	0	0	0	0	0	0	0	0	0	0	0	0	0	0	0	0	0	0	0	0	0	0	0	0	0	0	0	0	0	0	0	0	0	0	0	0	0	0
OTU_1114	k__Bacteria	p__Proteobacteria	c__Alphaproteobacteria	o__Rhizobiales	f__Methylobacteriaceae	g__Methylobacterium	s__?	Brevundimonas diminuta | HMT-590 | Strain: IFO 3140 | GB: D49422 | Status: Named | Body Site: Unassigned | Genome: yes	90.4	27/280	Yes	0	0	0	0	0	0	0	0	0	0	0	0	0	3	0	0	0	0	0	0	0	0	0	0	0	0	0	0	0	0	5	0	0	0	0	0	0	0
OTU_1116	k__Bacteria	p__Bacteroidetes	c__?	o__?	f__?	g__?	s__?	Bacteroidales [G-2] bacterium HMT 274 | HMT-274 | Clone: 071040_120 | GB: JQ468173 | Status: Unnamed | Body Site: Oral | Genome: yes	79.8	62/307	No	0	0	0	0	0	0	0	0	0	16	0	0	0	0	0	0	0	0	0	0	0	0	0	0	0	0	0	0	0	0	0	0	0	0	0	0	0	0
OTU_1117	k__Bacteria	p__Proteobacteria	c__Gammaproteobacteria	o__Pseudomonadales	f__Moraxellaceae	g__Acinetobacter	s__?	Acinetobacter johnsonii | HMT-297 | Strain: ATCC 17909 | GB: NR_117624 | Status: Named | Body Site: Unassigned | Genome: yes	97	9/304	Yes	0	0	0	0	0	0	0	0	0	0	0	0	1	0	0	0	0	0	0	0	0	0	2	2	0	0	0	0	0	0	0	0	0	0	0	0	0	0
OTU_1118	k__Bacteria	p__Actinobacteria	c__Actinobacteria	o__Bifidobacteriales	f__Bifidobacteriaceae	g__Alloscardovia	s__?	Alloscardovia omnicolens | HMT-198 | Strain: CCUG 31649 | GB: NR_042583 | Status: Named | Body Site: Oral | Genome: yes	99.7	1/308	No	0	0	0	0	0	0	0	0	0	0	0	0	0	0	0	0	0	0	0	0	0	0	0	0	0	0	0	0	0	0	0	0	0	0	0	0	0	0
OTU_1119	k__Bacteria	p__Actinobacteria	c__Actinobacteria	o__Acidimicrobiales	f__?	g__?	s__?	Dietzia cinnamea | HMT-368 | Strain: E9_2 | GB: AF481211 | Status: Named | Body Site: Unassigned | Genome: yes	79.4	64/310	No	0	0	0	0	0	0	0	0	0	0	0	0	0	0	0	0	0	0	0	0	0	0	0	0	0	0	0	0	0	1	28	0	0	0	0	0	0	0
OTU_112	k__Bacteria	p__Firmicutes	c__Erysipelotrichia	o__Erysipelotrichales	f__Erysipelotrichaceae	g__Solobacterium	s__?	Solobacterium moorei | HMT-678 | Strain: AHP 13983 | GB: AY044915 | Status: Named | Body Site: Oral | Genome: yes	100	0/311	No	0	0	0	20	0	0	42	10	0	0	5	7	0	3	0	0	2	0	0	58	0	0	0	0	0	0	0	0	0	2	0	2	1	0	0	0	0	0
OTU_1120	k__Bacteria	p__Candidatus Saccharibacteria	c__Saccharibacteria_genera_incertae_sedis	o__Saccharibacteria_genera_incertae_sedis	f__Saccharibacteria_genera_incertae_sedis	g__Saccharibacteria_genera_incertae_sedis	s__?	Saccharibacteria (TM7) [G-1] bacterium HMT 488 | HMT-488 | Clone: HD027 | GB: AY349415 | Status: Phylotype | Body Site: Oral | Genome: no	89.6	28/269	Yes	0	0	0	0	0	0	0	0	0	0	0	0	0	0	0	0	0	0	0	0	0	0	0	0	0	0	0	0	0	0	0	0	0	0	0	0	0	0
OTU_1121	k__Bacteria	p__Firmicutes	c__?	o__?	f__?	g__?	s__?	Erysipelotrichaceae [G-1] bacterium HMT 904 | HMT-904 | Clone: BL163 | GB: JQ406531 | Status: Phylotype | Body Site: Oral | Genome: no	99.7	1/304	No	0	0	0	0	0	0	0	0	0	0	0	0	0	0	0	0	0	0	0	0	0	0	0	0	0	0	0	0	0	0	0	0	0	0	0	0	0	0
OTU_1122	k__Bacteria	p__?	c__?	o__?	f__?	g__?	s__?	Enhydrobacter aerosaccus | HMT-196 | Strain: PAGU 1624 | GB: NR_113385 | Status: Named | Body Site: Unassigned | Genome: yes	92.2	8/102	No	0	0	0	4	0	0	0	0	0	0	0	0	0	0	0	0	0	0	0	0	0	0	0	0	0	0	0	0	0	0	0	0	0	0	0	0	0	0
OTU_1123	k__Bacteria	p__Firmicutes	c__Clostridia	o__Clostridiales	f__Peptostreptococcaceae	g__Clostridium XI	s__?	Peptostreptococcus stomatis | HMT-112 | Strain: A21H2 | GB: GQ422715 | Status: Named | Body Site: Oral | Genome: yes	87.9	29/240	Yes	0	0	0	0	0	0	0	0	0	0	0	0	0	0	0	0	0	0	0	0	0	0	0	0	0	0	0	0	0	0	0	0	0	0	0	0	0	0
OTU_1124	k__Bacteria	p__Actinobacteria	c__Actinobacteria	o__Acidimicrobiales	f__Iamiaceae	g__Iamia	s__?	Sanguibacter keddieii | HMT-856 | Strain: DSM 10542 | GB: NR_027595 | Status: Named | Body Site: Unassigned | Genome: yes	78.5	68/316	No	0	0	0	0	0	0	0	0	0	0	0	0	0	0	0	50	0	0	0	0	0	0	0	0	0	0	0	0	0	0	0	0	0	0	0	0	0	0
OTU_1125	k__Bacteria	p__Actinobacteria	c__Actinobacteria	o__Actinomycetales	f__Brevibacteriaceae	g__Brevibacterium	s__?	Janibacter indicus | HMT-339 | Strain: 0704P10-1 | GB: NR_134061 | Status: Named | Body Site: Unassigned | Genome: yes	89.8	32/314	Yes	0	0	0	0	0	0	0	0	0	0	0	0	0	0	0	0	0	0	0	0	0	0	0	0	0	0	0	0	0	0	0	0	0	0	0	0	0	0
OTU_1126	k__Bacteria	p__Proteobacteria	c__?	o__?	f__?	g__?	s__?	Enhydrobacter aerosaccus | HMT-196 | Strain: PAGU 1624 | GB: NR_113385 | Status: Named | Body Site: Unassigned | Genome: yes	83.2	47/280	No	0	0	0	0	0	0	0	0	0	0	0	0	0	0	0	0	0	0	0	9	0	22	0	0	0	0	0	0	0	0	0	0	0	0	0	0	0	0
OTU_1127	k__Bacteria	p__Firmicutes	c__Clostridia	o__Clostridiales	f__Clostridiales_Incertae Sedis XI	g__Helcococcus	s__?	Peptoniphilus sp. HMT 375 | HMT-375 | Strain: E3_32 | GB: AF481225 | Status: Unnamed | Body Site: Unassigned | Genome: yes	84.5	51/328	Yes	0	0	0	0	0	0	0	0	0	0	0	0	0	0	0	0	0	0	0	0	0	0	0	0	0	0	0	0	0	0	0	0	0	0	0	0	0	0
OTU_1128	k__Bacteria	p__Firmicutes	c__Bacilli	o__Bacillales	f__Paenibacillaceae 1	g__Paenibacillus	s__?	Paenibacillus glucanolyticus | HMT-921 | Strain: W10507 | GB: tbd | Status: Named | Body Site: Unassigned | Genome: yes	90.1	32/322	Yes	0	0	0	0	0	0	0	0	0	0	0	0	0	0	0	49	0	0	0	0	0	0	0	0	0	0	0	0	0	0	0	0	0	0	0	0	0	0
OTU_1129	k__Bacteria	p__Proteobacteria	c__Gammaproteobacteria	o__Pasteurellales	f__Pasteurellaceae	g__?	s__?	Aggregatibacter sp. HMT 949 | HMT-949 | Clone: CCUG 36139 | GB: JF506655 | Status: Phylotype | Body Site: Oral | Genome: no	98.1	6/310	No	0	0	0	0	0	0	0	0	0	0	0	0	0	0	0	0	0	0	0	0	0	0	0	0	0	0	0	0	0	0	0	0	0	0	0	0	0	0
OTU_113	k__Bacteria	p__Cyanobacteria/Chloroplast	c__Chloroplast	o__Chloroplast	f__Chloroplast	g__Streptophyta	s__?	Roseomonas mucosa | HMT-245 | Strain: MDA5527 | GB: NR_028857 | Status: Named | Body Site: Unassigned | Genome: yes	80.5	54/277	Yes	24	1	108	1046	71	16	0	2	36	4	6	0	14	3	3	232	4	10	34	0	1	0	0	0	435	1	0	2	0	1	0	5	1	1	5	14	1	3
OTU_1130	k__Bacteria	p__Bacteroidetes	c__Sphingobacteriia	o__Sphingobacteriales	f__Chitinophagaceae	g__?	s__?	Flavitalea sp. HMT 320 | HMT-320 | Clone: AZ105 | GB: AF385548 | Status: Phylotype | Body Site: Unassigned | Genome: no	85.3	46/313	No	0	0	0	0	0	0	0	0	0	0	0	0	0	0	0	0	0	0	0	0	0	0	0	0	0	0	0	0	0	0	0	0	0	0	0	0	0	0
OTU_1131	k__Bacteria	p__Proteobacteria	c__Alphaproteobacteria	o__Rhodobacterales	f__Rhodobacteraceae	g__?	s__?	Rhodobacter capsulatus | HMT-857 | Strain: TCRI | GB: AB017798 | Status: Named | Body Site: Unassigned | Genome: yes	93.2	19/281	No	0	0	0	0	0	0	0	0	0	0	0	0	0	0	0	0	0	0	0	0	0	0	50	0	0	0	0	0	0	0	0	0	0	0	0	0	0	0
OTU_1132	k__Bacteria	p__Actinobacteria	c__Actinobacteria	o__Actinomycetales	f__Actinomycetaceae	g__Varibaculum	s__?	Mobiluncus mulieris | HMT-830 | Strain: CCUG 20071 | GB: AJ427625 | Status: Named | Body Site: Unassigned | Genome: yes	85.4	46/316	Yes	0	0	0	0	0	0	16	0	0	0	0	0	0	0	0	0	0	0	0	0	0	0	0	0	0	0	0	0	0	0	0	0	0	0	0	0	0	0
OTU_1134	k__Bacteria	p__Parcubacteria	c__Parcubacteria_genera_incertae_sedis	o__Parcubacteria_genera_incertae_sedis	f__Parcubacteria_genera_incertae_sedis	g__Parcubacteria_genera_incertae_sedis	s__?	Mycoplasma genitalium | HMT-616 | Strain: G37 | GB: X77334 | Status: Named | Body Site: Unassigned | Genome: yes	81.5	27/146	No	0	0	0	0	0	0	0	0	0	0	0	0	0	0	0	0	0	0	0	0	35	8	0	0	0	0	0	0	0	0	0	0	0	0	0	0	0	0
OTU_1135	k__Bacteria	p__Firmicutes	c__Clostridia	o__Clostridiales	f__Peptostreptococcaceae	g__Peptostreptococcaceae_incertae_sedis	s__?	Peptostreptococcaceae [XI][G-7] bacterium HMT 081 | HMT-081 | Clone: BB142 | GB: AF287764 | Status: Unnamed | Body Site: Oral | Genome: no	99.1	3/319	No	0	0	0	0	0	0	0	0	0	0	0	0	0	0	0	0	0	0	6	38	0	0	0	0	0	0	0	0	0	0	0	0	0	0	0	0	0	0
OTU_1136	k__Bacteria	p__Proteobacteria	c__Alphaproteobacteria	o__Rhodobacterales	f__Rhodobacteraceae	g__?	s__?	Rhodobacter capsulatus | HMT-857 | Strain: TCRI | GB: AB017798 | Status: Named | Body Site: Unassigned | Genome: yes	92.4	21/278	No	26	0	0	0	0	0	0	0	0	0	2	0	0	0	0	0	0	0	0	0	0	0	0	0	0	0	0	0	0	0	0	0	0	0	0	0	0	0
OTU_1137	k__Bacteria	p__Bacteroidetes	c__Flavobacteriia	o__Flavobacteriales	f__Flavobacteriaceae	g__Chryseobacterium	s__?	Bergeyella sp. HMT 422 | HMT-422 | Clone: C4MKM119 | GB: AY278614 | Status: Phylotype | Body Site: Unassigned | Genome: no	94.1	18/304	No	0	0	0	0	0	0	0	0	0	0	0	0	0	0	0	0	0	0	0	3	46	0	0	0	0	0	0	0	0	0	0	0	0	0	0	0	0	0
OTU_1139	k__Bacteria	p__?	c__?	o__?	f__?	g__?	s__?	Absconditabacteria (SR1) [G-1] bacterium HMT 874 | HMT-874 | Clone: 4Y03 | GB: JX294355 | Status: Phylotype | Body Site: Oral | Genome: yes	81.9	13/72	No	0	0	0	0	0	0	0	0	0	0	0	0	0	0	0	50	0	0	0	0	0	0	0	0	0	0	0	0	0	0	0	0	0	0	0	0	0	0
OTU_114	k__Bacteria	p__Proteobacteria	c__Epsilonproteobacteria	o__Campylobacterales	f__Campylobacteraceae	g__Campylobacter	s__?	Campylobacter concisus | HMT-575 | Strain: FDC 288 | GB: L06977 | Status: Named | Body Site: Oral | Genome: yes	99	3/306	No	0	9	4	1	0	37	7	4	17	0	3	7	0	0	0	0	4	22	0	39	0	0	0	0	0	11	0	3	8	0	37	0	25	1	0	2	0	0
OTU_1140	k__Bacteria	p__Proteobacteria	c__?	o__?	f__?	g__?	s__?	Lachnoanaerobaculum umeaense | HMT-107 | Strain: F0167 | GB: tbd | Status: Named | Body Site: Oral | Genome: yes	79.9	48/239	Yes	0	0	0	0	0	0	0	0	0	0	0	0	0	0	0	0	0	0	0	0	0	0	0	0	0	0	0	0	0	0	0	0	0	0	0	0	0	0
OTU_1141	k__Bacteria	p__?	c__?	o__?	f__?	g__?	s__?	Fretibacterium sp. HMT 359 | HMT-359 | Clone: BH007 | GB: AY005447 | Status: Phylotype | Body Site: Oral | Genome: no	84	19/119	No	0	0	0	0	0	0	0	0	0	0	0	0	0	0	0	0	0	0	0	0	49	0	0	0	0	0	0	0	0	0	0	0	0	0	0	0	0	0
OTU_1142	k__Bacteria	p__Proteobacteria	c__Betaproteobacteria	o__?	f__?	g__?	s__?	Schlegelella aquatica | HMT-026 | Clone: CA004 | GB: AF385538 | Status: Named | Body Site: Unassigned | Genome: no	74.4	92/359	No	0	0	0	0	0	0	0	0	0	0	0	0	0	0	0	0	0	0	0	0	49	0	0	0	0	0	0	0	0	0	0	0	0	0	0	0	0	0
OTU_1143	k__Bacteria	p__Fusobacteria	c__Fusobacteriia	o__Fusobacteriales	f__Leptotrichiaceae	g__Sneathia	s__?	Sneathia amnii [Not Validly Published] | HMT-844 | Strain: AMN-1 | GB: AY078425 | Status: Named | Body Site: Oral | Genome: yes	100	0/305	No	0	0	0	0	0	0	0	0	0	0	0	0	0	0	0	0	0	0	0	0	0	0	0	0	0	0	0	0	0	0	0	0	0	0	0	0	0	0
OTU_1144	k__Bacteria	p__Proteobacteria	c__?	o__?	f__?	g__?	s__?	Rhodocyclus sp. HMT 028 | HMT-028 | Strain: A08KA | GB: AY005031 | Status: Unnamed | Body Site: Unassigned | Genome: no	81.4	58/312	No	0	0	0	0	0	0	0	0	0	0	0	0	8	11	10	0	0	0	0	0	0	0	0	0	0	0	0	0	0	0	0	0	0	0	0	0	0	0
OTU_1145	k__Bacteria	p__Bacteroidetes	c__Sphingobacteriia	o__Sphingobacteriales	f__Chitinophagaceae	g__?	s__?	Flavitalea sp. HMT 320 | HMT-320 | Clone: AZ105 | GB: AF385548 | Status: Phylotype | Body Site: Unassigned | Genome: no	86.5	42/311	No	0	0	0	0	0	0	0	0	0	0	0	0	0	0	0	0	0	0	0	0	48	0	0	0	0	0	0	0	0	0	0	0	0	0	0	0	1	0
OTU_1146	k__Bacteria	p__Spirochaetes	c__Spirochaetia	o__Spirochaetales	f__Spirochaetaceae	g__Treponema	s__?	Treponema sp. HMT 239 | HMT-239 | Clone: AF026 | GB: AF061348 | Status: Phylotype | Body Site: Oral | Genome: no	86.7	42/315	No	0	0	0	0	0	0	0	0	0	0	0	0	0	0	0	0	0	0	0	0	49	0	0	0	0	0	0	0	0	0	0	0	0	0	0	0	0	0
OTU_1147	k__Bacteria	p__Fusobacteria	c__Fusobacteriia	o__Fusobacteriales	f__Fusobacteriaceae	g__?	s__?	Fusobacterium gonidiaformans | HMT-860 | Strain: VE32H03 | GB: GQ179686 | Status: Named | Body Site: Unassigned | Genome: yes	87.5	38/303	No	0	0	0	0	0	0	0	0	0	0	0	0	0	0	0	48	0	0	0	0	0	0	0	0	0	0	0	0	0	0	0	0	0	0	0	0	0	0
OTU_1148	k__Bacteria	p__Proteobacteria	c__Alphaproteobacteria	o__Rhizobiales	f__Methylobacteriaceae	g__Methylobacterium	s__?	Bosea vestrisii | HMT-636 | Strain: G8569 | GB: U87774 | Status: Named | Body Site: Unassigned | Genome: no	92.4	21/278	Yes	0	0	0	0	0	0	0	0	0	0	0	0	0	0	0	0	0	0	0	0	0	0	0	0	0	0	0	0	0	0	0	0	0	0	0	0	0	0
OTU_1149	k__Bacteria	p__?	c__?	o__?	f__?	g__?	s__?	Neisseria macacae | HMT-099 | Strain: M-740 | GB: NR_117701 | Status: Named | Body Site: Unassigned | Genome: yes	89	34/309	No	0	1	0	0	0	0	0	0	0	0	0	0	0	0	0	0	0	0	0	0	0	0	0	0	0	0	0	0	0	0	0	0	0	1	0	0	0	0
OTU_115	k__Bacteria	p__Bacteroidetes	c__?	o__?	f__?	g__?	s__?	Porphyromonas sp. HMT 930 | HMT-930 | Clone: 071041_260 | GB: JQ468499 | Status: Phylotype | Body Site: Oral | Genome: no	99	3/312	No	0	0	0	0	0	0	0	0	0	21	0	5	0	0	0	50	0	6	0	0	0	0	0	0	0	0	104	0	0	0	0	3	0	0	23	0	0	0
OTU_1150	k__Bacteria	p__Actinobacteria	c__Actinobacteria	o__Actinomycetales	f__Corynebacteriaceae	g__Corynebacterium	s__?	Corynebacterium tuscaniense | HMT-184 | Strain: ISS-5309 | GB: NR_043093 | Status: Named | Body Site: Unassigned | Genome: yes	96.7	10/306	No	0	0	0	0	0	0	0	0	0	0	0	0	0	0	0	0	0	0	0	13	0	0	0	0	0	0	0	0	0	0	0	0	0	0	0	0	0	0
OTU_1151	k__Bacteria	p__Firmicutes	c__Bacilli	o__Lactobacillales	f__Carnobacteriaceae	g__Granulicatella	s__?	Granulicatella adiacens | HMT-534 | Strain: TKT1 | GB: AB022027 | Status: Named | Body Site: Oral | Genome: yes	93.4	21/320	No	0	0	0	0	0	0	0	0	0	0	0	0	0	0	0	0	0	0	0	0	0	0	0	0	0	0	0	0	0	0	0	0	0	0	0	0	0	0
OTU_1152	k__Bacteria	p__Firmicutes	c__Bacilli	o__Lactobacillales	f__Streptococcaceae	g__Streptococcus	s__?	Streptococcus sp. HMT 057 | HMT-057 | Clone: BE024 | GB: AF385550 | Status: Lost | Body Site: Oral | Genome: no	98.4	5/314	No	0	0	0	0	0	0	0	0	0	0	0	0	0	0	0	0	0	0	0	0	0	0	0	0	0	0	0	0	0	0	0	0	0	0	0	0	0	0
OTU_1153	k__Bacteria	p__Bacteroidetes	c__?	o__?	f__?	g__?	s__?	Capnocytophaga granulosa | HMT-325 | Strain: LMG 16022 | GB: U41347 | Status: Named | Body Site: Oral | Genome: yes	79	66/315	No	0	0	0	0	0	0	0	0	0	0	0	0	0	0	0	0	0	0	0	0	47	0	0	0	0	0	0	0	0	0	0	0	0	0	0	0	0	0
OTU_1154	k__Bacteria	p__Proteobacteria	c__Betaproteobacteria	o__Burkholderiales	f__Comamonadaceae	g__Acidovorax	s__?	Acidovorax temperans | HMT-216 | Strain: PHL | GB: NR_028715 | Status: Named | Body Site: Unassigned | Genome: yes	97	9/302	No	0	0	0	0	0	0	0	0	0	0	0	0	14	6	2	0	0	0	0	0	0	0	0	0	0	0	0	0	0	0	0	0	0	0	0	0	0	0
OTU_1155	k__Bacteria	p__?	c__?	o__?	f__?	g__?	s__?	Parvimonas sp. HMT 393 | HMT-393 | Strain: P4P_31 | GB: AY207059 | Status: Unnamed | Body Site: Oral | Genome: yes	79.7	66/325	No	0	0	0	0	0	0	0	0	0	0	0	0	0	0	0	0	0	0	0	0	47	0	0	0	0	0	0	0	0	0	0	0	0	0	0	0	0	0
OTU_1156	k__Bacteria	p__Proteobacteria	c__Gammaproteobacteria	o__Alteromonadales	f__Alteromonadaceae	g__Haliea	s__?	Pseudomonas sp. HMT 032 | HMT-032 | Clone: AZ002 | GB: AF385547 | Status: Phylotype | Body Site: Unassigned | Genome: no	87.2	39/305	Yes	0	0	0	0	0	0	0	0	0	0	0	0	0	0	0	0	0	0	0	0	23	20	0	0	0	0	0	0	0	0	0	0	0	0	0	0	0	0
OTU_1158	k__Bacteria	p__Proteobacteria	c__Alphaproteobacteria	o__Rhizobiales	f__Hyphomicrobiaceae	g__?	s__?	Ochrobactrum anthropi | HMT-544 | Strain: LMG 3331 | GB: AM114398 | Status: Named | Body Site: Unassigned | Genome: yes	89.1	30/274	Yes	0	0	0	0	0	0	0	0	0	0	0	0	0	0	0	0	0	0	0	0	0	0	0	0	0	0	0	0	0	0	0	0	0	0	0	0	0	0
OTU_1159	k__Bacteria	p__Actinobacteria	c__Actinobacteria	o__Actinomycetales	f__?	g__?	s__?	Propionibacteriaceae [G-2] bacterium HMT 192 | HMT-192 | Strain: C3KA | GB: GQ422728 | Status: Unnamed | Body Site: Unassigned | Genome: yes	93.8	19/305	Yes	0	0	0	0	0	0	0	0	0	0	0	0	0	0	0	0	0	0	0	0	0	0	0	0	0	0	0	0	0	0	0	0	0	0	0	0	0	0
OTU_116	k__Bacteria	p__Bacteroidetes	c__Flavobacteriia	o__Flavobacteriales	f__Flavobacteriaceae	g__Flavobacterium	s__?	Capnocytophaga sp. HMT 338 | HMT-338 | Strain: FDC 8 | GB: U41352 | Status: Unnamed | Body Site: Oral | Genome: yes	85.5	44/303	Yes	0	0	0	0	0	0	0	0	0	0	0	0	0	0	0	0	0	0	0	117	1914	1272	224	11	0	2	0	2	0	3	82	2	8	0	28	10	0	2
OTU_1161	k__Bacteria	p__?	c__?	o__?	f__?	g__?	s__?	Oribacterium sinus | HMT-457 | Strain: F0268 | GB: FJ577261 | Status: Named | Body Site: Oral | Genome: yes	86.2	13/94	Yes	0	0	0	0	0	0	0	0	0	0	0	0	0	0	0	0	0	0	0	0	0	0	0	0	0	0	0	0	0	0	0	0	0	0	0	0	0	0
OTU_1162	k__Bacteria	p__?	c__?	o__?	f__?	g__?	s__?	Gracilibacteria (GN02) [G-2] bacterium HMT 873 | HMT-873 | Clone: 4Q04 | GB: JX294354 | Status: Phylotype | Body Site: Oral | Genome: no	85.5	36/248	No	0	0	0	0	0	0	0	0	0	0	0	0	0	0	0	0	0	0	0	0	0	0	0	0	0	0	0	0	0	0	0	0	0	0	0	0	0	0
OTU_1163	k__Bacteria	p__?	c__?	o__?	f__?	g__?	s__?	Streptococcus salivarius | HMT-755 | Strain: ATCC 7073 | GB: NR_042776 | Status: Named | Body Site: Oral | Genome: yes	90	32/320	No	0	0	0	0	0	0	0	0	0	0	0	0	0	0	0	0	0	0	0	0	0	0	0	0	0	0	0	0	0	0	0	0	0	0	0	0	0	0
OTU_1164	k__Bacteria	p__?	c__?	o__?	f__?	g__?	s__?	Helicobacter pylori | HMT-812 | Strain: ATCC 43504 | GB: M88157 | Status: Named | Body Site: Unassigned | Genome: yes	87.2	15/117	No	0	0	0	0	0	0	0	0	0	0	0	0	0	0	0	0	0	0	0	0	0	0	0	0	0	0	0	0	0	0	45	0	0	0	0	0	0	0
OTU_1165	k__Bacteria	p__Firmicutes	c__Clostridia	o__Clostridiales	f__Lachnospiraceae	g__Ruminococcus2	s__?	Stomatobaculum sp. HMT 910 | HMT-910 | Clone: CL133 | GB: JQ406544 | Status: Phylotype | Body Site: Oral | Genome: no	88.2	39/330	No	0	0	0	0	0	0	0	0	0	0	0	0	0	0	0	0	0	0	0	0	0	0	0	47	0	0	0	0	0	0	0	0	0	0	0	0	0	0
OTU_1166	k__Bacteria	p__Firmicutes	c__Clostridia	o__Clostridiales	f__Ruminococcaceae	g__?	s__?	Stomatobaculum sp. HMT 373 | HMT-373 | Clone: MCE9_173 | GB: AF481221 | Status: Phylotype | Body Site: Oral | Genome: no	82.7	56/324	Yes	0	0	0	0	0	0	0	0	0	0	0	0	0	0	0	0	0	0	0	0	0	0	0	0	0	0	0	0	0	0	0	0	0	0	0	0	0	0
OTU_1167	k__Bacteria	p__Proteobacteria	c__Gammaproteobacteria	o__Xanthomonadales	f__Xanthomonadaceae	g__Lysobacter	s__?	Stenotrophomonas maltophilia | HMT-663 | Strain: LMG 958 | GB: X95923 | Status: Named | Body Site: Unassigned | Genome: yes	93.2	21/311	Yes	0	0	0	0	0	0	0	0	0	0	0	0	0	0	0	0	0	0	0	0	36	0	0	0	0	0	0	1	0	0	0	0	0	0	0	0	0	0
OTU_1168	k__Bacteria	p__Proteobacteria	c__Alphaproteobacteria	o__Sphingomonadales	f__Sphingomonadaceae	g__Sphingomonas	s__?	Sphingomonas sp. HMT 004 | HMT-004 | Clone: nby660h11c1 | GB: HM839487 | Status: Phylotype | Body Site: Unassigned | Genome: no	93.6	18/280	No	0	0	0	0	0	0	0	0	0	0	0	0	0	0	0	0	0	0	0	0	0	12	2	0	11	0	0	0	0	0	0	2	0	0	0	0	0	0
OTU_1169	k__Bacteria	p__Proteobacteria	c__Gammaproteobacteria	o__Pasteurellales	f__Pasteurellaceae	g__Aggregatibacter	s__?	Aggregatibacter sp. HMT 949 | HMT-949 | Clone: CCUG 36139 | GB: JF506655 | Status: Phylotype | Body Site: Oral | Genome: no	98.1	6/311	No	0	0	0	0	0	0	0	0	0	0	0	0	0	0	0	0	0	0	0	0	0	0	0	0	0	0	0	0	0	0	0	0	0	0	0	0	0	0
OTU_117	k__Bacteria	p__Firmicutes	c__Bacilli	o__Lactobacillales	f__Streptococcaceae	g__Streptococcus	s__?	Streptococcus oralis subsp. dentisani clade 398 | HMT-398 | Strain: SK34 | GB: AY005045 | Status: Named | Body Site: Oral | Genome: yes	99	3/311	Yes	1	0	12	0	0	0	0	13	12	0	1	2	0	0	0	0	34	2	0	9	0	63	0	115	0	2	17	0	5	5	0	7	45	70	0	4	0	1
OTU_1170	k__Bacteria	p__Firmicutes	c__Clostridia	o__Clostridiales	f__Ruminococcaceae	g__?	s__?	Ruminococcaceae [G-2] bacterium HMT 085 | HMT-085 | Clone: BU014 | GB: AF385563 | Status: Phylotype | Body Site: Oral | Genome: no	80.4	61/311	No	0	0	0	0	0	0	0	0	0	0	0	0	0	0	0	0	0	0	0	0	0	0	0	0	0	0	0	0	0	0	0	0	0	0	0	0	0	0
OTU_1171	k__Bacteria	p__Actinobacteria	c__Actinobacteria	o__Actinomycetales	f__?	g__?	s__?	Sanguibacter keddieii | HMT-856 | Strain: DSM 10542 | GB: NR_027595 | Status: Named | Body Site: Unassigned | Genome: yes	89.3	33/308	Yes	0	0	0	0	0	0	0	0	0	0	0	0	0	0	0	0	0	0	0	0	0	0	0	0	0	0	0	0	0	0	0	0	0	0	0	0	0	0
OTU_1173	k__Bacteria	p__Proteobacteria	c__Gammaproteobacteria	o__Xanthomonadales	f__Sinobacteraceae	g__Steroidobacter	s__?	Cardiobacterium hominis | HMT-633 | Strain: ATCC 16826 | GB: M35014 | Status: Named | Body Site: Oral | Genome: yes	83.7	50/306	No	0	0	0	0	0	0	0	0	0	0	3	7	0	0	9	0	0	0	0	0	0	0	0	0	0	0	0	0	0	1	0	0	0	0	0	0	0	1
OTU_1174	k__Bacteria	p__Proteobacteria	c__?	o__?	f__?	g__?	s__?	Novosphingobium panipatense | HMT-342 | Strain: SM16 | GB: NR_044210 | Status: Named | Body Site: Unassigned | Genome: yes	77.1	69/301	No	0	0	0	0	0	0	0	1	0	0	0	0	0	0	0	0	0	0	0	0	0	0	0	18	0	0	0	0	0	0	12	0	0	0	2	0	0	0
OTU_1175	k__Bacteria	p__Bacteroidetes	c__Flavobacteriia	o__Flavobacteriales	f__Flavobacteriaceae	g__Flavobacterium	s__?	Capnocytophaga sp. HMT 863 | HMT-863 | Strain: F0517 | GB: tbd | Status: Unnamed | Body Site: Oral | Genome: yes	85.1	45/303	No	0	0	0	0	0	0	0	0	0	0	0	0	0	0	0	0	0	0	0	0	0	39	0	0	0	0	0	0	0	0	0	0	0	0	0	0	0	0
OTU_1176	k__Bacteria	p__Firmicutes	c__Clostridia	o__Clostridiales	f__Clostridiaceae 1	g__Clostridium sensu stricto	s__?	Clostridiales [F-3][G-1] bacterium HMT 876 | HMT-876 | Strain: F0540 | GB: tbd | Status: Unnamed | Body Site: Unassigned | Genome: yes	92.3	23/299	No	0	0	0	0	0	0	0	0	0	0	0	0	0	0	0	0	0	0	0	0	46	0	0	0	0	0	0	0	0	0	0	0	0	0	0	0	0	0
OTU_1178	k__Bacteria	p__Candidatus Saccharibacteria	c__Saccharibacteria_genera_incertae_sedis	o__Saccharibacteria_genera_incertae_sedis	f__Saccharibacteria_genera_incertae_sedis	g__Saccharibacteria_genera_incertae_sedis	s__?	Saccharibacteria (TM7) [G-7] bacterium HMT 954 | HMT-954 | Clone: ncd263e08c1 | GB: JF229972 | Status: Phylotype | Body Site: Oral | Genome: no	89.8	29/284	No	0	0	0	0	0	0	0	0	0	0	0	0	0	0	0	0	0	0	0	0	0	0	0	0	0	0	0	0	0	0	0	0	0	0	0	0	0	0
OTU_1179	k__Bacteria	p__Firmicutes	c__Bacilli	o__Lactobacillales	f__Streptococcaceae	g__Streptococcus	s__?	Streptococcus downei | HMT-594 | Strain: ATCC 33748 | GB: AY188350 | Status: Named | Body Site: Unassigned | Genome: yes	91.4	28/326	Yes	0	0	0	0	0	0	0	0	0	0	0	1	0	0	0	0	2	0	0	0	0	0	0	0	0	0	0	0	0	0	0	0	0	0	0	0	0	0
OTU_118	k__Bacteria	p__Bacteroidetes	c__Bacteroidia	o__Bacteroidales	f__Prevotellaceae	g__Prevotella	s__?	Prevotella sp. HMT 472 | HMT-472 | Clone: 070034_820 | GB: JQ462261 | Status: Unnamed | Body Site: Oral | Genome: yes	99	3/315	No	0	0	0	0	0	0	0	1	0	0	0	0	74	2	0	0	0	0	0	3	0	0	0	0	0	0	0	0	0	0	0	0	0	0	0	0	0	0
OTU_1180	k__Bacteria	p__?	c__?	o__?	f__?	g__?	s__?	Micrococcus luteus | HMT-087 | Strain: NCTC 2665 | GB: NR_075062 | Status: Named | Body Site: Unassigned | Genome: yes	81.2	19/101	No	0	0	0	0	0	0	0	0	0	0	0	0	0	0	0	0	0	0	0	0	0	0	0	0	0	0	0	0	0	0	0	0	0	0	0	0	0	0
OTU_1181	k__Bacteria	p__Firmicutes	c__Bacilli	o__Lactobacillales	f__Streptococcaceae	g__Streptococcus	s__?	Streptococcus intermedius | HMT-644 | Strain: ATCC27335 | GB: AF104671 | Status: Named | Body Site: Oral | Genome: yes	93.9	20/329	No	0	0	0	0	0	0	0	0	0	0	0	0	0	0	0	0	0	0	0	0	0	0	0	0	0	0	0	0	0	0	0	0	0	0	0	0	0	0
OTU_1183	k__Bacteria	p__Proteobacteria	c__Alphaproteobacteria	o__Sphingomonadales	f__Sphingomonadaceae	g__Sphingomonas	s__?	Sphingomonas sp. HMT 004 | HMT-004 | Clone: nby660h11c1 | GB: HM839487 | Status: Phylotype | Body Site: Unassigned | Genome: no	97.5	7/278	No	0	0	0	0	0	0	0	0	0	0	5	0	0	0	0	0	0	0	0	0	2	0	0	3	6	0	0	0	0	0	0	0	0	0	0	0	0	0
OTU_1184	k__Bacteria	p__Bacteroidetes	c__Cytophagia	o__Cytophagales	f__Cytophagaceae	g__Dyadobacter	s__?	Bacteroidales [G-2] bacterium HMT 274 | HMT-274 | Clone: 071040_120 | GB: JQ468173 | Status: Unnamed | Body Site: Oral | Genome: yes	77.5	71/315	Yes	0	0	0	0	0	0	0	0	0	0	0	0	0	0	0	0	0	0	0	0	0	0	0	0	0	0	0	0	0	0	0	0	0	0	0	0	0	0
OTU_1185	k__Bacteria	p__Firmicutes	c__Clostridia	o__Clostridiales	f__Lachnospiraceae	g__Lachnospiracea_incertae_sedis	s__?	Stomatobaculum sp. HMT 910 | HMT-910 | Clone: CL133 | GB: JQ406544 | Status: Phylotype | Body Site: Oral | Genome: no	86.9	43/327	No	0	0	0	0	0	0	0	0	41	0	0	0	0	0	0	0	0	0	0	0	0	0	1	0	0	0	0	0	0	0	0	0	0	0	0	0	0	0
OTU_1186	k__Bacteria	p__Actinobacteria	c__Actinobacteria	o__Actinomycetales	f__Microbacteriaceae	g__Microbacterium	s__?	Microbacterium flavescens | HMT-186 | Strain: C24KA | GB: AF287752 | Status: Named | Body Site: Unassigned | Genome: yes	97.7	7/308	No	0	0	0	0	0	0	0	0	0	0	0	0	0	0	0	9	0	0	0	0	3	21	3	0	0	0	0	0	0	0	0	0	0	0	0	0	0	0
OTU_1189	k__Bacteria	p__Firmicutes	c__Bacilli	o__Bacillales	f__Bacillaceae 1	g__Geobacillus	s__?	Bacillus anthracis | HMT-824 | Strain: Delta Ames | GB: AF155951 | Status: Named | Body Site: Unassigned | Genome: yes	87.3	41/322	Yes	0	0	0	0	0	0	0	0	0	0	0	0	0	0	0	0	0	0	0	0	0	0	0	0	0	0	0	0	0	0	0	0	0	0	0	0	0	0
OTU_119	k__Bacteria	p__Bacteroidetes	c__Bacteroidia	o__Bacteroidales	f__Prevotellaceae	g__Alloprevotella	s__?	Alloprevotella tannerae | HMT-466 | Strain: 93-1-2 | GB: AF183406 | Status: Named | Body Site: Oral | Genome: yes	99.4	2/317	No	50	0	5	0	126	6	0	47	63	0	0	12	9	0	0	0	0	53	0	0	0	0	0	0	0	0	10	2	0	0	0	0	8	0	5	0	0	0
OTU_1190	k__Bacteria	p__?	c__?	o__?	f__?	g__?	s__?	Bdellovibrio sp. HMT 039 | HMT-039 | Clone: CA006 | GB: AF385539 | Status: Phylotype | Body Site: Unassigned | Genome: no	77.6	70/312	No	0	0	0	0	0	0	0	0	0	0	0	0	0	0	0	0	0	0	0	0	0	0	0	0	0	0	45	0	0	0	0	0	0	0	0	0	0	0
OTU_1191	k__Bacteria	p__Chloroflexi	c__Anaerolineae	o__Anaerolineales	f__Anaerolineaceae	g__?	s__?	Anaerolineae [G-1] bacterium HMT 439 | HMT-439 | Clone: PCR-walk | GB: KM018332 | Status: Unnamed | Body Site: Oral | Genome: yes	77.8	69/311	No	0	0	0	0	0	0	0	0	0	0	0	0	0	0	0	0	0	0	0	45	0	0	0	0	0	0	0	0	0	0	0	0	0	0	0	0	0	0
OTU_1192	k__Bacteria	p__Firmicutes	c__Clostridia	o__Clostridiales	f__?	g__?	s__?	Peptoniphilus indolicus | HMT-840 | Strain: ATCC 29427 | GB: D14147 | Status: Named | Body Site: Unassigned | Genome: yes	83.8	54/333	Yes	0	0	0	0	0	0	0	0	0	0	0	0	0	0	0	0	0	0	0	0	0	0	0	0	0	0	0	0	0	0	0	0	0	0	0	0	0	0
OTU_1194	k__Bacteria	p__Bacteroidetes	c__Flavobacteriia	o__Flavobacteriales	f__Flavobacteriaceae	g__Capnocytophaga	s__?	Capnocytophaga granulosa | HMT-325 | Clone: AH015 | GB: AY005074 | Status: Named | Body Site: Oral | Genome: yes	98	6/299	No	0	0	0	0	0	0	0	0	0	0	0	0	0	0	0	0	0	0	0	0	0	0	0	0	0	0	0	0	0	0	0	0	0	0	0	0	0	0
OTU_1195	k__Bacteria	p__Actinobacteria	c__Actinobacteria	o__Actinomycetales	f__Micrococcaceae	g__Nesterenkonia	s__?	Micrococcus luteus | HMT-087 | Strain: NCTC 2665 | GB: NR_075062 | Status: Named | Body Site: Unassigned | Genome: yes	93.5	20/310	No	0	0	0	0	0	0	0	0	0	0	0	0	0	0	0	0	0	0	0	0	0	0	0	6	0	0	0	0	0	0	0	0	0	0	0	0	0	0
OTU_1196	k__Bacteria	p__Proteobacteria	c__Alphaproteobacteria	o__Rhizobiales	f__Rhizobiaceae	g__Rhizobium	s__?	Agrobacterium tumefaciens | HMT-485 | Strain: DMS 30105 | GB: M11223 | Status: Named | Body Site: Unassigned | Genome: yes	97.9	6/280	No	0	0	0	0	0	0	0	11	0	0	2	10	0	0	0	0	0	0	0	0	0	0	0	0	0	0	0	0	0	0	0	0	0	0	6	0	0	2
OTU_1197	k__Bacteria	p__Bacteroidetes	c__Sphingobacteriia	o__Sphingobacteriales	f__Chitinophagaceae	g__Ferruginibacter	s__?	Flavitalea sp. HMT 320 | HMT-320 | Clone: AZ105 | GB: AF385548 | Status: Phylotype | Body Site: Unassigned | Genome: no	84.9	47/312	No	14	0	0	0	0	0	0	0	0	0	0	0	0	1	0	0	0	0	0	0	0	0	0	0	0	0	0	0	0	1	0	0	0	0	0	0	0	0
OTU_1198	k__Bacteria	p__Proteobacteria	c__Alphaproteobacteria	o__Rhizobiales	f__Hyphomicrobiaceae	g__Hyphomicrobium	s__?	Defluvibacter lusatiensis | HMT-660 | Strain: DSM 11099 | GB: NR_025312 | Status: Named | Body Site: Unassigned | Genome: no	90.2	27/276	Yes	0	0	0	0	0	0	0	2	0	2	1	6	0	3	0	0	0	0	0	0	0	0	0	0	0	0	0	0	0	0	1	0	0	0	2	0	0	2
OTU_1199	k__Bacteria	p__Parcubacteria	c__Parcubacteria_genera_incertae_sedis	o__Parcubacteria_genera_incertae_sedis	f__Parcubacteria_genera_incertae_sedis	g__Parcubacteria_genera_incertae_sedis	s__?	Porphyromonas asaccharolytica | HMT-547 | Strain: ATCC 25260 | GB: L16490 | Status: Named | Body Site: Unassigned | Genome: yes	81.6	19/103	Yes	0	0	0	0	0	0	0	0	0	0	0	0	0	0	0	0	0	0	0	0	0	0	0	0	0	0	0	0	0	0	0	0	0	0	0	0	0	0
OTU_12	k__Bacteria	p__Firmicutes	c__Bacilli	o__Lactobacillales	f__Carnobacteriaceae	g__Granulicatella	s__?	Granulicatella adiacens | HMT-534 | Strain: TKT1 | GB: AB022027 | Status: Named | Body Site: Oral | Genome: yes	100	0/318	Yes	0	228	242	118	24	0	104	59	44	10	6	29	0	60	15	0	6	105	50	487	0	89	87	96	0	210	60	152	150	17	37	39	171	172	6	191	9	11
OTU_120	k__Bacteria	p__Proteobacteria	c__Alphaproteobacteria	o__Sphingomonadales	f__Sphingomonadaceae	g__Sphingobium	s__?	Sphingomonas sp. HMT 004 | HMT-004 | Clone: nby660h11c1 | GB: HM839487 | Status: Phylotype | Body Site: Unassigned | Genome: no	95	14/278	No	29	0	121	120	406	112	147	230	40	39	93	28	0	0	9	0	0	0	0	0	49	33	0	0	0	0	49	56	99	203	300	0	33	4	608	24	0	0
OTU_1200	k__Bacteria	p__Actinobacteria	c__Actinobacteria	o__Actinomycetales	f__Microbacteriaceae	g__?	s__?	Micrococcus luteus | HMT-087 | Strain: NCTC 2665 | GB: NR_075062 | Status: Named | Body Site: Unassigned | Genome: yes	89.9	31/307	No	0	0	0	0	0	0	0	0	0	0	0	0	0	0	0	0	0	0	0	0	0	0	0	0	0	0	44	0	0	0	0	0	0	0	0	0	0	0
OTU_1201	k__Bacteria	p__Proteobacteria	c__?	o__?	f__?	g__?	s__?	Acinetobacter sp. HMT 408 | HMT-408 | Clone: C4AKM094 | GB: AY278636 | Status: Phylotype | Body Site: Unassigned | Genome: no	85.3	45/306	Yes	0	0	1	0	0	0	0	1	0	0	0	2	0	0	0	0	0	0	0	0	0	0	0	0	0	0	0	0	0	0	0	0	0	0	0	0	0	0
OTU_1202	k__Bacteria	p__Acidobacteria	c__Acidobacteria_Gp6	o__Gp6	f__Gp6	g__Gp6	s__?	Veillonellaceae [G-1] bacterium HMT 132 | HMT-132 | Clone: CS015 | GB: AF287791 | Status: Phylotype | Body Site: Oral | Genome: no	76.3	76/321	Yes	0	0	0	0	0	0	0	0	0	0	0	0	0	0	0	0	0	0	0	0	0	0	0	0	0	0	0	0	0	0	0	0	0	0	0	0	0	0
OTU_1203	k__Bacteria	p__?	c__?	o__?	f__?	g__?	s__?	Pseudomonas stutzeri | HMT-477 | Strain: KC | GB: AF063219 | Status: Named | Body Site: Unassigned | Genome: yes	79.9	61/304	No	0	0	0	0	0	0	0	0	0	0	0	0	0	0	0	0	0	0	0	0	0	0	0	0	0	0	0	0	0	0	0	0	0	0	0	0	0	0
OTU_1204	k__Bacteria	p__Bacteroidetes	c__Sphingobacteriia	o__Sphingobacteriales	f__Chitinophagaceae	g__?	s__?	Flavitalea sp. HMT 320 | HMT-320 | Clone: AZ105 | GB: AF385548 | Status: Phylotype | Body Site: Unassigned | Genome: no	88.8	35/312	No	0	0	0	0	0	0	0	0	0	0	0	0	0	0	0	0	0	0	0	0	0	0	0	0	0	0	44	0	0	0	0	0	0	0	0	0	0	0
OTU_1205	k__Bacteria	p__Parcubacteria	c__Parcubacteria_genera_incertae_sedis	o__Parcubacteria_genera_incertae_sedis	f__Parcubacteria_genera_incertae_sedis	g__Parcubacteria_genera_incertae_sedis	s__?	Bacteroidetes [G-5] bacterium HMT 511 | HMT-511 | Clone: MB3_C19 | GB: DQ003634 | Status: Phylotype | Body Site: Oral | Genome: no	83	18/106	Yes	0	0	0	0	0	0	0	0	0	0	0	0	0	0	0	0	0	0	0	0	0	0	0	0	0	0	0	0	0	0	0	0	0	0	0	0	0	0
OTU_1206	k__Bacteria	p__Bacteroidetes	c__Sphingobacteriia	o__Sphingobacteriales	f__Chitinophagaceae	g__?	s__?	Flavitalea sp. HMT 320 | HMT-320 | Clone: AZ105 | GB: AF385548 | Status: Phylotype | Body Site: Unassigned | Genome: no	84.3	49/312	No	0	0	0	0	0	0	0	0	0	0	0	0	0	0	0	44	0	0	0	0	0	0	0	0	0	0	0	0	0	0	0	0	0	0	0	0	0	0
OTU_1207	k__Bacteria	p__?	c__?	o__?	f__?	g__?	s__?	Bifidobacterium animalis | HMT-895 | Strain: DSM 10140 | GB: AB050136 | Status: Named | Body Site: Unassigned | Genome: yes	82.5	24/137	Yes	0	0	0	0	0	0	0	0	0	0	0	0	0	0	0	0	0	0	0	0	0	0	0	0	0	0	0	0	0	0	0	0	0	0	0	0	0	0
OTU_1208	k__Bacteria	p__Proteobacteria	c__Alphaproteobacteria	o__Rhizobiales	f__Bradyrhizobiaceae	g__Afipia	s__?	Afipia broomeae | HMT-559 | Strain: ATCC 49717 | GB: U87759 | Status: Named | Body Site: Unassigned | Genome: yes	97.9	6/282	No	0	0	0	0	0	0	0	0	0	0	0	0	0	0	0	0	0	0	0	0	0	16	0	0	0	0	0	0	0	2	0	0	0	0	0	0	0	0
OTU_121	k__Bacteria	p__Bacteroidetes	c__Flavobacteriia	o__Flavobacteriales	f__Flavobacteriaceae	g__?	s__?	Bergeyella sp. HMT 322 | HMT-322 | Clone: AK152 | GB: AY008691 | Status: Phylotype | Body Site: Oral | Genome: no	99	3/314	Yes	1	3	0	0	3	0	67	10	11	0	1	2	0	0	0	0	0	39	15	63	0	0	0	0	0	2	0	0	26	1	0	8	0	4	0	6	2	6
OTU_1210	k__Bacteria	p__Candidatus Saccharibacteria	c__Saccharibacteria_genera_incertae_sedis	o__Saccharibacteria_genera_incertae_sedis	f__Saccharibacteria_genera_incertae_sedis	g__Saccharibacteria_genera_incertae_sedis	s__?	Saccharibacteria (TM7) [G-2] bacterium HMT 350 | HMT-350 | Clone: BU080 | GB: AF385568 | Status: Phylotype | Body Site: Oral | Genome: no	99.4	2/315	No	0	0	0	0	0	0	0	0	0	0	0	0	0	0	0	0	0	0	0	0	0	0	0	0	0	0	0	0	0	0	0	0	0	0	0	0	0	0
OTU_1211	k__Bacteria	p__Fusobacteria	c__Fusobacteriia	o__Fusobacteriales	f__Leptotrichiaceae	g__?	s__?	Leptotrichia sp. HMT 392 | HMT-392 | Clone: P2PB_51 | GB: AY207053 | Status: Phylotype | Body Site: Oral | Genome: no	98.4	5/307	No	0	0	0	0	0	0	0	0	0	0	0	0	0	0	0	0	0	0	0	0	0	0	0	0	0	0	0	0	0	0	0	0	0	0	0	0	0	0
OTU_1212	k__Bacteria	p__Proteobacteria	c__Gammaproteobacteria	o__Pasteurellales	f__Pasteurellaceae	g__?	s__?	Haemophilus parainfluenzae | HMT-718 | Strain: CIP 102513 | GB: EU083530 | Status: Named | Body Site: Nasal/Oral | Genome: yes	89.6	32/308	No	0	0	0	0	0	0	0	1	0	0	0	0	0	0	0	0	0	0	0	0	0	0	0	0	0	0	0	0	0	0	0	0	0	1	0	0	1	0
OTU_1213	k__?	p__?	c__?	o__?	f__?	g__?	s__?	Corynebacterium kroppenstedtii | HMT-049 | Strain: DSM 44385 | GB: NR_074408 | Status: Named | Body Site: Unassigned | Genome: yes	85.7	16/112	No	0	0	0	0	0	0	0	0	0	0	0	0	0	0	0	0	0	0	0	0	0	0	0	0	0	0	0	0	0	1	0	0	0	0	0	0	0	0
OTU_1214	k__Bacteria	p__Firmicutes	c__Clostridia	o__Clostridiales	f__Ruminococcaceae	g__Ethanoligenens	s__?	Ruminococcaceae [G-3] bacterium HMT 381 | HMT-381 | Clone: P4PB_122 | GB: AF538854 | Status: Phylotype | Body Site: Unassigned | Genome: no	79.1	68/326	No	0	0	0	0	0	0	0	0	0	0	0	0	0	0	0	37	0	0	0	0	0	0	0	0	0	0	0	0	0	0	0	0	0	0	0	0	0	0
OTU_1215	k__Bacteria	p__Actinobacteria	c__Actinobacteria	o__Actinomycetales	f__Nocardioidaceae	g__Aeromicrobium	s__?	Propionibacteriaceae [G-1] bacterium HMT 915 | HMT-915 | Clone: HS10_B_C3 | GB: KC203064 | Status: Phylotype | Body Site: Oral | Genome: no	87.5	38/304	Yes	0	0	0	0	0	0	0	0	0	0	0	0	0	0	0	0	0	0	0	0	0	0	0	0	0	0	0	0	0	0	0	0	0	0	0	0	0	0
OTU_1216	k__Bacteria	p__Proteobacteria	c__Betaproteobacteria	o__Rhodocyclales	f__Rhodocyclaceae	g__Azospira	s__?	Rhodocyclus sp. HMT 028 | HMT-028 | Strain: A08KA | GB: AY005031 | Status: Unnamed | Body Site: Unassigned | Genome: no	88.6	35/308	No	0	0	0	0	0	0	0	0	0	0	0	0	0	0	0	0	0	0	0	0	3	6	0	0	0	0	0	0	0	0	0	0	0	0	0	0	0	1
OTU_1218	k__Bacteria	p__Actinobacteria	c__Actinobacteria	o__Actinomycetales	f__Propionibacteriaceae	g__Friedmanniella	s__?	Propionibacteriaceae [G-1] bacterium HMT 915 | HMT-915 | Clone: HS10_B_C3 | GB: KC203064 | Status: Phylotype | Body Site: Oral | Genome: no	92.1	24/304	Yes	0	0	0	0	0	1	0	0	0	0	0	0	0	0	0	0	0	0	0	0	0	0	0	0	0	0	0	0	0	0	0	0	0	0	0	0	0	0
OTU_1219	k__Bacteria	p__?	c__?	o__?	f__?	g__?	s__?	Saccharibacteria (TM7) [G-6] bacterium HMT 870 | HMT-870 | Clone: 4W45 | GB: KM018322 | Status: Phylotype | Body Site: Oral | Genome: no	79.9	53/264	No	0	0	0	0	0	0	0	0	0	0	0	0	0	0	0	0	0	0	0	0	0	0	0	0	0	0	0	0	0	0	0	0	0	0	0	0	0	0
OTU_122	k__Bacteria	p__Bacteroidetes	c__Bacteroidia	o__Bacteroidales	f__Porphyromonadaceae	g__Porphyromonas	s__?	Porphyromonas sp. HMT 275 | HMT-275 | Clone: AW032 | GB: AF393476 | Status: Phylotype | Body Site: Oral | Genome: no	99.4	2/315	No	0	0	17	2	0	0	0	9	0	0	9	7	0	0	0	0	0	11	0	127	0	0	0	0	0	0	0	10	5	0	0	0	4	2	9	1	0	0
OTU_1220	k__Bacteria	p__?	c__?	o__?	f__?	g__?	s__?	Saccharibacteria (TM7) [G-4] bacterium HMT 355 | HMT-355 | Clone: _F061 | GB: AF125205 | Status: Phylotype | Body Site: Oral | Genome: no	81.8	42/231	No	0	0	0	0	16	0	0	0	0	0	0	3	0	0	0	0	0	0	0	0	0	0	0	0	0	0	0	0	0	0	0	0	0	0	0	0	0	0
OTU_1222	k__Bacteria	p__?	c__?	o__?	f__?	g__?	s__?	Saccharibacteria (TM7) [G-6] bacterium HMT 870 | HMT-870 | Clone: 4W45 | GB: KM018322 | Status: Phylotype | Body Site: Oral | Genome: no	84.4	42/269	No	0	0	0	5	0	0	37	0	0	1	0	0	0	0	0	0	0	0	0	0	0	0	0	0	0	0	0	0	0	0	0	0	0	0	0	0	0	0
OTU_1223	k__Bacteria	p__Actinobacteria	c__Actinobacteria	o__Actinomycetales	f__Brevibacteriaceae	g__Brevibacterium	s__?	Kocuria rhizophila | HMT-197 | Strain: TA68 | GB: NR_026452 | Status: Named | Body Site: Unassigned | Genome: yes	90.8	29/314	No	0	0	0	0	0	0	0	1	0	0	0	6	0	1	0	0	0	0	0	0	0	0	0	0	0	0	0	0	0	0	0	0	0	0	0	0	0	0
OTU_1224	k__Bacteria	p__?	c__?	o__?	f__?	g__?	s__?	Sphingomonas echinoides | HMT-003 | Clone: nby481c06c1 | GB: HM830566 | Status: Named | Body Site: Unassigned | Genome: yes	85.3	22/150	No	0	0	0	43	0	0	0	0	0	0	0	0	0	0	0	0	0	0	0	0	0	0	0	0	0	0	0	0	0	0	0	0	0	0	0	0	0	0
OTU_1225	k__Bacteria	p__Proteobacteria	c__Alphaproteobacteria	o__?	f__?	g__?	s__?	Afipia sp. genotype 4 | HMT-652 | Strain: G9018 | GB: U87769 | Status: Unnamed | Body Site: Unassigned | Genome: no	85	43/287	No	0	0	0	0	0	0	0	0	0	1	0	0	0	0	0	0	0	0	0	0	0	0	0	0	0	0	0	3	0	0	0	0	0	0	6	0	0	0
OTU_1226	k__Bacteria	p__Actinobacteria	c__Actinobacteria	o__Actinomycetales	f__Actinomycetaceae	g__Actinomyces	s__?	Actinomyces dentalis | HMT-888 | Strain: R18165 | GB: AJ697609 | Status: Named | Body Site: Oral | Genome: yes	99.4	2/324	No	0	0	0	0	0	0	0	0	0	0	0	0	1	0	0	0	0	0	0	0	0	0	0	0	0	0	0	0	0	0	0	0	0	0	0	0	0	0
OTU_1227	k__Bacteria	p__?	c__?	o__?	f__?	g__?	s__?	Anaerolineae [G-1] bacterium HMT 439 | HMT-439 | Clone: PCR-walk | GB: KM018332 | Status: Unnamed | Body Site: Oral | Genome: yes	84.6	18/117	Yes	0	0	0	0	0	0	0	0	0	0	0	0	0	0	0	0	0	0	0	0	0	0	0	0	0	0	0	0	0	0	0	0	0	0	0	0	0	0
OTU_1228	k__Bacteria	p__Firmicutes	c__Clostridia	o__Clostridiales	f__Clostridiaceae 1	g__?	s__?	Clostridiales [F-3][G-1] bacterium HMT 876 | HMT-876 | Strain: F0540 | GB: tbd | Status: Unnamed | Body Site: Unassigned | Genome: yes	85.5	45/311	No	0	0	0	0	0	0	0	0	0	0	0	0	0	0	41	0	0	0	0	0	0	0	0	0	0	0	0	0	0	1	0	0	0	0	0	0	0	0
OTU_1229	k__Bacteria	p__Bacteroidetes	c__Sphingobacteriia	o__Sphingobacteriales	f__Chitinophagaceae	g__Niabella	s__?	Flavitalea sp. HMT 320 | HMT-320 | Clone: AZ105 | GB: AF385548 | Status: Phylotype | Body Site: Unassigned | Genome: no	85.3	46/312	No	0	0	0	0	0	0	0	0	0	0	0	0	0	0	0	0	0	0	0	0	42	0	0	0	0	0	0	0	0	0	0	0	0	0	0	0	0	0
OTU_123	k__Bacteria	p__Actinobacteria	c__Actinobacteria	o__Actinomycetales	f__Actinomycetaceae	g__Actinomyces	s__?	Actinomyces odontolyticus | HMT-701 | Strain: NCTC 9935 | GB: X80504 | Status: Named | Body Site: Oral | Genome: yes	98.4	5/309	Yes	1	1	4	2	0	0	52	8	0	5	1	5	0	0	0	0	0	3	13	0	0	0	0	1	0	2	0	0	0	0	0	5	0	0	0	2	0	0
OTU_1230	k__Bacteria	p__Actinobacteria	c__Actinobacteria	o__Actinomycetales	f__Nocardioidaceae	g__Nocardioides	s__?	Cutibacterium sp. HMT 193 | HMT-193 | Strain: Met-C3 | GB: GQ422729 | Status: Unnamed | Body Site: Unassigned | Genome: no	85.2	46/310	Yes	0	0	0	0	0	0	0	0	0	0	0	0	0	0	0	0	0	0	0	0	0	0	0	0	0	0	0	0	0	0	0	0	0	0	0	0	0	0
OTU_1231	k__Bacteria	p__Firmicutes	c__Bacilli	o__Lactobacillales	f__Streptococcaceae	g__Streptococcus	s__?	Streptococcus oralis subsp. dentisani clade 398 | HMT-398 | Strain: SK34 | GB: AY005045 | Status: Named | Body Site: Oral | Genome: yes	92.4	24/316	No	0	0	0	0	0	0	0	0	0	0	0	0	0	0	0	0	0	0	0	0	0	0	0	0	0	0	0	0	0	0	0	0	0	0	0	0	0	0
OTU_1232	k__Bacteria	p__?	c__?	o__?	f__?	g__?	s__?	Bdellovibrio sp. HMT 039 | HMT-039 | Clone: CA006 | GB: AF385539 | Status: Phylotype | Body Site: Unassigned | Genome: no	77.1	70/306	No	0	0	0	0	0	42	0	0	0	0	0	0	0	0	0	0	0	0	0	0	0	0	0	0	0	0	0	0	0	0	0	0	0	0	0	0	0	0
OTU_1233	k__Bacteria	p__Candidatus Saccharibacteria	c__Saccharibacteria_genera_incertae_sedis	o__Saccharibacteria_genera_incertae_sedis	f__Saccharibacteria_genera_incertae_sedis	g__Saccharibacteria_genera_incertae_sedis	s__?	Saccharibacteria (TM7) [G-1] bacterium HMT 488 | HMT-488 | Clone: HD027 | GB: AY349415 | Status: Phylotype | Body Site: Oral | Genome: no	89.2	29/269	No	0	0	0	0	0	0	0	0	0	0	0	0	0	0	0	0	0	0	0	0	0	42	0	0	0	0	0	0	0	0	0	0	0	0	0	0	0	0
OTU_1234	k__Bacteria	p__Bacteroidetes	c__Sphingobacteriia	o__Sphingobacteriales	f__Sphingobacteriaceae	g__Sphingobacterium	s__?	Pedobacter sp. HMT 318 | HMT-318 | Clone: AV100 | GB: AF385531 | Status: Phylotype | Body Site: Unassigned | Genome: no	79.4	65/316	No	0	0	0	0	0	0	0	0	0	0	0	0	0	0	0	0	0	0	0	0	0	32	0	0	0	0	1	0	0	0	0	0	0	0	0	0	0	0
OTU_1235	k__Bacteria	p__Proteobacteria	c__Alphaproteobacteria	o__Sphingomonadales	f__Sphingomonadaceae	g__Sphingomonas	s__?	Sphingomonas echinoides | HMT-003 | Clone: nby481c06c1 | GB: HM830566 | Status: Named | Body Site: Unassigned | Genome: yes	94.3	16/280	No	0	0	0	0	0	0	0	0	0	0	0	0	0	0	0	0	0	0	0	0	0	24	0	0	0	0	0	0	0	0	0	0	0	0	0	0	0	0
OTU_1236	k__Bacteria	p__Proteobacteria	c__Alphaproteobacteria	o__?	f__?	g__?	s__?	Novosphingobium panipatense | HMT-342 | Strain: SM16 | GB: NR_044210 | Status: Named | Body Site: Unassigned | Genome: yes	92.9	20/280	No	0	0	0	0	0	0	0	0	0	0	0	1	0	0	0	0	0	0	0	0	0	11	13	0	0	0	0	1	0	1	11	0	0	0	0	3	0	0
OTU_1237	k__Bacteria	p__Actinobacteria	c__Actinobacteria	o__Solirubrobacterales	f__Patulibacteraceae	g__Patulibacter	s__?	Burkholderia cepacia | HMT-571 | Strain: ATCC 25416 | GB: AF097530 | Status: Named | Body Site: Unassigned | Genome: yes	77.4	69/305	No	0	0	0	0	0	0	0	0	0	0	0	0	0	0	0	0	0	0	0	0	0	0	42	0	0	0	0	0	0	0	0	0	0	0	0	0	0	0
OTU_1238	k__Bacteria	p__Fusobacteria	c__Fusobacteriia	o__Fusobacteriales	f__Leptotrichiaceae	g__?	s__?	Leptotrichia sp. HMT 392 | HMT-392 | Clone: P2PB_51 | GB: AY207053 | Status: Phylotype | Body Site: Oral | Genome: no	96.1	12/307	No	0	0	0	0	0	0	0	0	0	0	0	0	0	0	0	0	0	0	0	0	0	0	0	0	0	0	0	0	0	0	0	0	0	0	0	0	0	0
OTU_1239	k__Bacteria	p__Proteobacteria	c__Deltaproteobacteria	o__Myxococcales	f__Polyangiaceae	g__?	s__?	Desulfovibrio fairfieldensis | HMT-605 | Strain: DSM 12803 | GB: AJ251630 | Status: Named | Body Site: Unassigned | Genome: yes	76.2	76/319	No	0	0	0	0	0	0	0	0	0	0	0	0	0	0	0	0	0	0	0	0	0	0	0	0	0	0	0	0	0	0	0	0	0	0	39	0	0	0
OTU_124	k__Bacteria	p__Bacteroidetes	c__Flavobacteriia	o__Flavobacteriales	f__Flavobacteriaceae	g__Flavobacterium	s__?	Capnocytophaga sp. HMT 863 | HMT-863 | Strain: F0517 | GB: tbd | Status: Unnamed | Body Site: Oral | Genome: yes	85.1	45/303	No	8	6	87	118	56	0	0	0	0	0	0	0	0	0	0	0	0	103	0	0	0	0	0	1	37	0	0	0	15	0	537	4	0	0	0	0	0	0
OTU_1240	k__Bacteria	p__Actinobacteria	c__Actinobacteria	o__Actinomycetales	f__Intrasporangiaceae	g__Tetrasphaera	s__?	Sanguibacter keddieii | HMT-856 | Strain: DSM 10542 | GB: NR_027595 | Status: Named | Body Site: Unassigned | Genome: yes	92.3	24/310	No	0	0	0	0	0	0	0	0	0	0	0	0	0	0	0	0	0	0	0	0	0	0	41	0	0	0	0	0	0	0	0	0	0	0	0	0	0	0
OTU_1241	k__Bacteria	p__Bacteroidetes	c__?	o__?	f__?	g__?	s__?	Prevotella sp. HMT 315 | HMT-315 | Clone: FW035 | GB: AY349394 | Status: Phylotype | Body Site: Oral | Genome: no	99.1	3/321	No	0	0	0	0	0	0	0	0	0	0	0	1	0	0	0	0	0	7	0	0	0	0	0	0	0	0	0	0	0	0	0	0	0	0	0	0	0	0
OTU_1244	k__Bacteria	p__Deinococcus-Thermus	c__Deinococci	o__Deinococcales	f__Deinococcaceae	g__Deinococcus	s__?	Bifidobacterium scardovii | HMT-891 | Strain: YIT 11867 | GB: AB437363 | Status: Named | Body Site: Unassigned | Genome: yes	73.8	80/305	No	0	0	0	0	0	0	0	0	0	0	0	0	0	0	0	0	0	0	0	0	41	0	0	0	0	0	0	0	0	0	0	0	0	0	0	0	0	0
OTU_1245	k__Bacteria	p__Bacteroidetes	c__Bacteroidia	o__Bacteroidales	f__Prevotellaceae	g__Prevotella	s__?	Prevotella oralis | HMT-705 | Clone: ELU0173-000438 | GB: HQ815176 | Status: Named | Body Site: Oral | Genome: yes	99.7	1/320	No	0	0	0	0	0	0	0	0	0	0	0	0	0	0	0	0	0	0	0	0	0	0	0	0	0	0	0	0	0	0	0	0	0	0	0	0	0	0
OTU_1246	k__Bacteria	p__Microgenomates	c__Microgenomates_genera_incertae_sedis	o__Microgenomates_genera_incertae_sedis	f__Microgenomates_genera_incertae_sedis	g__Microgenomates_genera_incertae_sedis	s__?	Actinomyces radicidentis | HMT-746 | Strain: CCUG 36733 | GB: AJ251986 | Status: Named | Body Site: Unassigned | Genome: yes	83.5	16/97	No	0	0	0	0	0	0	0	0	0	0	0	0	0	0	0	0	0	0	0	0	0	0	0	0	0	0	0	0	0	0	0	0	0	0	0	0	0	0
OTU_1247	k__Bacteria	p__Bacteroidetes	c__Cytophagia	o__Cytophagales	f__Cytophagaceae	g__Arcicella	s__?	Capnocytophaga sp. HMT 338 | HMT-338 | Strain: FDC 8 | GB: U41352 | Status: Unnamed | Body Site: Oral | Genome: yes	76.3	72/304	No	0	0	0	0	0	0	0	0	0	0	0	0	0	0	0	0	0	0	0	0	0	0	0	0	0	0	0	0	0	0	0	0	0	0	0	0	0	0
OTU_1248	k__Bacteria	p__Fusobacteria	c__Fusobacteriia	o__Fusobacteriales	f__Leptotrichiaceae	g__Leptotrichia	s__?	Leptotrichia sp. HMT 417 | HMT-417 | Clone: C3MKM102 | GB: AY278621 | Status: Unnamed | Body Site: Oral | Genome: no	97.7	7/305	No	0	0	0	0	0	0	0	0	0	0	0	0	0	0	0	0	0	0	0	0	0	0	0	0	0	0	0	0	0	0	0	0	0	0	0	0	0	0
OTU_1249	k__Bacteria	p__?	c__?	o__?	f__?	g__?	s__?	Saccharibacteria (TM7) [G-6] bacterium HMT 870 | HMT-870 | Clone: 4W45 | GB: KM018322 | Status: Phylotype | Body Site: Oral | Genome: no	90	27/271	Yes	0	0	0	0	0	0	0	0	0	0	0	0	0	0	0	0	0	0	0	0	0	0	0	0	0	0	0	0	0	0	0	0	0	0	0	0	0	0
OTU_125	k__Bacteria	p__Proteobacteria	c__Betaproteobacteria	o__Neisseriales	f__Neisseriaceae	g__Neisseria	s__?	Neisseria oralis | HMT-014 | Clone: AP085 | GB: AY005023 | Status: Named | Body Site: Oral | Genome: yes	100	0/310	Yes	16	0	302	0	0	0	0	3	0	0	0	2	0	0	0	0	1	22	44	0	0	0	0	0	0	0	0	226	347	1	0	0	0	1	11	0	6	1
OTU_1250	k__Bacteria	p__Firmicutes	c__Bacilli	o__Lactobacillales	f__Lactobacillaceae	g__Lactobacillus	s__?	Lactobacillus coleohominis | HMT-816 | Strain: DSM 14060 | GB: AM113776 | Status: Named | Body Site: Unassigned | Genome: yes	91.8	28/343	No	0	0	0	0	0	0	0	0	0	0	0	0	0	0	0	0	0	0	0	0	0	0	0	0	0	0	0	0	0	0	0	0	0	0	0	0	0	0
OTU_1251	k__Bacteria	p__Actinobacteria	c__Actinobacteria	o__Actinomycetales	f__?	g__?	s__?	Sanguibacter keddieii | HMT-856 | Strain: DSM 10542 | GB: NR_027595 | Status: Named | Body Site: Unassigned | Genome: yes	89.9	31/308	No	0	0	0	0	0	0	0	0	0	0	0	0	0	0	0	0	0	0	0	0	0	0	40	0	0	0	0	0	0	0	0	0	0	0	0	0	0	0
OTU_1252	k__Bacteria	p__Firmicutes	c__Negativicutes	o__Selenomonadales	f__Veillonellaceae	g__Schwartzia	s__?	Veillonellaceae [G-1] bacterium HMT 150 | HMT-150 | Clone: P2PA_80 | GB: AY207052 | Status: Phylotype | Body Site: Oral | Genome: no	99.7	1/315	No	0	0	0	0	0	0	0	0	0	0	0	0	0	0	0	0	0	0	0	0	0	0	0	0	0	0	0	0	0	0	0	0	0	0	0	0	0	0
OTU_1253	k__Bacteria	p__Actinobacteria	c__Actinobacteria	o__Actinomycetales	f__Microbacteriaceae	g__Microbacterium	s__?	Microbacterium ginsengisoli | HMT-185 | Clone: AV005b | GB: AF385527 | Status: Named | Body Site: Unassigned | Genome: yes	95.5	14/308	No	0	0	0	0	6	0	0	0	7	0	0	0	0	0	0	0	0	0	0	0	0	0	0	0	0	0	0	0	0	0	0	0	0	0	3	0	0	0
OTU_1254	k__Bacteria	p__?	c__?	o__?	f__?	g__?	s__?	Saccharibacteria (TM7) [G-1] bacterium HMT 347 | HMT-347 | Clone: BE109 | GB: AY005446 | Status: Phylotype | Body Site: Oral | Genome: no	92.2	8/102	No	0	0	0	0	0	0	0	0	0	0	0	0	0	0	0	0	0	0	0	0	0	27	0	0	0	0	0	0	0	0	0	0	0	0	0	0	0	0
OTU_1255	k__Bacteria	p__?	c__?	o__?	f__?	g__?	s__?	Gracilibacteria (GN02) [G-2] bacterium HMT 873 | HMT-873 | Clone: 4Q04 | GB: JX294354 | Status: Phylotype | Body Site: Oral | Genome: no	84.9	39/258	Yes	0	0	0	0	0	0	0	0	0	0	0	0	0	0	0	0	0	0	0	0	0	0	0	0	0	0	0	0	0	0	0	0	0	0	0	0	0	0
OTU_1258	k__Bacteria	p__?	c__?	o__?	f__?	g__?	s__?	Kingella oralis | HMT-706 | Strain: CCUG 30450 | GB: L06164 | Status: Named | Body Site: Oral | Genome: yes	82.6	19/109	No	0	0	0	0	0	0	0	0	40	0	0	0	0	0	0	0	0	0	0	0	0	0	0	0	0	0	0	0	0	0	0	0	0	0	0	0	0	0
OTU_1259	k__Bacteria	p__Proteobacteria	c__Betaproteobacteria	o__Burkholderiales	f__?	g__?	s__?	Leptothrix sp. HMT 266 | HMT-266 | Clone: EV818SWSAP20 | GB: DQ337065 | Status: Phylotype | Body Site: Unassigned | Genome: no	92.4	23/304	No	0	0	0	0	0	0	0	0	0	0	0	0	0	0	0	0	0	0	0	0	6	0	0	0	0	0	21	0	0	0	0	0	0	0	1	0	0	0
OTU_126	k__Bacteria	p__Bacteroidetes	c__Cytophagia	o__Cytophagales	f__Cytophagaceae	g__?	s__?	Capnocytophaga sp. HMT 338 | HMT-338 | Strain: FDC 8 | GB: U41352 | Status: Unnamed | Body Site: Oral | Genome: yes	77.7	68/305	Yes	0	0	0	0	0	0	0	0	0	0	0	0	0	0	0	0	0	0	1	148	1957	946	252	76	9	7	0	11	0	7	6	0	3	0	11	6	2	3
OTU_1261	k__Bacteria	p__Acidobacteria	c__Holophagae	o__Holophagales	f__Holophagaceae	g__?	s__?	Peptostreptococcaceae [XI][G-7] yurii subsp. schtitka | HMT-106 | Strain: A03MT | GB: AF287765 | Status: Named | Body Site: Oral | Genome: no	95.2	7/147	No	0	0	0	0	0	0	0	0	0	0	0	0	0	0	0	0	0	0	0	0	0	0	0	0	0	0	0	0	0	0	39	0	0	0	0	0	0	0
OTU_1262	k__Bacteria	p__Actinobacteria	c__Actinobacteria	o__Actinomycetales	f__Corynebacteriaceae	g__Corynebacterium	s__?	Corynebacterium sp. HMT 207 | HMT-207 | Strain: 99221/2016 | GB: KY593177 | Status: Unnamed | Body Site: Unassigned | Genome: yes	95.8	13/306	No	0	0	0	0	0	0	0	0	0	0	0	0	0	0	0	0	0	0	0	0	0	0	0	0	0	0	0	0	0	0	0	0	0	0	0	0	0	0
OTU_1263	k__Bacteria	p__?	c__?	o__?	f__?	g__?	s__?	Janibacter indicus | HMT-339 | Strain: 0704P10-1 | GB: NR_134061 | Status: Named | Body Site: Unassigned | Genome: yes	82.4	18/102	Yes	0	0	0	0	0	0	0	0	0	0	0	0	0	0	0	0	0	0	0	0	0	0	0	0	0	0	0	0	0	0	0	0	0	0	0	0	0	0
OTU_1264	k__Bacteria	p__Parcubacteria	c__Parcubacteria_genera_incertae_sedis	o__Parcubacteria_genera_incertae_sedis	f__Parcubacteria_genera_incertae_sedis	g__Parcubacteria_genera_incertae_sedis	s__?	Bergeyella sp. HMT 931 | HMT-931 | Clone: 069063_075 | GB: JQ447552 | Status: Phylotype | Body Site: Oral | Genome: no	82.2	18/101	No	0	0	0	0	0	39	0	0	0	0	0	0	0	0	0	0	0	0	0	0	0	0	0	0	0	0	0	0	0	0	0	0	0	0	0	0	0	0
OTU_1265	k__Bacteria	p__Actinobacteria	c__Actinobacteria	o__Actinomycetales	f__Nocardioidaceae	g__Nocardioides	s__?	Dietzia cinnamea | HMT-368 | Strain: E9_2 | GB: AF481211 | Status: Named | Body Site: Unassigned | Genome: yes	85.3	45/306	No	0	0	0	0	0	0	0	0	0	0	0	0	0	0	0	0	0	0	0	0	0	0	28	0	0	0	0	0	0	0	0	0	0	0	0	0	0	0
OTU_1266	k__Bacteria	p__?	c__?	o__?	f__?	g__?	s__?	Bacteroidetes [G-5] bacterium HMT 511 | HMT-511 | Clone: MB3_C19 | GB: DQ003634 | Status: Phylotype | Body Site: Oral | Genome: no	84	17/106	No	0	0	0	0	0	0	0	0	0	0	0	0	0	0	0	0	0	0	0	23	9	0	0	0	0	0	0	0	0	0	0	0	0	0	0	0	0	0
OTU_1267	k__Bacteria	p__Candidatus Saccharibacteria	c__Saccharibacteria_genera_incertae_sedis	o__Saccharibacteria_genera_incertae_sedis	f__Saccharibacteria_genera_incertae_sedis	g__Saccharibacteria_genera_incertae_sedis	s__?	Saccharibacteria (TM7) [G-7] bacterium HMT 954 | HMT-954 | Clone: ncd263e08c1 | GB: JF229972 | Status: Phylotype | Body Site: Oral | Genome: no	93.2	20/296	Yes	0	0	0	0	0	0	0	0	0	0	0	0	0	0	0	0	0	0	0	0	0	0	0	0	0	0	0	0	0	0	0	0	0	0	0	0	0	0
OTU_1268	k__Bacteria	p__Firmicutes	c__Clostridia	o__Clostridiales	f__?	g__?	s__?	Clostridiales [F-3][G-1] bacterium HMT 876 | HMT-876 | Strain: F0540 | GB: tbd | Status: Unnamed | Body Site: Unassigned | Genome: yes	82.9	54/315	No	0	0	0	0	0	0	0	0	0	0	0	0	0	0	0	0	0	0	0	0	39	0	0	0	0	0	0	0	0	0	0	0	0	0	0	0	0	0
OTU_1269	k__Bacteria	p__Bacteroidetes	c__Flavobacteriia	o__Flavobacteriales	f__Flavobacteriaceae	g__Flavobacterium	s__?	Capnocytophaga granulosa | HMT-325 | Strain: LMG 16022 | GB: U41347 | Status: Named | Body Site: Oral | Genome: yes	85.2	45/305	No	0	0	0	0	0	0	0	0	0	0	0	0	0	0	0	0	0	0	0	0	0	0	0	0	0	0	39	0	0	0	0	0	0	0	0	0	0	0
OTU_127	k__Bacteria	p__Proteobacteria	c__Betaproteobacteria	o__Hydrogenophilales	f__Hydrogenophilaceae	g__Petrobacter	s__?	Cupriavidus gilardii | HMT-027 | Strain: C37KA | GB: AY005039 | Status: Named | Body Site: Unassigned | Genome: yes	86.8	40/304	Yes	0	0	0	12	0	0	0	0	34	9	0	2	0	6	0	0	0	0	0	0	0	28	0	8	0	0	0	0	1	0	0	0	0	0	0	0	0	0
OTU_1270	k__Bacteria	p__Actinobacteria	c__Actinobacteria	o__Actinomycetales	f__Microbacteriaceae	g__?	s__?	Microbacterium ginsengisoli | HMT-185 | Clone: AV005b | GB: AF385527 | Status: Named | Body Site: Unassigned | Genome: yes	89.9	31/308	Yes	0	0	0	0	0	0	0	0	0	0	0	1	0	3	0	0	0	0	0	0	0	0	0	0	0	0	0	0	0	0	0	0	0	0	0	3	0	0
OTU_1271	k__Bacteria	p__Proteobacteria	c__Alphaproteobacteria	o__?	f__?	g__?	s__?	Haematobacter missouriensis | HMT-316 | Strain: H1892 | GB: NR_043734 | Status: Named | Body Site: Unassigned | Genome: yes	81.5	54/292	No	0	0	0	0	0	0	0	0	0	0	0	0	0	0	0	0	0	0	0	0	0	0	0	0	0	0	0	0	0	0	0	0	0	0	0	0	0	0
OTU_1272	k__Bacteria	p__Proteobacteria	c__Gammaproteobacteria	o__Legionellales	f__Legionellaceae	g__Legionella	s__?	Moraxella nonliquefaciens | HMT-098 | Strain: 4663/62 | GB: NR_104938 | Status: Named | Body Site: Nasal | Genome: yes	83.2	52/310	No	0	0	31	0	0	0	0	0	0	4	0	0	0	0	0	0	0	0	0	0	0	0	0	0	0	0	0	1	0	0	0	0	0	0	0	0	0	0
OTU_1273	k__Bacteria	p__Candidatus Saccharibacteria	c__Saccharibacteria_genera_incertae_sedis	o__Saccharibacteria_genera_incertae_sedis	f__Saccharibacteria_genera_incertae_sedis	g__Saccharibacteria_genera_incertae_sedis	s__?	Saccharibacteria (TM7) [G-4] bacterium HMT 355 | HMT-355 | Clone: _F061 | GB: AF125205 | Status: Phylotype | Body Site: Oral | Genome: no	98.8	4/327	No	0	0	0	0	0	0	0	0	0	0	0	0	0	0	0	0	0	0	0	0	0	0	0	0	0	0	0	0	0	0	0	0	0	0	0	0	0	0
OTU_1274	k__Bacteria	p__Proteobacteria	c__Alphaproteobacteria	o__?	f__?	g__?	s__?	Afipia sp. genotype 4 | HMT-652 | Strain: G9018 | GB: U87769 | Status: Unnamed | Body Site: Unassigned | Genome: no	86.8	38/287	No	0	0	0	0	0	0	0	0	0	0	0	0	0	0	0	0	0	0	0	0	0	0	0	0	0	0	0	0	0	0	0	0	0	0	0	0	0	0
OTU_1275	k__Bacteria	p__Firmicutes	c__Bacilli	o__Bacillales	f__Bacillaceae 1	g__Bacillus	s__?	Bacillus clausii | HMT-045 | Strain: O-4 | GB: AB043853 | Status: Named | Body Site: Unassigned | Genome: yes	90.3	31/319	No	0	0	0	0	0	0	0	0	0	0	0	0	0	0	0	0	0	0	0	0	0	0	0	0	0	0	37	0	0	0	0	0	0	0	0	0	0	0
OTU_1276	k__Bacteria	p__Proteobacteria	c__Betaproteobacteria	o__Neisseriales	f__Neisseriaceae	g__Neisseria	s__?	Neisseria perflava | HMT-101 | Strain: Branham 7078 | GB: NR_117694 | Status: Named | Body Site: Unassigned | Genome: no	98.7	4/308	No	0	0	0	0	0	0	0	0	0	0	0	0	0	0	0	0	0	0	0	0	0	0	0	0	0	0	0	0	0	0	0	0	0	0	0	0	0	0
OTU_1277	k__Bacteria	p__?	c__?	o__?	f__?	g__?	s__?	Campylobacter showae | HMT-763 | Strain: CCUG 3054 | GB: L06974 | Status: Named | Body Site: Oral | Genome: yes	97.9	1995-02-01	No	0	0	0	0	0	0	0	0	0	0	0	0	0	0	0	0	0	0	0	0	38	0	0	0	0	0	0	0	0	0	0	0	0	0	0	0	0	0
OTU_1278	k__Bacteria	p__Proteobacteria	c__Alphaproteobacteria	o__Caulobacterales	f__Caulobacteraceae	g__Phenylobacterium	s__?	Defluvibacter lusatiensis | HMT-660 | Strain: DSM 11099 | GB: NR_025312 | Status: Named | Body Site: Unassigned | Genome: no	91	25/279	No	0	0	0	0	0	0	0	0	0	0	0	0	0	0	0	0	0	0	0	0	30	0	0	0	0	0	8	0	0	0	0	0	0	0	0	0	0	0
OTU_1279	k__Bacteria	p__Firmicutes	c__Clostridia	o__Clostridiales	f__Clostridiales_Incertae Sedis XI	g__Anaerococcus	s__?	Anaerococcus lactolyticus | HMT-859 | Strain: JCM 8140 | GB: AB673373 | Status: Named | Body Site: Unassigned | Genome: yes	93.8	20/323	Yes	0	0	0	0	0	0	0	0	0	0	0	0	0	0	0	0	0	0	0	0	0	0	0	0	0	0	0	0	0	0	0	0	0	0	0	0	0	0
OTU_128	k__Bacteria	p__Bacteroidetes	c__Flavobacteriia	o__Flavobacteriales	f__Flavobacteriaceae	g__Capnocytophaga	s__?	Capnocytophaga sputigena | HMT-775 | Clone: 071064_219 | GB: JQ474920 | Status: Named | Body Site: Oral | Genome: yes	100	0/299	No	0	0	0	0	0	0	0	0	0	0	0	0	0	0	0	0	0	0	0	3	0	0	0	0	0	1	0	0	0	0	0	0	0	0	0	0	0	0
OTU_1280	k__Bacteria	p__?	c__?	o__?	f__?	g__?	s__?	Gracilibacteria (GN02) [G-2] bacterium HMT 873 | HMT-873 | Clone: 4Q04 | GB: JX294354 | Status: Phylotype | Body Site: Oral | Genome: no	80.8	51/266	No	0	0	0	0	0	38	0	0	0	0	0	0	0	0	0	0	0	0	0	0	0	0	0	0	0	0	0	0	0	0	0	0	0	0	0	0	0	0
OTU_1281	k__Bacteria	p__Proteobacteria	c__Alphaproteobacteria	o__Sphingomonadales	f__Sphingomonadaceae	g__?	s__?	Novosphingobium panipatense | HMT-342 | Strain: SM16 | GB: NR_044210 | Status: Named | Body Site: Unassigned | Genome: yes	88.2	34/289	No	0	0	0	0	0	0	0	0	0	0	0	0	0	0	0	0	0	0	0	0	0	0	38	0	0	0	0	0	0	0	0	0	0	0	0	0	0	0
OTU_1282	k__Bacteria	p__Firmicutes	c__Bacilli	o__Bacillales	f__?	g__?	s__?	Paenibacillus phoenicis | HMT-786 | Strain: F0064 | GB: GQ422747 | Status: Named | Body Site: Unassigned | Genome: yes	81.9	59/326	Yes	0	0	0	0	0	0	0	0	0	0	0	0	0	0	0	0	0	0	0	0	0	0	0	0	0	0	0	0	0	0	0	0	0	0	0	0	0	0
OTU_1284	k__Bacteria	p__Proteobacteria	c__Alphaproteobacteria	o__?	f__?	g__?	s__?	Enhydrobacter aerosaccus | HMT-196 | Strain: PAGU 1624 | GB: NR_113385 | Status: Named | Body Site: Unassigned | Genome: yes	85.6	40/278	No	0	0	0	0	0	0	0	0	0	0	0	0	0	1	0	0	0	0	0	0	0	0	0	0	0	0	0	0	0	0	0	0	0	0	0	0	0	0
OTU_1285	k__Bacteria	p__Proteobacteria	c__?	o__?	f__?	g__?	s__?	Moraxella catarrhalis | HMT-833 | Clone: ncd1722h10c1 | GB: JF141417 | Status: Named | Body Site: Nasal | Genome: yes	77.9	66/298	No	0	0	0	0	0	0	0	0	0	0	0	4	0	0	0	0	0	0	0	0	0	0	0	0	0	0	0	0	0	0	31	0	0	0	0	0	0	0
OTU_1287	k__Bacteria	p__Bacteroidetes	c__?	o__?	f__?	g__?	s__?	Capnocytophaga sp. HMT 334 | HMT-334 | Clone: EL043 | GB: AY008312 | Status: Phylotype | Body Site: Unassigned | Genome: no	80.4	61/312	No	0	0	0	0	0	0	0	0	0	0	0	0	0	0	0	0	0	0	0	0	37	0	0	0	0	0	0	0	0	0	0	0	0	0	0	0	0	0
OTU_1288	k__Bacteria	p__Bacteroidetes	c__Bacteroidia	o__Bacteroidales	f__Prevotellaceae	g__Prevotella	s__?	Prevotella maculosa | HMT-289 | Clone: AA016 | GB: AY005058 | Status: Named | Body Site: Oral | Genome: yes	99.1	3/316	No	0	0	0	0	0	0	0	0	0	0	0	0	0	0	0	0	0	0	0	0	0	0	0	0	0	0	0	0	0	0	0	0	0	0	0	0	0	0
OTU_1289	k__Bacteria	p__Actinobacteria	c__Actinobacteria	o__Actinomycetales	f__Propionibacteriaceae	g__Friedmanniella	s__?	Propionibacteriaceae [G-1] bacterium HMT 915 | HMT-915 | Clone: HS10_B_C3 | GB: KC203064 | Status: Phylotype | Body Site: Oral | Genome: no	90.5	29/304	No	0	0	0	0	0	37	0	0	0	0	0	0	0	0	0	0	0	0	0	0	0	0	0	0	0	0	0	0	0	0	0	0	0	0	0	0	0	0
OTU_129	k__Bacteria	p__Fusobacteria	c__Fusobacteriia	o__Fusobacteriales	f__Fusobacteriaceae	g__Fusobacterium	s__?	Fusobacterium nucleatum subsp. polymorphum | HMT-202 | Strain: ATCC 10953 | GB: AF287812 | Status: Named | Body Site: Oral | Genome: yes	98.6	4/295	Yes	0	0	0	0	0	0	3	2	0	0	0	3	0	0	20	0	0	14	0	8	0	0	0	0	0	1	0	0	0	0	0	11	2	4	0	1	1	1
OTU_1290	k__Bacteria	p__Bacteroidetes	c__Cytophagia	o__Cytophagales	f__Cytophagaceae	g__Spirosoma	s__?	Prevotella sp. HMT 314 | HMT-314 | Clone: FU048 | GB: AY349393 | Status: Unnamed | Body Site: Oral | Genome: no	77.9	51/231	Yes	0	0	0	0	0	0	0	0	0	0	0	0	0	0	0	0	0	0	0	0	0	0	0	0	0	0	0	0	0	0	0	0	0	0	0	0	0	0
OTU_1291	k__Bacteria	p__Proteobacteria	c__Betaproteobacteria	o__Rhodocyclales	f__Rhodocyclaceae	g__Methyloversatilis	s__?	Cupriavidus gilardii | HMT-027 | Strain: C37KA | GB: AY005039 | Status: Named | Body Site: Unassigned | Genome: yes	91.1	27/304	No	0	0	22	0	0	0	0	0	0	0	0	0	0	0	0	0	0	5	0	0	0	0	0	0	0	0	0	0	0	2	0	0	0	0	0	0	0	0
OTU_1292	k__Bacteria	p__Proteobacteria	c__Alphaproteobacteria	o__Rhizobiales	f__?	g__?	s__?	Bosea vestrisii | HMT-636 | Strain: G8569 | GB: U87774 | Status: Named | Body Site: Unassigned | Genome: no	93.9	17/280	No	0	0	0	0	0	0	0	0	0	0	0	0	0	0	0	0	0	0	0	0	0	0	0	0	0	0	0	0	0	0	37	0	0	0	0	0	0	0
OTU_1293	k__Bacteria	p__Candidatus Saccharibacteria	c__Saccharibacteria_genera_incertae_sedis	o__Saccharibacteria_genera_incertae_sedis	f__Saccharibacteria_genera_incertae_sedis	g__Saccharibacteria_genera_incertae_sedis	s__?	Saccharibacteria (TM7) [G-3] bacterium HMT 351 | HMT-351 | Clone: CW040 | GB: AF385506 | Status: Phylotype | Body Site: Oral | Genome: no	90.5	33/349	No	0	0	0	0	0	0	0	0	0	0	0	0	0	0	0	0	0	0	0	0	0	0	0	0	0	0	0	0	0	0	0	0	0	0	0	0	0	0
OTU_1294	k__Bacteria	p__Proteobacteria	c__Alphaproteobacteria	o__Sphingomonadales	f__Sphingomonadaceae	g__?	s__?	Novosphingobium panipatense | HMT-342 | Strain: SM16 | GB: NR_044210 | Status: Named | Body Site: Unassigned | Genome: yes	95.3	13/278	No	10	0	0	0	0	0	0	1	0	0	0	0	0	0	3	0	0	0	0	0	0	0	0	7	0	0	0	0	2	0	0	0	0	0	0	0	0	4
OTU_1295	k__Bacteria	p__Firmicutes	c__Bacilli	o__Lactobacillales	f__Carnobacteriaceae	g__Granulicatella	s__?	Granulicatella elegans | HMT-596 | Strain: 2640-91 | GB: Y15408 | Status: Named | Body Site: Oral | Genome: yes	91.9	26/320	No	0	0	0	0	0	0	0	0	0	0	0	0	0	0	0	0	0	0	0	0	0	0	0	0	0	0	0	0	0	0	0	0	0	0	0	0	0	0
OTU_1296	k__Bacteria	p__Actinobacteria	c__Actinobacteria	o__Actinomycetales	f__?	g__?	s__?	Arsenicicoccus bolidensis | HMT-190 | Strain: B46KS | GB: AF287753 | Status: Named | Body Site: Unassigned | Genome: yes	86.3	42/307	Yes	0	0	0	0	0	0	0	0	0	0	0	0	0	0	0	0	0	0	0	13	0	0	0	0	0	0	0	0	0	0	0	0	0	0	0	0	0	0
OTU_1297	k__Bacteria	p__Proteobacteria	c__Alphaproteobacteria	o__Rhizobiales	f__Methylobacteriaceae	g__Methylobacterium	s__?	Bosea vestrisii | HMT-636 | Strain: G8569 | GB: U87774 | Status: Named | Body Site: Unassigned | Genome: no	91.4	24/279	Yes	0	0	0	0	0	0	0	1	0	0	0	0	0	0	0	0	0	0	0	0	0	0	0	0	0	0	0	0	0	0	4	0	1	0	0	0	0	0
OTU_1298	k__Bacteria	p__Proteobacteria	c__Betaproteobacteria	o__Neisseriales	f__Neisseriaceae	g__Neisseria	s__?	Neisseria perflava | HMT-101 | Strain: Branham 7078 | GB: NR_117694 | Status: Named | Body Site: Unassigned | Genome: no	97.1	9/310	No	0	0	0	0	0	0	0	0	0	0	0	0	0	0	0	0	0	0	0	0	0	0	0	0	0	0	0	0	0	0	0	0	0	0	0	0	0	0
OTU_1299	k__Bacteria	p__Proteobacteria	c__Alphaproteobacteria	o__?	f__?	g__?	s__?	Afipia broomeae | HMT-559 | Strain: ATCC 49717 | GB: U87759 | Status: Named | Body Site: Unassigned | Genome: yes	90.6	26/276	No	3	0	0	0	0	0	0	3	0	0	0	3	0	0	0	0	0	0	0	0	0	0	0	0	0	0	0	0	0	0	0	0	0	0	0	0	0	0
OTU_13	k__Bacteria	p__Firmicutes	c__Bacilli	o__Lactobacillales	f__Streptococcaceae	g__Streptococcus	s__?	Streptococcus parasanguinis clade 411 | HMT-411 | Clone: C2MKM006 | GB: AY278629 | Status: Named | Body Site: Oral | Genome: yes	100	0/316	Yes	188	224	1	40	35	29	12	57	71	7	4	21	4	2	71	53	53	24	108	118	0	23	135	154	56	263	0	1	285	13	30	53	75	30	0	4	63	5
OTU_130	k__Bacteria	p__Actinobacteria	c__Actinobacteria	o__Actinomycetales	f__Actinomycetaceae	g__Actinomyces	s__?	Actinomyces gerencseriae | HMT-618 | Clone: 069086_229 | GB: JQ451735 | Status: Named | Body Site: Oral | Genome: yes	100	0/337	No	0	2	0	0	0	0	0	0	0	0	0	1	0	0	0	0	0	0	0	0	0	0	0	0	0	0	0	0	0	0	0	0	0	0	0	0	0	0
OTU_1302	k__Bacteria	p__Bacteroidetes	c__Bacteroidia	o__Bacteroidales	f__Prevotellaceae	g__Prevotella	s__?	Prevotella buccae | HMT-560 | Strain: ATCC 33690 | GB: L16478 | Status: Named | Body Site: Oral | Genome: yes	100	0/315	No	0	0	0	0	0	0	0	0	0	0	0	0	0	0	0	0	0	0	0	0	0	0	0	0	0	0	0	0	0	0	0	0	0	0	0	0	0	0
OTU_1303	k__Bacteria	p__Bacteroidetes	c__Bacteroidia	o__Bacteroidales	f__Porphyromonadaceae	g__?	s__?	Tannerella sp. HMT 286 | HMT-286 | Clone: BU063 | GB: AY008308 | Status: Unnamed | Body Site: Oral | Genome: yes	89.1	34/313	No	0	0	0	0	0	0	0	0	0	0	0	0	0	0	0	0	0	0	0	0	0	0	0	0	0	0	0	0	0	0	0	0	0	0	0	0	0	0
OTU_1304	k__Bacteria	p__Proteobacteria	c__Alphaproteobacteria	o__Rhodospirillales	f__Acetobacteraceae	g__Acidocella	s__?	Roseomonas gilardii | HMT-244 | Strain: 5424 | GB: NR_029061 | Status: Named | Body Site: Unassigned | Genome: yes	85.4	42/287	No	0	0	0	0	0	0	0	0	0	0	0	0	0	0	0	0	0	0	0	0	2	0	0	0	0	0	0	0	0	0	0	0	0	0	0	0	0	0
OTU_1305	k__Bacteria	p__Proteobacteria	c__Alphaproteobacteria	o__?	f__?	g__?	s__?	Micavibrio aeruginosavorus | HMT-330 | Strain: ARL-13 | GB: DQ186612 | Status: Named | Body Site: Unassigned | Genome: yes	88.8	31/276	No	0	0	0	0	0	0	0	0	0	0	0	0	0	0	0	0	0	0	0	0	35	0	0	0	0	0	0	1	0	0	0	0	0	0	0	0	0	0
OTU_1306	k__Bacteria	p__Proteobacteria	c__Betaproteobacteria	o__Burkholderiales	f__Burkholderiaceae	g__Burkholderia	s__?	Burkholderia cepacia | HMT-571 | Strain: ATCC 25416 | GB: AF097530 | Status: Named | Body Site: Unassigned | Genome: yes	94.8	16/308	No	0	0	0	0	4	0	0	1	4	0	0	0	0	0	0	1	0	0	0	0	0	0	0	1	0	0	1	1	0	1	0	0	0	0	0	0	0	0
OTU_1307	k__Bacteria	p__Proteobacteria	c__Gammaproteobacteria	o__Legionellales	f__Legionellaceae	g__Legionella	s__?	Rhodocyclus sp. HMT 028 | HMT-028 | Strain: A08KA | GB: AY005031 | Status: Unnamed | Body Site: Unassigned | Genome: no	83.1	52/308	No	0	0	0	0	0	0	0	0	0	0	0	0	0	0	0	0	0	0	0	0	0	0	0	0	0	0	0	0	6	0	0	0	0	0	0	0	0	0
OTU_1308	k__Bacteria	p__Firmicutes	c__Bacilli	o__Lactobacillales	f__Aerococcaceae	g__Abiotrophia	s__?	Abiotrophia defectiva | HMT-389 | Strain: ATCC 49176 | GB: D50541 | Status: Named | Body Site: Oral | Genome: yes	90.1	32/322	Yes	0	0	0	0	0	0	0	0	0	0	0	0	0	0	0	1	1	0	0	1	0	0	0	0	0	0	0	0	0	0	0	0	2	0	0	0	0	0
OTU_1309	k__Bacteria	p__Bacteroidetes	c__?	o__?	f__?	g__?	s__?	Porphyromonas pasteri | HMT-279 | Strain: F0450d | GB: tbd | Status: Named | Body Site: Oral | Genome: yes	88.5	37/321	No	0	0	0	0	0	0	0	0	0	0	0	0	0	0	0	0	0	0	0	0	0	0	0	0	0	0	0	0	0	0	0	0	0	0	0	0	0	0
OTU_131	k__Bacteria	p__Actinobacteria	c__Actinobacteria	o__Actinomycetales	f__Actinomycetaceae	g__Actinomyces	s__?	Actinomyces graevenitzii | HMT-866 | Strain: CCUG 27294 | GB: NR_042167 | Status: Named | Body Site: Oral | Genome: yes	98.4	5/313	No	0	1	0	0	0	0	0	0	0	0	0	0	0	0	4	0	0	0	0	0	0	23	0	53	0	0	0	0	0	0	0	0	4	0	0	0	0	0
OTU_1310	k__Bacteria	p__?	c__?	o__?	f__?	g__?	s__?	Saccharibacteria (TM7) [G-1] bacterium HMT 488 | HMT-488 | Clone: HD027 | GB: AY349415 | Status: Phylotype | Body Site: Oral | Genome: no	82	49/272	No	0	0	0	0	0	0	0	0	33	0	0	2	0	0	0	0	0	0	0	0	0	0	0	0	0	0	0	0	1	0	0	0	0	0	0	0	0	0
OTU_1311	k__Bacteria	p__Actinobacteria	c__Actinobacteria	o__Actinomycetales	f__Nocardioidaceae	g__Nocardioides	s__?	Dietzia cinnamea | HMT-368 | Strain: E9_2 | GB: AF481211 | Status: Named | Body Site: Unassigned | Genome: yes	90.8	28/304	Yes	0	0	0	0	0	0	0	0	0	0	0	0	0	0	0	0	0	8	0	0	0	0	0	0	0	0	0	0	0	0	0	0	0	0	0	0	0	0
OTU_1312	k__Bacteria	p__?	c__?	o__?	f__?	g__?	s__?	Dermabacter hominis | HMT-354 | Strain: NCFB 2769 | GB: NR_119073 | Status: Named | Body Site: Unassigned | Genome: yes	76.9	74/320	Yes	0	0	0	0	0	0	0	0	0	0	0	0	0	0	0	0	0	0	0	0	0	0	0	0	0	0	0	0	0	0	0	0	0	0	0	0	0	0
OTU_1313	k__Bacteria	p__Proteobacteria	c__Gammaproteobacteria	o__Pseudomonadales	f__Pseudomonadaceae	g__Pseudomonas	s__?	Pseudomonas stutzeri | HMT-477 | Strain: KC | GB: AF063219 | Status: Named | Body Site: Unassigned | Genome: yes	97	9/304	No	0	0	0	0	0	0	0	0	0	0	0	0	0	0	0	0	0	0	0	0	0	0	0	0	0	0	0	0	0	0	0	0	0	0	0	0	0	0
OTU_1314	k__Bacteria	p__Deinococcus-Thermus	c__Deinococci	o__Deinococcales	f__Deinococcaceae	g__Deinococcus	s__?	Kytococcus sedentarius | HMT-855 | Strain: CV91 | GB: AJ717359 | Status: Named | Body Site: Unassigned | Genome: yes	74.6	77/303	No	0	0	0	0	0	0	0	0	0	0	0	0	0	0	0	0	0	0	0	0	0	0	0	0	0	0	0	0	0	1	7	0	2	0	0	0	0	0
OTU_1315	k__Bacteria	p__?	c__?	o__?	f__?	g__?	s__?	Enhydrobacter aerosaccus | HMT-196 | Strain: PAGU 1624 | GB: NR_113385 | Status: Named | Body Site: Unassigned | Genome: yes	78.6	64/299	No	0	0	0	0	0	0	0	0	0	0	0	7	0	0	0	0	0	0	0	0	0	0	0	0	0	0	0	0	0	0	0	0	0	0	0	0	0	2
OTU_1316	k__Bacteria	p__Bacteroidetes	c__Bacteroidia	o__Bacteroidales	f__Prevotellaceae	g__Prevotella	s__?	Prevotella fusca | HMT-782 | Strain: JCM 17724 | GB: NR_114304 | Status: Named | Body Site: Oral | Genome: yes	99.7	1/317	No	0	0	0	0	0	0	0	0	0	0	0	0	0	0	0	0	0	0	0	16	0	0	0	0	0	0	0	0	0	0	0	0	0	0	0	0	0	0
OTU_1317	k__Bacteria	p__Firmicutes	c__Negativicutes	o__Selenomonadales	f__Veillonellaceae	g__?	s__?	Veillonella rogosae | HMT-158 | Clone: BI029 | GB: GQ422725 | Status: Named | Body Site: Oral | Genome: yes	94.9	17/334	No	0	0	0	0	0	0	0	0	0	0	0	0	0	0	0	0	0	0	0	0	0	0	0	0	0	0	0	0	0	0	0	0	0	0	0	0	0	0
OTU_1318	k__Bacteria	p__Proteobacteria	c__Deltaproteobacteria	o__?	f__?	g__?	s__?	Desulfovibrio sp. HMT 040 | HMT-040 | Clone: BB161 | GB: AY005035 | Status: Phylotype | Body Site: Unassigned | Genome: no	77.3	73/322	Yes	0	0	0	0	0	0	0	0	0	0	0	0	0	0	0	0	0	0	0	1	0	0	0	0	0	0	4	0	0	0	0	0	0	0	0	0	0	0
OTU_1319	k__Bacteria	p__Firmicutes	c__Clostridia	o__Clostridiales	f__?	g__?	s__?	Clostridiales [F-1][G-2] bacterium HMT 402 | HMT-402 | Clone: P4PA_66 | GB: AY207065 | Status: Phylotype | Body Site: Unassigned | Genome: no	80.3	62/315	No	0	0	0	0	0	0	0	0	0	0	0	0	0	0	0	0	0	0	0	0	0	35	0	0	0	0	0	0	0	0	0	0	0	0	0	0	0	0
OTU_132	k__Bacteria	p__Proteobacteria	c__Gammaproteobacteria	o__Pseudomonadales	f__Pseudomonadaceae	g__Pseudomonas	s__?	Pseudomonas pseudoalcaligenes | HMT-740 | Strain: LMG 1225 | GB: Z76666 | Status: Named | Body Site: Unassigned | Genome: yes	97.7	7/304	Yes	367	13	62	50	138	334	97	63	455	88	50	135	259	195	152	0	0	20	5	0	0	0	30	158	0	7	0	2	0	0	7	3	16	0	3	10	0	1
OTU_1321	k__Bacteria	p__Proteobacteria	c__?	o__?	f__?	g__?	s__?	Cardiobacterium valvarum | HMT-540 | Strain: AB 2168 | GB: AF144696 | Status: Named | Body Site: Oral | Genome: yes	84.4	42/269	No	0	0	0	0	0	0	0	0	0	0	0	0	0	4	0	0	0	0	0	12	0	0	0	0	0	0	0	0	0	0	0	0	0	0	0	1	0	0
OTU_1322	k__Bacteria	p__Actinobacteria	c__Actinobacteria	o__Actinomycetales	f__?	g__?	s__?	Corynebacterium sp. HMT 207 | HMT-207 | Strain: 99221/2016 | GB: KY593177 | Status: Unnamed | Body Site: Unassigned | Genome: yes	88.8	35/312	No	35	0	0	0	0	0	0	0	0	0	0	0	0	0	0	0	0	0	0	0	0	0	0	0	0	0	0	0	0	0	0	0	0	0	0	0	0	0
OTU_1323	k__Bacteria	p__Candidatus Saccharibacteria	c__Saccharibacteria_genera_incertae_sedis	o__Saccharibacteria_genera_incertae_sedis	f__Saccharibacteria_genera_incertae_sedis	g__Saccharibacteria_genera_incertae_sedis	s__?	Saccharibacteria (TM7) [G-1] bacterium HMT 488 | HMT-488 | Clone: HD027 | GB: AY349415 | Status: Phylotype | Body Site: Oral | Genome: no	91.1	25/280	No	0	0	0	0	0	0	0	0	0	0	0	0	0	0	0	0	0	0	0	0	0	0	0	0	0	0	0	0	0	0	0	0	0	0	0	0	0	0
OTU_1324	k__Bacteria	p__?	c__?	o__?	f__?	g__?	s__?	Rothia mucilaginosa | HMT-681 | Strain: DY-18 | GB: NR_074690 | Status: Named | Body Site: Oral | Genome: yes	83.5	17/103	No	0	0	0	0	0	0	0	0	0	0	0	0	0	0	0	0	0	0	0	0	0	31	0	0	0	0	0	0	0	0	0	0	0	0	0	0	0	0
OTU_1325	k__Bacteria	p__Proteobacteria	c__Betaproteobacteria	o__Burkholderiales	f__?	g__?	s__?	Lautropia mirabilis | HMT-022 | Strain: Fredericksen | GB: X73223 | Status: Named | Body Site: Oral | Genome: yes	93.8	19/304	No	0	0	0	0	0	0	0	0	23	0	0	1	0	0	0	0	0	0	0	0	0	0	0	0	0	0	0	0	0	0	0	0	0	0	0	7	0	0
OTU_1326	k__Bacteria	p__Firmicutes	c__?	o__?	f__?	g__?	s__?	Ruminococcaceae [G-1] bacterium HMT 075 | HMT-075 | Clone: _F058 | GB: AF287779 | Status: Phylotype | Body Site: Oral | Genome: no	89	35/317	No	0	0	3	0	0	0	0	0	0	0	0	0	0	0	0	0	0	0	0	0	0	0	0	0	0	0	0	0	0	0	0	0	0	0	0	0	0	0
OTU_1327	k__Bacteria	p__Deinococcus-Thermus	c__Deinococci	o__Thermales	f__Thermaceae	g__Thermus	s__?	Bacillus subtilis | HMT-468 | Strain: ATCC 6633 | GB: AB018486 | Status: Named | Body Site: Unassigned | Genome: yes	76.6	73/312	No	0	0	0	0	0	0	0	0	0	0	0	0	0	0	0	0	0	0	0	0	0	0	0	0	0	0	0	0	0	0	0	0	0	0	0	0	0	0
OTU_1328	k__Bacteria	p__?	c__?	o__?	f__?	g__?	s__?	Gracilibacteria (GN02) [G-2] bacterium HMT 873 | HMT-873 | Clone: 4Q04 | GB: JX294354 | Status: Phylotype | Body Site: Oral | Genome: no	90.8	1998-09-01	Yes	0	0	0	0	0	0	0	0	0	0	0	0	0	0	0	0	0	0	0	0	0	0	0	0	0	0	0	0	0	0	0	0	0	0	0	0	0	0
OTU_1329	k__Bacteria	p__Spirochaetes	c__Spirochaetia	o__Spirochaetales	f__Spirochaetaceae	g__Treponema	s__?	Treponema sp. HMT 226 | HMT-226 | Clone: _G054 | GB: AF023062 | Status: Phylotype | Body Site: Oral | Genome: no	99	3/315	No	0	0	0	0	0	0	0	0	0	0	0	0	0	0	0	0	0	0	0	0	0	0	0	0	0	0	0	0	0	0	0	0	0	0	0	0	0	0
OTU_133	k__Bacteria	p__Proteobacteria	c__Alphaproteobacteria	o__Sphingomonadales	f__Sphingomonadaceae	g__Sphingobium	s__?	Sphingomonas sp. HMT 004 | HMT-004 | Clone: nby660h11c1 | GB: HM839487 | Status: Phylotype | Body Site: Unassigned | Genome: no	93.2	19/281	No	178	48	6	0	0	14	0	3	0	3	0	0	0	13	180	0	0	0	0	0	0	0	0	0	56	18	150	3	14	18	8	14	0	0	752	7	0	19
OTU_1330	k__Bacteria	p__Firmicutes	c__Clostridia	o__Clostridiales	f__Lachnospiraceae	g__Catonella	s__?	Catonella sp. HMT 451 | HMT-451 | Clone: 071071_215 | GB: JQ476846 | Status: Phylotype | Body Site: Oral | Genome: no	99.7	1/325	No	0	0	0	0	0	0	0	0	0	0	0	0	0	0	0	0	0	0	11	14	0	0	0	0	0	0	0	0	0	0	0	0	0	0	0	0	0	0
OTU_1331	k__Bacteria	p__Bacteroidetes	c__Flavobacteriia	o__Flavobacteriales	f__Flavobacteriaceae	g__Flavobacterium	s__?	Capnocytophaga sp. HMT 863 | HMT-863 | Strain: F0517 | GB: tbd | Status: Unnamed | Body Site: Oral | Genome: yes	85.9	43/305	No	0	0	0	0	0	0	0	0	0	0	0	0	0	0	0	0	1	0	0	33	0	0	0	0	0	0	0	0	0	0	0	0	0	0	0	0	0	0
OTU_1332	k__Bacteria	p__Firmicutes	c__Negativicutes	o__Selenomonadales	f__Veillonellaceae	g__Centipeda	s__?	Selenomonas sp. HMT 136 | HMT-136 | Clone: ncd2234b08c1 | GB: JF193497 | Status: Unnamed | Body Site: Oral | Genome: no	98.7	4/302	No	0	0	0	0	0	0	0	0	0	0	0	0	0	0	0	0	0	0	0	0	0	0	0	0	0	0	0	0	0	0	0	0	0	0	0	0	0	0
OTU_1333	k__Bacteria	p__Bacteroidetes	c__?	o__?	f__?	g__?	s__?	Bacteroidetes [G-3] bacterium HMT 365 | HMT-365 | Clone: 071074_079 | GB: JQ477777 | Status: Phylotype | Body Site: Oral | Genome: no	99.7	1/314	No	0	0	0	0	0	0	0	0	0	0	0	0	0	0	0	0	0	0	0	0	0	0	0	0	0	0	0	0	0	0	0	0	0	0	0	0	0	0
OTU_1334	k__Bacteria	p__Proteobacteria	c__Alphaproteobacteria	o__Rhizobiales	f__Rhizobiaceae	g__Rhizobium	s__?	Mesorhizobium loti | HMT-659 | Strain: ICMP 3153 | GB: U50166 | Status: Named | Body Site: Unassigned | Genome: yes	94.5	15/272	No	0	0	0	0	0	0	0	0	0	0	0	0	0	0	0	0	0	0	0	0	0	0	0	0	0	0	0	0	0	0	18	0	0	0	0	0	0	0
OTU_1335	k__Bacteria	p__Parcubacteria	c__Parcubacteria_genera_incertae_sedis	o__Parcubacteria_genera_incertae_sedis	f__Parcubacteria_genera_incertae_sedis	g__Parcubacteria_genera_incertae_sedis	s__?	Campylobacter curvus | HMT-580 | Strain: ATCC 35224 | GB: L04313 | Status: Named | Body Site: Oral | Genome: yes	83.1	23/136	No	0	0	0	0	0	0	0	0	0	0	0	0	0	0	0	0	0	0	0	0	0	34	0	0	0	0	0	0	0	0	0	0	0	0	0	0	0	0
OTU_1336	k__Bacteria	p__Proteobacteria	c__Gammaproteobacteria	o__?	f__?	g__?	s__?	Cardiobacterium valvarum | HMT-540 | Strain: AB 2168 | GB: AF144696 | Status: Named | Body Site: Oral | Genome: yes	79.7	64/316	No	0	0	0	0	0	0	0	0	0	0	0	0	0	0	0	0	0	0	0	0	0	0	0	0	0	0	0	0	0	0	0	0	0	0	0	0	0	0
OTU_1337	k__Bacteria	p__Proteobacteria	c__Betaproteobacteria	o__?	f__?	g__?	s__?	Leptothrix sp. HMT 266 | HMT-266 | Clone: EV818SWSAP20 | GB: DQ337065 | Status: Phylotype | Body Site: Unassigned | Genome: no	89.9	31/307	No	0	0	0	0	0	0	0	0	0	0	0	0	0	0	0	0	0	0	0	3	31	0	0	0	0	0	0	0	0	0	0	0	0	0	0	0	0	0
OTU_1338	k__Bacteria	p__Firmicutes	c__Bacilli	o__Bacillales	f__Bacillales_Incertae Sedis XI	g__Gemella	s__?	Streptococcus parasanguinis clade 411 | HMT-411 | Clone: C5AKM109 | GB: AY278635 | Status: Named | Body Site: Oral | Genome: yes	90.6	30/320	No	0	0	0	0	0	0	0	0	0	0	0	0	0	0	0	0	0	0	0	0	0	0	0	0	0	0	0	0	0	0	0	0	0	0	0	0	0	0
OTU_1339	k__Bacteria	p__Actinobacteria	c__Actinobacteria	o__Actinomycetales	f__Nocardiaceae	g__Rhodococcus	s__?	Mycobacterium neoaurum | HMT-692 | Strain: ATCC 25795 | GB: M29564 | Status: Named | Body Site: Unassigned | Genome: yes	92.7	22/303	No	0	0	0	0	0	0	12	0	0	0	0	4	2	0	0	0	0	0	0	0	0	4	0	0	0	0	0	0	0	0	8	0	0	0	0	0	0	0
OTU_134	k__Bacteria	p__Proteobacteria	c__Gammaproteobacteria	o__Cardiobacteriales	f__Cardiobacteriaceae	g__Cardiobacterium	s__?	Cardiobacterium hominis | HMT-633 | Strain: ATCC 16826 | GB: M35014 | Status: Named | Body Site: Oral | Genome: yes	99.3	2/306	No	0	1	0	1	0	0	39	1	0	0	0	0	0	0	0	0	0	0	0	0	0	0	0	0	0	5	0	0	0	0	0	0	0	0	0	2	0	0
OTU_1340	k__Bacteria	p__Firmicutes	c__Bacilli	o__Bacillales	f__Bacillales_Incertae Sedis XI	g__Gemella	s__?	Gemella sanguinis | HMT-757 | Strain: C24KA | GB: AY005051 | Status: Named | Body Site: Oral | Genome: yes	91	29/321	No	0	0	0	0	0	0	0	0	0	0	0	0	0	0	0	0	0	0	0	0	0	0	0	0	0	0	0	0	0	0	0	0	0	0	0	0	0	0
OTU_1341	k__Bacteria	p__Proteobacteria	c__Gammaproteobacteria	o__?	f__?	g__?	s__?	Burkholderia cepacia | HMT-571 | Strain: ATCC 25416 | GB: AF097530 | Status: Named | Body Site: Unassigned | Genome: yes	85.2	46/310	No	0	0	0	0	0	0	34	0	0	0	0	0	0	0	0	0	0	0	0	0	0	0	0	0	0	0	0	0	0	0	0	0	0	0	0	0	0	0
OTU_1342	k__Bacteria	p__Actinobacteria	c__Actinobacteria	o__Actinomycetales	f__Brevibacteriaceae	g__Brevibacterium	s__?	Kocuria sp. HMT 189 | HMT-189 | Clone: AW006 | GB: AF385532 | Status: Phylotype | Body Site: Unassigned | Genome: no	91.1	28/314	No	0	0	0	0	0	0	0	0	0	0	0	0	0	0	0	0	0	0	0	0	0	0	34	0	0	0	0	0	0	0	0	0	0	0	0	0	0	0
OTU_1343	k__Bacteria	p__Proteobacteria	c__Gammaproteobacteria	o__Xanthomonadales	f__Xanthomonadaceae	g__Pseudoxanthomonas	s__?	Stenotrophomonas maltophilia | HMT-663 | Strain: LMG 958 | GB: X95923 | Status: Named | Body Site: Unassigned | Genome: yes	91.7	26/315	No	0	0	0	6	0	0	0	0	0	0	0	0	0	0	0	0	0	0	0	0	0	0	0	0	0	0	0	0	0	0	0	0	0	0	0	0	0	0
OTU_1344	k__Bacteria	p__Verrucomicrobia	c__Opitutae	o__Opitutales	f__Opitutaceae	g__Opitutus	s__?	Campylobacter rectus | HMT-748 | Strain: CCUG 19168 | GB: L06973 | Status: Named | Body Site: Oral | Genome: yes	93.4	9/136	No	0	0	0	0	0	0	0	0	0	0	0	0	0	0	0	0	0	0	0	0	0	0	0	0	34	0	0	0	0	0	0	0	0	0	0	0	0	0
OTU_1345	k__Bacteria	p__?	c__?	o__?	f__?	g__?	s__?	Burkholderia cepacia | HMT-571 | Strain: ATCC 25416 | GB: AF097530 | Status: Named | Body Site: Unassigned | Genome: yes	97	1999-03-01	No	0	0	0	0	0	0	0	0	34	0	0	0	0	0	0	0	0	0	0	0	0	0	0	0	0	0	0	0	0	0	0	0	0	0	0	0	0	0
OTU_1346	k__Bacteria	p__Proteobacteria	c__Gammaproteobacteria	o__Xanthomonadales	f__Sinobacteraceae	g__Nevskia	s__?	Pseudomonas aeruginosa | HMT-536 | Strain: LMG 1242 | GB: Z76651 | Status: Named | Body Site: Unassigned | Genome: yes	79.9	61/303	Yes	0	0	0	0	0	0	0	0	0	0	0	0	0	0	0	0	0	0	0	0	0	0	0	0	0	0	0	0	0	0	0	0	0	0	0	0	0	0
OTU_1348	k__Bacteria	p__Acidobacteria	c__Acidobacteria_Gp7	o__Gp7	f__Gp7	g__Gp7	s__?	Schlegelella thermodepolymerans | HMT-024 | Strain: DhA-71 | GB: AF125876 | Status: Named | Body Site: Unassigned | Genome: no	77.5	69/306	No	0	0	0	0	0	0	0	0	0	0	0	0	0	0	0	0	0	0	0	0	0	0	0	0	34	0	0	0	0	0	0	0	0	0	0	0	0	0
OTU_1349	k__Bacteria	p__?	c__?	o__?	f__?	g__?	s__?	Absconditabacteria (SR1) [G-1] bacterium HMT 874 | HMT-874 | Clone: 4Y03 | GB: JX294355 | Status: Phylotype | Body Site: Oral | Genome: yes	87.1	1962-08-01	No	0	0	0	0	0	0	34	0	0	0	0	0	0	0	0	0	0	0	0	0	0	0	0	0	0	0	0	0	0	0	0	0	0	0	0	0	0	0
OTU_135	k__Bacteria	p__Bacteroidetes	c__Flavobacteriia	o__Flavobacteriales	f__Flavobacteriaceae	g__Flavobacterium	s__?	Capnocytophaga sp. HMT 863 | HMT-863 | Strain: F0517 | GB: tbd | Status: Unnamed | Body Site: Oral | Genome: yes	84.6	47/305	Yes	0	0	0	0	0	4	0	0	0	0	0	0	0	0	0	0	0	0	0	125	1169	478	112	48	0	1	0	5	0	2	12	2	0	1	27	5	1	2
OTU_1350	k__Bacteria	p__Proteobacteria	c__Gammaproteobacteria	o__Pseudomonadales	f__Moraxellaceae	g__Acinetobacter	s__?	Acinetobacter junii | HMT-282 | Strain: 17908 | GB: NR_117623 | Status: Named | Body Site: Unassigned | Genome: yes	96.4	11/304	No	0	0	0	0	0	17	0	0	0	0	0	2	0	0	0	0	0	0	0	0	0	0	0	0	0	0	0	0	0	0	0	0	0	0	0	0	0	0
OTU_1351	k__Bacteria	p__Bacteroidetes	c__Cytophagia	o__Cytophagales	f__Cytophagaceae	g__Dyadobacter	s__?	Pedobacter sp. HMT 321 | HMT-321 | Clone: AZ123 | GB: AF385549 | Status: Phylotype | Body Site: Unassigned | Genome: no	78.8	65/306	No	0	0	29	0	0	0	0	0	0	0	0	2	0	0	0	0	0	0	0	0	0	0	0	0	0	0	0	0	0	0	0	0	0	0	0	0	0	0
OTU_1352	k__Bacteria	p__Firmicutes	c__?	o__?	f__?	g__?	s__?	Streptococcus parasanguinis clade 411 | HMT-411 | Clone: C2MKM006 | GB: AY278629 | Status: Named | Body Site: Oral | Genome: yes	89.3	34/318	No	0	0	0	0	0	0	0	0	0	0	0	0	0	0	0	0	0	0	0	0	0	0	0	0	0	0	0	0	0	0	0	0	0	0	0	0	0	0
OTU_1353	k__Bacteria	p__Firmicutes	c__Clostridia	o__Clostridiales	f__Eubacteriaceae	g__Eubacterium	s__?	Peptostreptococcaceae [XI][G-5] saphenum | HMT-759 | Strain: ATCC 49989 | GB: U65987 | Status: Named | Body Site: Oral | Genome: yes	99.7	1/323	No	0	0	0	0	0	0	0	0	0	0	0	0	0	0	0	0	0	0	0	0	0	0	0	0	0	0	0	0	0	0	0	0	0	0	0	0	0	0
OTU_1354	k__Bacteria	p__Proteobacteria	c__Alphaproteobacteria	o__Rhodobacterales	f__Rhodobacteraceae	g__?	s__?	Haematobacter missouriensis | HMT-316 | Strain: H1892 | GB: NR_043734 | Status: Named | Body Site: Unassigned | Genome: yes	95.7	12/280	Yes	0	0	0	0	0	6	0	0	0	0	0	0	0	0	0	0	0	0	0	0	0	0	0	0	0	0	0	0	0	0	0	0	0	0	0	0	0	0
OTU_1356	k__Bacteria	p__Bacteroidetes	c__?	o__?	f__?	g__?	s__?	Capnocytophaga granulosa | HMT-325 | Strain: LMG 16022 | GB: U41347 | Status: Named | Body Site: Oral | Genome: yes	81.9	56/309	No	0	0	0	0	0	0	0	0	0	0	0	0	0	0	0	0	0	0	0	0	33	0	0	0	0	0	0	0	0	0	0	0	0	0	0	0	0	0
OTU_1357	k__Bacteria	p__Proteobacteria	c__?	o__?	f__?	g__?	s__?	Ochrobactrum anthropi | HMT-544 | Strain: LMG 3331 | GB: AM114398 | Status: Named | Body Site: Unassigned | Genome: yes	78.1	64/292	No	0	0	0	0	0	0	0	0	0	0	0	0	0	0	0	0	0	0	0	0	33	0	0	0	0	0	0	0	0	0	0	0	0	0	0	0	0	0
OTU_1358	k__Bacteria	p__Proteobacteria	c__Betaproteobacteria	o__Neisseriales	f__Neisseriaceae	g__?	s__?	Neisseria flava | HMT-609 | Strain: U40 | GB: AJ239301 | Status: Named | Body Site: Oral | Genome: no	90.6	29/309	No	0	0	0	0	0	0	0	0	0	0	0	0	0	0	0	0	0	0	0	0	0	0	0	0	0	0	0	0	0	0	0	0	0	0	0	0	0	0
OTU_1359	k__Bacteria	p__Proteobacteria	c__Gammaproteobacteria	o__?	f__?	g__?	s__?	Ralstonia pickettii | HMT-854 | Strain: ATCC 27511 | GB: NR_043152 | Status: Named | Body Site: Unassigned | Genome: yes	84.2	49/310	Yes	0	0	0	0	0	0	0	0	0	0	0	0	0	0	0	0	0	0	0	0	0	0	0	0	0	0	0	0	0	0	0	0	0	0	0	0	0	0
OTU_136	k__Bacteria	p__Actinobacteria	c__Actinobacteria	o__Actinomycetales	f__?	g__?	s__?	Peptidiphaga sp. HMT 183 | HMT-183 | Clone: EL030 | GB: AY008311 | Status: Unnamed | Body Site: Oral | Genome: yes	99.4	2/312	No	0	1	0	0	0	0	0	0	0	0	0	0	0	0	0	0	0	0	0	0	0	0	0	0	0	0	0	0	0	0	0	6	0	0	0	0	0	0
OTU_1360	k__Bacteria	p__?	c__?	o__?	f__?	g__?	s__?	Saccharibacteria (TM7) [G-1] bacterium HMT 488 | HMT-488 | Clone: HD027 | GB: AY349415 | Status: Phylotype | Body Site: Oral | Genome: no	79	59/281	No	0	0	0	0	0	0	0	0	0	0	0	5	0	0	17	0	0	0	0	0	0	0	0	0	0	0	0	0	0	0	0	0	0	0	0	0	0	0
OTU_1361	k__Bacteria	p__Acidobacteria	c__Acidobacteria_Gp4	o__Gp4	f__Gp4	g__Gp4	s__?	Ruminococcaceae [G-2] bacterium HMT 085 | HMT-085 | Clone: BU014 | GB: AF385563 | Status: Phylotype | Body Site: Oral | Genome: no	74.6	78/307	No	0	0	0	0	0	0	0	0	0	0	0	0	0	0	0	0	0	0	0	0	30	0	0	0	0	0	0	3	0	0	0	0	0	0	0	0	0	0
OTU_1362	k__Bacteria	p__Parcubacteria	c__Parcubacteria_genera_incertae_sedis	o__Parcubacteria_genera_incertae_sedis	f__Parcubacteria_genera_incertae_sedis	g__Parcubacteria_genera_incertae_sedis	s__?	Campylobacter rectus | HMT-748 | Strain: ATCC 33238 | GB: L04317 | Status: Named | Body Site: Oral | Genome: yes	82.4	18/102	No	0	0	0	0	0	0	0	0	0	0	0	0	0	0	0	30	0	0	0	0	0	0	0	0	0	0	0	0	0	0	0	0	0	0	0	2	0	0
OTU_1363	k__Bacteria	p__Deinococcus-Thermus	c__Deinococci	o__Deinococcales	f__Deinococcaceae	g__Deinococcus	s__?	Cutibacterium granulosum | HMT-114 | Strain: JCM 6498 | GB: NR_113367 | Status: Named | Body Site: Unassigned | Genome: yes	74.4	77/301	No	0	0	0	0	0	0	0	0	0	0	0	0	0	0	0	0	0	0	0	0	32	0	0	0	0	0	0	0	0	0	0	0	0	0	0	0	0	0
OTU_1364	k__Bacteria	p__?	c__?	o__?	f__?	g__?	s__?	Saccharibacteria (TM7) [G-4] bacterium HMT 355 | HMT-355 | Clone: _F061 | GB: AF125205 | Status: Phylotype | Body Site: Oral | Genome: no	84.9	34/225	No	0	0	0	0	0	0	0	0	0	0	0	0	0	0	0	0	0	0	0	0	0	0	0	0	0	0	0	0	0	0	32	0	0	0	0	0	0	0
OTU_1365	k__Bacteria	p__Acidobacteria	c__Acidobacteria_Gp3	o__Gp3	f__Gp3	g__Gp3	s__?	Enhydrobacter aerosaccus | HMT-196 | Strain: PAGU 1624 | GB: NR_113385 | Status: Named | Body Site: Unassigned | Genome: yes	76.1	68/284	No	0	0	0	0	0	0	0	0	0	7	0	3	0	1	0	0	0	0	0	1	0	0	0	0	0	0	0	0	8	0	0	0	0	0	4	0	0	0
OTU_1366	k__Bacteria	p__?	c__?	o__?	f__?	g__?	s__?	Desulfovibrio sp. HMT 040 | HMT-040 | Clone: BB161 | GB: AY005035 | Status: Phylotype | Body Site: Unassigned | Genome: no	77.3	74/326	No	0	0	0	0	0	0	0	0	0	0	0	0	0	0	0	0	0	0	0	0	9	0	0	21	0	1	0	0	0	1	0	0	0	0	0	0	0	0
OTU_1368	k__Bacteria	p__Actinobacteria	c__Actinobacteria	o__Actinomycetales	f__Mycobacteriaceae	g__Mycobacterium	s__?	Mycobacterium neoaurum | HMT-692 | Strain: ATCC 25795 | GB: M29564 | Status: Named | Body Site: Unassigned | Genome: yes	96.4	11/302	No	0	0	0	0	0	0	0	0	0	0	0	0	0	0	0	0	0	0	0	0	0	25	0	0	0	0	0	0	0	0	0	0	0	0	0	0	0	0
OTU_1369	k__Bacteria	p__Bacteroidetes	c__?	o__?	f__?	g__?	s__?	Bacteroidales [G-2] bacterium HMT 274 | HMT-274 | Clone: 071040_120 | GB: JQ468173 | Status: Unnamed | Body Site: Oral | Genome: yes	81.7	57/311	No	0	0	0	0	0	32	0	0	0	0	0	0	0	0	0	0	0	0	0	0	0	0	0	0	0	0	0	0	0	0	0	0	0	0	0	0	0	0
OTU_137	k__Bacteria	p__Firmicutes	c__Clostridia	o__Clostridiales	f__Eubacteriaceae	g__Eubacterium	s__?	Peptostreptococcaceae [XI][G-1] sulci | HMT-467 | Strain: ATCC 35585 | GB: AJ006963 | Status: Named | Body Site: Oral | Genome: yes	99.4	2/323	No	0	0	3	0	0	0	0	1	0	0	1	2	0	0	0	0	0	0	0	11	0	0	0	0	0	0	0	2	0	0	0	0	0	0	0	0	0	1
OTU_1370	k__Bacteria	p__Parcubacteria	c__Parcubacteria_genera_incertae_sedis	o__Parcubacteria_genera_incertae_sedis	f__Parcubacteria_genera_incertae_sedis	g__Parcubacteria_genera_incertae_sedis	s__?	Bergeyella sp. HMT 322 | HMT-322 | Clone: AK152 | GB: AY008691 | Status: Phylotype | Body Site: Oral | Genome: no	85.5	17/117	Yes	0	0	0	0	0	0	0	0	0	0	0	0	0	0	0	0	0	0	0	0	0	0	0	0	0	0	0	0	0	0	0	0	0	0	0	0	0	0
OTU_1373	k__Bacteria	p__Firmicutes	c__Negativicutes	o__Selenomonadales	f__Veillonellaceae	g__Centipeda	s__?	Selenomonas sp. HMT 478 | HMT-478 | Clone: GI064 | GB: AY349404 | Status: Unnamed | Body Site: Oral | Genome: yes	98.7	4/300	No	0	0	0	0	0	0	0	0	0	0	0	0	0	0	0	0	0	1	0	0	0	0	0	0	0	0	0	0	0	0	0	0	0	0	0	0	0	0
OTU_1374	k__Bacteria	p__Bacteroidetes	c__Flavobacteriia	o__Flavobacteriales	f__Flavobacteriaceae	g__Riemerella	s__?	Bergeyella sp. HMT 422 | HMT-422 | Clone: C4MKM119 | GB: AY278614 | Status: Phylotype | Body Site: Unassigned | Genome: no	94.4	17/304	No	0	0	0	0	0	0	0	0	0	0	0	0	0	0	0	0	0	0	0	0	0	25	0	0	0	0	0	0	0	0	0	0	0	0	0	0	0	0
OTU_1375	k__Bacteria	p__Firmicutes	c__?	o__?	f__?	g__?	s__?	Streptococcus cristatus clade 578 | HMT-578 | Strain: NCTC 12479 | GB: AB008313 | Status: Named | Body Site: Oral | Genome: yes	89.3	34/318	No	0	0	0	0	0	0	0	0	0	0	0	0	0	0	0	0	0	0	0	0	0	0	0	0	0	0	0	0	0	0	0	0	0	0	0	0	0	0
OTU_1376	k__Bacteria	p__?	c__?	o__?	f__?	g__?	s__?	Segetibacter aerophilus | HMT-261 | Strain: ncd790f01c1 | GB: HM296397 | Status: Named | Body Site: Unassigned | Genome: no	76.8	72/311	No	0	0	0	0	0	0	0	0	0	0	0	0	0	0	0	0	0	0	0	0	32	0	0	0	0	0	0	0	0	0	0	0	0	0	0	0	0	0
OTU_1377	k__Bacteria	p__Proteobacteria	c__?	o__?	f__?	g__?	s__?	Neisseria perflava | HMT-101 | Strain: Branham 7078 | GB: NR_117694 | Status: Named | Body Site: Unassigned | Genome: no	90.3	30/310	No	0	0	0	0	0	0	0	0	0	0	0	0	0	0	0	0	0	0	0	0	0	0	0	0	0	0	0	1	0	0	0	1	0	0	0	0	0	0
OTU_1378	k__Bacteria	p__Proteobacteria	c__Gammaproteobacteria	o__Pasteurellales	f__Pasteurellaceae	g__?	s__?	Haemophilus sp. HMT 036 | HMT-036 | Clone: 16slp93-3e06.p1k | GB: GQ158981 | Status: Unnamed | Body Site: Oral | Genome: yes	98.4	5/310	No	0	0	0	0	0	0	0	0	0	0	0	0	0	0	0	0	0	1	0	0	0	0	0	0	0	0	0	0	0	0	0	0	0	0	0	0	0	0
OTU_1379	k__Bacteria	p__Proteobacteria	c__Betaproteobacteria	o__Burkholderiales	f__Comamonadaceae	g__Caenimonas	s__?	Variovorax paradoxus | HMT-717 | Strain: NBRC 15149 | GB: NR_113736 | Status: Named | Body Site: Unassigned | Genome: yes	94.1	18/304	No	0	0	0	0	0	0	0	4	0	4	0	4	0	0	0	0	0	0	0	0	0	0	0	0	0	0	0	0	0	0	0	0	0	0	0	0	0	0
OTU_138	k__Bacteria	p__Proteobacteria	c__Betaproteobacteria	o__Neisseriales	f__Neisseriaceae	g__Kingella	s__?	Kingella oralis | HMT-706 | Strain: CCUG 30450 | GB: L06164 | Status: Named | Body Site: Oral | Genome: yes	100	0/310	No	0	2	19	0	0	0	0	16	0	0	0	0	0	0	11	19	0	0	0	1	0	0	0	0	0	12	0	0	0	0	0	0	0	0	0	0	1	0
OTU_1380	k__Bacteria	p__Firmicutes	c__Negativicutes	o__Selenomonadales	f__Veillonellaceae	g__Veillonella	s__?	Veillonella atypica | HMT-524 | Strain: DSM 20739 | GB: X84007 | Status: Named | Body Site: Oral | Genome: yes	97.9	7/329	No	0	0	0	0	0	0	0	0	0	0	0	0	0	0	0	0	0	0	0	0	0	0	0	0	0	0	0	0	0	0	0	0	0	0	0	0	0	0
OTU_1381	k__Bacteria	p__Parcubacteria	c__Parcubacteria_genera_incertae_sedis	o__Parcubacteria_genera_incertae_sedis	f__Parcubacteria_genera_incertae_sedis	g__Parcubacteria_genera_incertae_sedis	s__?	Absconditabacteria (SR1) [G-1] bacterium HMT 875 | HMT-875 | Clone: CN01 | GB: JX294356 | Status: Phylotype | Body Site: Oral | Genome: no	86.3	1980-11-01	No	0	0	0	0	0	0	0	0	0	0	6	0	0	0	0	0	0	0	0	0	0	0	0	0	0	0	0	0	0	0	0	0	0	0	0	0	0	0
OTU_1382	k__Bacteria	p__Firmicutes	c__Clostridia	o__Clostridiales	f__Ruminococcaceae	g__?	s__?	Butyrivibrio sp. HMT 090 | HMT-090 | Clone: CK030 | GB: AF287773 | Status: Phylotype | Body Site: Unassigned | Genome: no	80.9	63/329	No	0	0	0	0	0	0	0	0	0	0	0	0	0	0	0	0	0	0	0	0	0	0	0	0	0	0	0	0	0	0	0	0	0	0	0	0	0	0
OTU_1383	k__Bacteria	p__Deinococcus-Thermus	c__Deinococci	o__Deinococcales	f__Deinococcaceae	g__Deinococcus	s__?	Cutibacterium granulosum | HMT-114 | Strain: JCM 6498 | GB: NR_113367 | Status: Named | Body Site: Unassigned | Genome: yes	75.3	74/300	No	0	0	0	0	0	0	0	0	0	0	0	0	0	0	0	0	0	0	0	0	32	0	0	0	0	0	0	0	0	0	0	0	0	0	0	0	0	0
OTU_1384	k__Bacteria	p__Proteobacteria	c__Alphaproteobacteria	o__?	f__?	g__?	s__?	Micavibrio aeruginosavorus | HMT-330 | Strain: ARL-13 | GB: DQ186612 | Status: Named | Body Site: Unassigned | Genome: yes	88.8	31/276	No	0	0	0	0	0	0	0	1	0	0	0	0	0	0	0	0	0	0	0	0	0	0	0	0	0	0	0	0	0	0	0	0	0	0	1	0	0	0
OTU_1386	k__Bacteria	p__Proteobacteria	c__Betaproteobacteria	o__Burkholderiales	f__Comamonadaceae	g__?	s__?	Variovorax paradoxus | HMT-717 | Strain: NBRC 15149 | GB: NR_113736 | Status: Named | Body Site: Unassigned | Genome: yes	89.9	31/306	No	0	0	0	0	0	0	0	1	0	0	0	0	0	0	0	1	0	0	0	0	0	0	0	0	0	0	25	0	0	0	0	0	0	0	2	0	0	0
OTU_1387	k__Bacteria	p__Proteobacteria	c__Alphaproteobacteria	o__Rhizobiales	f__Phyllobacteriaceae	g__Hoeflea	s__?	Agrobacterium tumefaciens | HMT-485 | Strain: DMS 30105 | GB: M11223 | Status: Named | Body Site: Unassigned | Genome: yes	95.3	13/275	No	29	0	0	0	0	0	0	0	0	0	0	0	0	0	0	0	0	0	0	0	0	0	0	0	0	0	0	0	0	0	0	0	0	0	0	0	0	0
OTU_1388	k__Bacteria	p__Firmicutes	c__Clostridia	o__Clostridiales	f__Ruminococcaceae	g__Faecalibacterium	s__?	Stomatobaculum sp. HMT 097 | HMT-097 | Clone: DO016 | GB: AF385510 | Status: Unnamed | Body Site: Oral | Genome: no	80.7	63/327	No	0	0	0	0	0	0	0	0	0	0	0	0	0	0	0	0	0	0	0	0	0	0	0	0	0	0	29	0	0	0	0	0	0	0	0	0	0	0
OTU_1389	k__Bacteria	p__Proteobacteria	c__Betaproteobacteria	o__Burkholderiales	f__Comamonadaceae	g__?	s__?	Delftia acidovorans | HMT-023 | Strain: MBIC 1305 | GB: AB020186 | Status: Named | Body Site: Unassigned | Genome: yes	90.4	29/302	No	6	0	0	0	0	0	0	0	0	0	0	0	0	0	0	24	0	0	0	0	0	0	0	0	0	0	0	0	0	0	0	0	0	0	0	0	0	0
OTU_139	k__Bacteria	p__Bacteroidetes	c__Flavobacteriia	o__Flavobacteriales	f__Flavobacteriaceae	g__Capnocytophaga	s__?	Capnocytophaga sputigena | HMT-775 | Strain: ATCC 33612 | GB: X67609 | Status: Named | Body Site: Oral | Genome: yes	99.3	2/305	No	0	0	6	0	0	0	0	0	0	0	0	0	0	0	0	0	0	0	0	49	0	0	0	0	0	0	0	0	0	0	0	1	0	8	0	0	0	0
OTU_1391	k__Bacteria	p__Proteobacteria	c__Alphaproteobacteria	o__?	f__?	g__?	s__?	Erythromicrobium ramosum | HMT-747 | Strain: DSM 8510 | GB: AF465837 | Status: Named | Body Site: Unassigned | Genome: no	82.1	52/291	No	0	0	0	0	1	0	0	4	0	0	0	1	0	0	5	0	0	0	0	0	0	0	0	0	0	0	0	0	0	0	0	0	0	0	0	0	0	0
OTU_1393	k__Bacteria	p__Firmicutes	c__Clostridia	o__Clostridiales	f__Lachnospiraceae	g__Shuttleworthia	s__?	Shuttleworthia satelles | HMT-095 | Strain: D143K-13 | GB: AF399956 | Status: Named | Body Site: Oral | Genome: yes	96.6	11/322	No	0	0	0	0	0	0	0	0	0	0	0	0	0	0	0	0	0	0	0	0	0	0	0	0	0	0	0	0	0	0	0	0	0	0	0	0	0	0
OTU_1394	k__Bacteria	p__Bacteroidetes	c__?	o__?	f__?	g__?	s__?	Capnocytophaga haemolytica | HMT-627 | Strain: JCM 8565 | GB: U41349 | Status: Named | Body Site: Oral | Genome: yes	82.3	55/310	No	0	0	0	0	19	0	0	0	0	0	4	0	0	0	0	0	0	0	0	0	0	0	0	0	0	0	0	0	0	0	0	0	7	0	0	0	0	0
OTU_1395	k__Bacteria	p__Proteobacteria	c__Alphaproteobacteria	o__?	f__?	g__?	s__?	Brevundimonas diminuta | HMT-590 | Strain: IFO 3140 | GB: D49422 | Status: Named | Body Site: Unassigned | Genome: yes	83.2	48/285	Yes	0	0	0	0	0	0	0	0	0	0	0	0	0	0	0	0	0	0	0	0	0	11	0	0	0	0	0	0	0	0	0	0	0	0	0	0	0	0
OTU_1396	k__Bacteria	p__?	c__?	o__?	f__?	g__?	s__?	Bergeyella sp. HMT 900 | HMT-900 | Clone: HS1_1W_C3 | GB: KC203058 | Status: Phylotype | Body Site: Oral | Genome: no	88.5	1996-11-01	No	0	0	0	0	0	0	0	0	0	0	0	0	0	0	0	0	0	0	0	0	0	0	0	0	0	0	0	0	0	0	0	0	0	0	0	0	0	0
OTU_1397	k__Bacteria	p__Firmicutes	c__?	o__?	f__?	g__?	s__?	Streptococcus oralis subsp. dentisani clade 398 | HMT-398 | Strain: SK34 | GB: AY005045 | Status: Named | Body Site: Oral | Genome: yes	91.5	27/318	No	0	0	0	0	0	0	0	0	0	0	0	0	0	0	0	0	0	0	0	0	0	0	0	0	0	0	0	0	0	0	0	0	0	0	0	0	0	0
OTU_1398	k__Bacteria	p__?	c__?	o__?	f__?	g__?	s__?	Kocuria sp. HMT 189 | HMT-189 | Clone: AW006 | GB: AF385532 | Status: Phylotype | Body Site: Unassigned | Genome: no	84.7	15/98	No	0	0	0	0	0	0	0	0	0	0	0	0	0	0	0	0	0	0	0	0	0	0	0	0	31	0	0	0	0	0	0	0	0	0	0	0	0	0
OTU_1399	k__Bacteria	p__Bacteroidetes	c__Bacteroidia	o__Bacteroidales	f__Porphyromonadaceae	g__Paludibacter	s__?	Tannerella sp. HMT 286 | HMT-286 | Clone: BU063 | GB: AY008308 | Status: Unnamed | Body Site: Oral | Genome: yes	85.6	45/313	No	0	0	0	0	0	0	0	0	0	0	0	0	0	0	0	0	0	0	0	0	31	0	0	0	0	0	0	0	0	0	0	0	0	0	0	0	0	0
OTU_14	k__Bacteria	p__Proteobacteria	c__Betaproteobacteria	o__Neisseriales	f__Neisseriaceae	g__Neisseria	s__?	Neisseria perflava | HMT-101 | Strain: Branham 7078 | GB: NR_117694 | Status: Named | Body Site: Unassigned | Genome: no	100	0/310	Yes	35	1041	892	19	27	5	51	106	83	42	18	53	2	62	18	65	17	117	11	1007	1	158	0	0	78	1384	0	672	256	23	28	32	99	56	73	44	68	465
OTU_140	k__Bacteria	p__Bacteroidetes	c__Cytophagia	o__Cytophagales	f__Cytophagaceae	g__Runella	s__?	Peptostreptococcaceae [XI][G-6] minutum | HMT-673 | Strain: SC 87K | GB: U13037 | Status: Named | Body Site: Oral | Genome: no	78.2	52/238	No	20	0	26	33	1	154	7	27	72	91	97	63	103	31	243	0	0	0	0	0	0	0	0	0	0	0	0	8	16	50	192	3	6	1	157	19	0	25
OTU_1400	k__Bacteria	p__Proteobacteria	c__?	o__?	f__?	g__?	s__?	Bradyrhizobium elkanii | HMT-597 | Strain: USDA 76 | GB: U35000 | Status: Named | Body Site: Unassigned | Genome: yes	80.5	56/287	No	0	0	0	0	0	0	0	0	0	0	0	0	0	0	0	0	0	0	0	0	31	0	0	0	0	0	0	0	0	0	0	0	0	0	0	0	0	0
OTU_1401	k__Bacteria	p__Proteobacteria	c__Gammaproteobacteria	o__Pseudomonadales	f__Moraxellaceae	g__Moraxella	s__?	Moraxella nonliquefaciens | HMT-098 | Strain: 4663/62 | GB: NR_104938 | Status: Named | Body Site: Nasal | Genome: yes	100	0/299	Yes	0	0	0	0	0	0	0	0	0	0	0	0	0	0	0	0	0	0	0	0	0	0	0	0	0	0	0	0	0	0	0	0	0	0	0	0	0	0
OTU_1402	k__Bacteria	p__Firmicutes	c__Bacilli	o__Lactobacillales	f__Aerococcaceae	g__Abiotrophia	s__?	Abiotrophia defectiva | HMT-389 | Strain: ATCC 49176 | GB: D50541 | Status: Named | Body Site: Oral | Genome: yes	92.9	23/322	No	0	0	0	0	0	0	0	0	0	0	0	0	0	0	0	0	1	0	0	0	0	0	0	0	0	0	0	0	0	0	0	0	0	0	0	0	0	0
OTU_1403	k__Bacteria	p__Bacteroidetes	c__Cytophagia	o__Cytophagales	f__Cytophagaceae	g__Hymenobacter	s__?	Pedobacter sp. HMT 321 | HMT-321 | Clone: AZ123 | GB: AF385549 | Status: Phylotype | Body Site: Unassigned | Genome: no	81.1	58/307	Yes	0	0	0	0	0	0	0	0	0	0	18	1	0	0	2	0	0	0	0	0	0	0	0	0	0	0	0	0	0	0	0	0	0	0	1	0	0	0
OTU_1404	k__Bacteria	p__Firmicutes	c__Clostridia	o__Clostridiales	f__Peptostreptococcaceae	g__Peptostreptococcaceae_incertae_sedis	s__?	Peptostreptococcaceae [XI][G-7] bacterium HMT 922 | HMT-922 | Clone: ncd2459c12c2 | GB: JF212838 | Status: Phylotype | Body Site: Oral | Genome: no	99.4	2/321	No	0	0	0	0	0	0	0	0	0	0	0	0	0	0	0	0	0	0	0	0	0	0	0	0	0	0	0	0	0	0	0	0	0	0	0	0	0	0
OTU_1406	k__Bacteria	p__Firmicutes	c__Clostridia	o__Clostridiales	f__?	g__?	s__?	Lachnospiraceae [G-7] bacterium HMT 086 | HMT-086 | Clone: BU061 | GB: AF385567 | Status: Phylotype | Body Site: Oral | Genome: no	83.8	53/327	No	0	0	0	0	0	0	0	0	0	0	0	0	0	0	0	0	0	0	0	0	0	0	30	0	0	0	0	0	0	0	0	0	0	0	0	0	0	0
OTU_1407	k__Bacteria	p__Actinobacteria	c__Actinobacteria	o__Actinomycetales	f__Mycobacteriaceae	g__Mycobacterium	s__?	Mycobacterium neoaurum | HMT-692 | Strain: ATCC 25795 | GB: M29564 | Status: Named | Body Site: Unassigned | Genome: yes	95.4	14/304	No	16	0	0	0	0	0	0	0	0	0	0	2	0	0	1	0	0	0	0	0	0	0	0	0	0	0	0	0	0	0	2	0	0	0	2	0	0	0
OTU_1408	k__Bacteria	p__?	c__?	o__?	f__?	g__?	s__?	Selenomonas sp. HMT 937 | HMT-937 | Clone: nck300f01c1 | GB: KF105618 | Status: Phylotype | Body Site: Oral | Genome: no	76.1	78/326	No	0	0	0	0	0	0	0	0	0	0	0	0	0	0	0	0	0	0	0	0	0	30	0	0	0	0	0	0	0	0	0	0	0	0	0	0	0	0
OTU_1409	k__Bacteria	p__Proteobacteria	c__Gammaproteobacteria	o__Pseudomonadales	f__Moraxellaceae	g__Perlucidibaca	s__?	Pseudomonas luteola | HMT-344 | Strain: NBRC 103146 | GB: NR_114215 | Status: Named | Body Site: Unassigned | Genome: yes	88.9	34/305	No	0	0	0	0	0	0	0	0	0	0	0	0	0	0	0	0	0	0	0	0	0	0	0	0	0	0	0	0	0	0	0	0	0	0	0	0	0	0
OTU_141	k__Bacteria	p__Proteobacteria	c__Betaproteobacteria	o__Burkholderiales	f__Burkholderiales_incertae_sedis	g__Paucibacter	s__?	Leptothrix sp. HMT 025 | HMT-025 | Clone: AV011a | GB: AF385528 | Status: Phylotype | Body Site: Unassigned | Genome: no	93.1	21/304	No	7	6	43	285	646	45	0	114	14	90	133	51	0	0	0	0	0	0	0	0	0	0	0	0	0	0	23	7	128	298	46	4	7	2	158	86	0	0
OTU_1410	k__Bacteria	p__Parcubacteria	c__Parcubacteria_genera_incertae_sedis	o__Parcubacteria_genera_incertae_sedis	f__Parcubacteria_genera_incertae_sedis	g__Parcubacteria_genera_incertae_sedis	s__?	Porphyromonas uenonis | HMT-785 | Strain: F0120 | GB: GQ422746 | Status: Named | Body Site: Unassigned | Genome: yes	80.5	25/128	Yes	0	0	0	0	0	0	0	0	0	0	0	0	0	0	0	0	0	0	0	0	0	0	0	0	0	0	0	0	0	0	0	0	0	0	0	0	0	0
OTU_1411	k__Bacteria	p__Actinobacteria	c__Actinobacteria	o__Actinomycetales	f__Actinomycetaceae	g__Actinomyces	s__?	Actinomyces massiliensis | HMT-852 | Strain: F0489 | GB: tbd | Status: Named | Body Site: Oral | Genome: yes	98.2	6/329	No	0	0	0	0	0	0	0	0	0	0	0	0	0	0	0	0	0	0	0	0	0	0	0	0	0	0	0	0	0	0	0	0	0	0	0	0	0	0
OTU_1412	k__Bacteria	p__Proteobacteria	c__Gammaproteobacteria	o__Chromatiales	f__Halothiobacillaceae	g__?	s__?	Cardiobacterium valvarum | HMT-540 | Strain: AB 2168 | GB: AF144696 | Status: Named | Body Site: Oral | Genome: yes	84.6	47/306	No	0	0	0	0	0	0	0	0	0	0	0	0	0	0	0	0	0	0	0	4	0	0	0	0	0	0	0	0	0	0	0	0	0	0	0	0	0	0
OTU_1413	k__Bacteria	p__Armatimonadetes	c__?	o__?	f__?	g__?	s__?	Propionibacteriaceae [G-2] bacterium HMT 192 | HMT-192 | Strain: C3KA | GB: GQ422728 | Status: Unnamed | Body Site: Unassigned | Genome: yes	74.3	79/307	No	0	0	0	0	0	0	0	0	0	0	0	0	4	0	0	0	0	0	0	0	0	0	0	0	0	0	0	0	0	0	26	0	0	0	0	0	0	0
OTU_1414	k__Bacteria	p__Proteobacteria	c__Gammaproteobacteria	o__Oceanospirillales	f__Halomonadaceae	g__Halomonas	s__?	Pseudomonas fluorescens | HMT-612 | Strain: ATCC 13525 | GB: NR_114476 | Status: Named | Body Site: Unassigned | Genome: yes	88.7	35/309	Yes	0	0	0	0	0	0	0	0	0	0	0	0	0	0	0	0	0	0	0	4	0	0	0	0	0	0	0	0	0	0	0	0	0	0	0	0	0	0
OTU_1415	k__Bacteria	p__Firmicutes	c__Bacilli	o__Bacillales	f__Staphylococcaceae	g__Staphylococcus	s__?	Staphylococcus aureus | HMT-550 | Strain: ATCC 12600 | GB: D83357 | Status: Named | Body Site: Nasal | Genome: yes	99.7	1/317	No	0	0	0	0	0	0	0	0	0	0	0	0	0	0	0	0	0	0	0	0	0	0	3	0	0	0	0	0	0	0	0	0	0	0	0	0	0	0
OTU_1416	k__Bacteria	p__?	c__?	o__?	f__?	g__?	s__?	Anaerolineae [G-1] bacterium HMT 439 | HMT-439 | Clone: PCR-walk | GB: KM018332 | Status: Unnamed | Body Site: Oral | Genome: yes	84.3	18/115	No	0	0	0	0	0	0	0	0	0	0	0	0	0	0	0	0	0	0	0	0	0	0	30	0	0	0	0	0	0	0	0	0	0	0	0	0	0	0
OTU_1417	k__Bacteria	p__Proteobacteria	c__Betaproteobacteria	o__?	f__?	g__?	s__?	Kingella sp. HMT 459 | HMT-459 | Clone: ID059 | GB: AY349381 | Status: Phylotype | Body Site: Oral | Genome: no	86	43/308	No	1	0	0	0	0	0	0	0	0	0	0	0	0	9	9	0	0	0	0	0	0	0	0	0	0	0	0	0	0	0	0	0	0	0	0	0	0	1
OTU_1418	k__Bacteria	p__Firmicutes	c__Bacilli	o__Bacillales	f__?	g__?	s__?	Paenibacillus phoenicis | HMT-786 | Strain: F0064 | GB: GQ422747 | Status: Named | Body Site: Unassigned | Genome: yes	82.3	57/322	No	0	0	0	0	0	0	0	0	0	0	0	0	0	0	0	0	0	0	0	0	0	30	0	0	0	0	0	0	0	0	0	0	0	0	0	0	0	0
OTU_1419	k__Bacteria	p__Acidobacteria	c__Acidobacteria_Gp3	o__Gp3	f__Gp3	g__Gp3	s__?	Enhydrobacter aerosaccus | HMT-196 | Strain: PAGU 1624 | GB: NR_113385 | Status: Named | Body Site: Unassigned | Genome: yes	78.9	61/289	No	0	0	0	0	3	0	0	0	0	0	0	3	0	0	0	0	0	0	0	0	0	0	0	0	0	0	0	0	0	0	0	0	0	0	0	0	0	0
OTU_142	k__Bacteria	p__Firmicutes	c__Clostridia	o__Clostridiales	f__Lachnospiraceae	g__Lachnoanaerobaculum	s__?	Lachnoanaerobaculum umeaense | HMT-107 | Strain: F0167 | GB: tbd | Status: Named | Body Site: Oral | Genome: yes	98.8	4/324	No	0	0	21	0	0	0	0	0	0	0	3	0	0	4	3	0	0	0	0	58	0	0	0	0	0	4	0	1	0	1	0	0	0	0	0	0	0	0
OTU_1420	k__Bacteria	p__Proteobacteria	c__Alphaproteobacteria	o__Rhizobiales	f__?	g__?	s__?	Ochrobactrum anthropi | HMT-544 | Strain: LMG 3331 | GB: AM114398 | Status: Named | Body Site: Unassigned | Genome: yes	93.4	18/271	No	0	0	0	0	0	0	0	0	0	0	0	0	0	0	0	0	0	0	0	0	0	0	0	0	0	0	0	0	0	0	29	0	0	0	0	0	0	0
OTU_1421	k__Bacteria	p__Candidatus Saccharibacteria	c__Saccharibacteria_genera_incertae_sedis	o__Saccharibacteria_genera_incertae_sedis	f__Saccharibacteria_genera_incertae_sedis	g__Saccharibacteria_genera_incertae_sedis	s__?	Saccharibacteria (TM7) [G-7] bacterium HMT 954 | HMT-954 | Clone: ncd263e08c1 | GB: JF229972 | Status: Phylotype | Body Site: Oral | Genome: no	91.6	23/273	No	0	0	0	0	0	0	0	0	0	0	0	0	0	0	0	0	0	0	0	0	0	0	29	0	0	0	0	0	0	0	0	0	0	0	0	0	0	0
OTU_1422	k__Bacteria	p__?	c__?	o__?	f__?	g__?	s__?	Bradyrhizobium elkanii | HMT-597 | Strain: USDA 76 | GB: U35000 | Status: Named | Body Site: Unassigned | Genome: yes	78	65/295	No	0	0	0	0	0	0	0	0	0	0	0	0	0	0	0	0	0	0	0	0	29	0	0	0	0	0	0	0	0	0	0	0	0	0	0	0	0	0
OTU_1423	k__Bacteria	p__?	c__?	o__?	f__?	g__?	s__?	Desulfomicrobium orale | HMT-703 | Strain: DSM 12838 | GB: AJ251623 | Status: Named | Body Site: Oral | Genome: yes	76.2	77/323	No	0	0	0	0	0	0	0	0	0	0	0	0	0	0	0	0	0	0	0	0	0	0	0	0	0	0	0	0	0	0	0	0	0	0	0	0	0	1
OTU_1424	k__Bacteria	p__Actinobacteria	c__Actinobacteria	o__Actinomycetales	f__Micrococcaceae	g__Rothia	s__?	Rothia mucilaginosa | HMT-681 | Strain: DY-18 | GB: NR_074690 | Status: Named | Body Site: Oral | Genome: yes	94.9	16/312	No	0	0	0	0	0	0	0	0	0	0	0	0	0	0	0	0	0	0	0	0	0	0	0	0	0	0	18	0	0	0	0	0	0	0	0	0	0	0
OTU_1425	k__Bacteria	p__?	c__?	o__?	f__?	g__?	s__?	Paenibacillus glucanolyticus | HMT-921 | Strain: W10507 | GB: tbd | Status: Named | Body Site: Unassigned | Genome: yes	76.7	76/326	Yes	0	0	0	0	0	0	0	0	0	0	0	0	0	0	0	0	0	0	0	0	0	0	0	0	0	0	0	0	0	0	0	0	0	0	0	0	0	0
OTU_1426	k__Bacteria	p__?	c__?	o__?	f__?	g__?	s__?	Enterococcus italicus | HMT-803 | Strain: LMG 21727 | GB: AJ626902 | Status: Named | Body Site: Unassigned | Genome: yes	83	16/94	No	0	0	0	0	0	0	0	0	0	0	0	0	0	0	0	0	0	0	0	0	29	0	0	0	0	0	0	0	0	0	0	0	0	0	0	0	0	0
OTU_1427	k__Bacteria	p__Proteobacteria	c__Alphaproteobacteria	o__Rhizobiales	f__Hyphomicrobiaceae	g__Hyphomicrobium	s__?	Bosea vestrisii | HMT-636 | Strain: G8569 | GB: U87774 | Status: Named | Body Site: Unassigned | Genome: no	87.6	34/275	Yes	0	0	0	0	0	0	0	0	0	0	0	0	0	0	0	0	0	0	0	0	0	0	0	0	0	0	0	0	0	0	0	0	0	0	0	0	0	0
OTU_1428	k__Bacteria	p__Proteobacteria	c__Deltaproteobacteria	o__?	f__?	g__?	s__?	Desulfomicrobium orale | HMT-703 | Strain: DSM 12838 | GB: AJ251623 | Status: Named | Body Site: Oral | Genome: yes	79.2	67/322	No	0	0	0	0	0	0	0	0	0	0	0	0	0	0	0	0	0	0	0	0	29	0	0	0	0	0	0	0	0	0	0	0	0	0	0	0	0	0
OTU_1429	k__Bacteria	p__Bacteroidetes	c__Bacteroidetes_incertae_sedis	o__Ohtaekwangia	f__Ohtaekwangia	g__Ohtaekwangia	s__?	Bergeyella sp. HMT 422 | HMT-422 | Clone: C4MKM119 | GB: AY278614 | Status: Phylotype | Body Site: Unassigned | Genome: no	75.4	77/313	No	0	0	0	0	0	0	0	0	0	0	0	0	0	0	0	0	0	0	0	0	0	29	0	0	0	0	0	0	0	0	0	0	0	0	0	0	0	0
OTU_143	k__Bacteria	p__Firmicutes	c__Clostridia	o__Clostridiales	f__Peptostreptococcaceae	g__Peptostreptococcus	s__?	Peptostreptococcus stomatis | HMT-112 | Clone: CK035 | GB: AF287763 | Status: Named | Body Site: Oral | Genome: yes	98.8	4/338	No	0	0	0	0	0	0	0	5	45	12	3	2	0	0	0	0	1	0	0	48	0	0	0	0	0	0	0	5	0	0	0	0	0	0	0	0	0	0
OTU_1430	k__Bacteria	p__?	c__?	o__?	f__?	g__?	s__?	Chlamydophila pneumoniae | HMT-733 | Strain: TW183 | GB: L06108 | Status: Named | Body Site: Unassigned | Genome: yes	94.9	1939-02-01	No	0	0	0	0	0	0	0	0	0	0	0	0	29	0	0	0	0	0	0	0	0	0	0	0	0	0	0	0	0	0	0	0	0	0	0	0	0	0
OTU_1431	k__Bacteria	p__Proteobacteria	c__Gammaproteobacteria	o__?	f__?	g__?	s__?	Afipia broomeae | HMT-559 | Strain: ATCC 49717 | GB: U87759 | Status: Named | Body Site: Unassigned | Genome: yes	86.1	14/101	No	27	0	0	0	0	0	0	0	0	0	0	0	0	0	0	0	0	0	0	0	0	0	0	0	0	0	0	0	0	0	0	0	0	0	0	0	0	0
OTU_1432	k__Bacteria	p__?	c__?	o__?	f__?	g__?	s__?	Anaerolineae [G-1] bacterium HMT 439 | HMT-439 | Clone: PCR-walk | GB: KM018332 | Status: Unnamed | Body Site: Oral | Genome: yes	79.5	23/112	No	0	0	0	1	0	0	0	0	0	0	2	0	0	0	0	0	0	0	0	0	0	0	0	0	0	0	0	0	0	0	0	0	0	0	0	0	0	0
OTU_1433	k__Bacteria	p__Proteobacteria	c__Alphaproteobacteria	o__Sphingomonadales	f__Sphingomonadaceae	g__Sphingomonas	s__?	Sphingomonas sp. HMT 004 | HMT-004 | Clone: nby660h11c1 | GB: HM839487 | Status: Phylotype | Body Site: Unassigned | Genome: no	96	11/278	Yes	0	0	0	0	0	0	0	0	0	0	0	0	0	0	0	0	0	0	0	0	0	0	0	0	0	0	0	0	0	0	0	0	0	0	0	0	0	0
OTU_1434	k__Bacteria	p__?	c__?	o__?	f__?	g__?	s__?	Streptococcus salivarius | HMT-755 | Strain: ATCC 7073 | GB: NR_042776 | Status: Named | Body Site: Oral | Genome: yes	89.3	34/317	No	0	0	0	0	0	0	0	0	0	0	0	0	0	0	0	0	1	0	0	0	0	0	0	0	0	0	0	0	0	0	0	0	0	0	0	0	0	0
OTU_1435	k__Bacteria	p__?	c__?	o__?	f__?	g__?	s__?	Desulfovibrio sp. HMT 040 | HMT-040 | Clone: BB161 | GB: AY005035 | Status: Phylotype | Body Site: Unassigned | Genome: no	75.8	78/322	Yes	0	0	0	0	0	0	0	0	0	0	0	0	0	0	0	0	0	0	0	0	0	0	0	0	0	0	0	0	0	0	0	0	0	0	0	0	0	0
OTU_1436	k__Bacteria	p__Candidatus Saccharibacteria	c__Saccharibacteria_genera_incertae_sedis	o__Saccharibacteria_genera_incertae_sedis	f__Saccharibacteria_genera_incertae_sedis	g__Saccharibacteria_genera_incertae_sedis	s__?	Saccharibacteria (TM7) [G-1] bacterium HMT 952 | HMT-952 | Strain: TM7x | GB: tbd | Status: Unnamed | Body Site: Oral | Genome: yes	97.5	7/280	No	0	0	0	0	0	0	0	0	0	0	0	0	0	0	0	0	0	0	0	0	0	0	0	0	0	0	0	0	0	0	0	0	0	0	0	0	0	0
OTU_1437	k__Bacteria	p__Bacteroidetes	c__Sphingobacteriia	o__Sphingobacteriales	f__Sphingobacteriaceae	g__Mucilaginibacter	s__?	Pedobacter sp. HMT 318 | HMT-318 | Clone: AV100 | GB: AF385531 | Status: Phylotype | Body Site: Unassigned | Genome: no	81.4	57/307	No	0	0	0	0	0	0	0	0	0	0	0	0	0	0	0	0	0	0	0	0	0	0	0	0	0	0	0	0	0	0	0	0	0	0	0	0	0	0
OTU_1438	k__Bacteria	p__Proteobacteria	c__Gammaproteobacteria	o__Xanthomonadales	f__Xanthomonadaceae	g__?	s__?	Stenotrophomonas maltophilia | HMT-663 | Strain: LMG 958 | GB: X95923 | Status: Named | Body Site: Unassigned | Genome: yes	89.1	34/313	No	0	0	0	0	0	0	0	0	0	0	0	0	0	0	0	0	0	0	0	0	0	0	28	0	0	0	0	0	0	0	0	0	0	0	0	0	0	0
OTU_144	k__Bacteria	p__Firmicutes	c__Bacilli	o__Lactobacillales	f__Aerococcaceae	g__Abiotrophia	s__?	Abiotrophia defectiva | HMT-389 | Strain: ATCC 49176 | GB: D50541 | Status: Named | Body Site: Oral | Genome: yes	98.4	5/322	No	0	0	2	0	0	0	0	0	0	0	0	2	0	0	0	0	0	1	0	0	0	0	0	0	0	2	0	0	0	0	0	1	0	3	0	7	1	2
OTU_1440	k__Bacteria	p__Bacteroidetes	c__?	o__?	f__?	g__?	s__?	Bacteroidales [G-2] bacterium HMT 274 | HMT-274 | Clone: 071040_120 | GB: JQ468173 | Status: Unnamed | Body Site: Oral | Genome: yes	83.4	51/307	Yes	0	0	0	0	0	0	0	0	0	0	0	0	0	0	0	0	0	0	0	0	0	0	0	0	0	0	0	0	0	0	0	0	0	0	0	0	0	0
OTU_1441	k__Bacteria	p__Firmicutes	c__Bacilli	o__Bacillales	f__Staphylococcaceae	g__Jeotgalicoccus	s__?	Jeogalicoccus huakuii | HMT-243 | Strain: NY-2 | GB: NR_116550 | Status: Named | Body Site: Unassigned | Genome: no	88.4	37/320	Yes	0	0	0	0	0	0	0	0	0	0	0	0	0	0	0	0	0	0	0	0	0	0	0	0	0	0	0	0	0	0	0	0	0	0	0	0	0	0
OTU_1442	k__Bacteria	p__?	c__?	o__?	f__?	g__?	s__?	Rhodobacter capsulatus | HMT-857 | Strain: TCRI | GB: AB017798 | Status: Named | Body Site: Unassigned | Genome: yes	80.4	55/281	No	0	0	0	0	0	0	0	0	0	0	0	0	0	0	0	0	0	0	0	0	28	0	0	0	0	0	0	0	0	0	0	0	0	0	0	0	0	0
OTU_1443	k__Bacteria	p__Proteobacteria	c__Alphaproteobacteria	o__?	f__?	g__?	s__?	Defluvibacter lusatiensis | HMT-660 | Strain: DSM 11099 | GB: NR_025312 | Status: Named | Body Site: Unassigned | Genome: no	85.3	41/279	No	0	0	0	0	0	0	0	0	0	0	0	0	0	0	0	0	0	0	0	0	0	0	0	0	0	0	0	0	0	0	0	0	0	0	0	0	0	0
OTU_1444	k__Bacteria	p__Proteobacteria	c__Deltaproteobacteria	o__Myxococcales	f__Polyangiaceae	g__?	s__?	Desulfovibrio sp. HMT 040 | HMT-040 | Clone: BB161 | GB: AY005035 | Status: Phylotype | Body Site: Unassigned | Genome: no	79.2	67/322	Yes	0	0	0	0	0	0	0	0	0	0	0	0	0	0	0	0	0	0	0	0	0	0	0	0	0	0	0	0	0	0	0	0	0	0	0	0	0	0
OTU_1445	k__Bacteria	p__Proteobacteria	c__Alphaproteobacteria	o__Rhizobiales	f__Aurantimonadaceae	g__?	s__?	Agrobacterium tumefaciens | HMT-485 | Strain: DMS 30105 | GB: M11223 | Status: Named | Body Site: Unassigned | Genome: yes	93.1	19/276	No	0	0	0	0	0	0	0	0	27	0	0	0	0	0	0	0	0	0	0	0	0	0	0	0	0	0	0	0	0	0	0	0	0	0	0	0	0	0
OTU_1447	k__Bacteria	p__Parcubacteria	c__Parcubacteria_genera_incertae_sedis	o__Parcubacteria_genera_incertae_sedis	f__Parcubacteria_genera_incertae_sedis	g__Parcubacteria_genera_incertae_sedis	s__?	Lactobacillus oris | HMT-709 | Strain: F0423 | GB: HM596285 | Status: Named | Body Site: Unassigned | Genome: yes	79.5	25/122	Yes	0	0	0	0	0	0	0	0	0	0	0	0	0	0	0	0	0	0	0	0	16	0	0	0	0	0	0	0	0	0	0	0	0	0	0	0	0	1
OTU_1448	k__Bacteria	p__Proteobacteria	c__Alphaproteobacteria	o__Sphingomonadales	f__Sphingomonadaceae	g__Novosphingobium	s__?	Novosphingobium panipatense | HMT-342 | Strain: SM16 | GB: NR_044210 | Status: Named | Body Site: Unassigned | Genome: yes	94	17/285	No	0	0	0	0	28	0	0	0	0	0	0	0	0	0	0	0	0	0	0	0	0	0	0	0	0	0	0	0	0	0	0	0	0	0	0	0	0	0
OTU_1449	k__Bacteria	p__Bacteroidetes	c__Cytophagia	o__Cytophagales	f__Cytophagaceae	g__Leadbetterella	s__?	Pedobacter sp. HMT 318 | HMT-318 | Clone: AV100 | GB: AF385531 | Status: Phylotype | Body Site: Unassigned | Genome: no	78.8	65/307	No	0	0	0	0	0	0	0	0	28	0	0	0	0	0	0	0	0	0	0	0	0	0	0	0	0	0	0	0	0	0	0	0	0	0	0	0	0	0
OTU_145	k__Bacteria	p__SR1	c__SR1_genera_incertae_sedis	o__SR1_genera_incertae_sedis	f__SR1_genera_incertae_sedis	g__SR1_genera_incertae_sedis	s__?	Absconditabacteria (SR1) [G-1] bacterium HMT 875 | HMT-875 | Clone: CN01 | GB: JX294356 | Status: Phylotype | Body Site: Oral | Genome: no	100	0/312	No	0	0	15	0	0	0	0	0	0	0	0	0	0	0	0	0	0	0	0	0	0	0	0	0	0	0	0	0	0	0	0	0	0	0	0	0	0	0
OTU_1450	k__Bacteria	p__Proteobacteria	c__Betaproteobacteria	o__Neisseriales	f__Neisseriaceae	g__Simonsiella	s__?	Simonsiella muelleri | HMT-683 | Strain: ATCC29453T | GB: AF328147 | Status: Named | Body Site: Oral | Genome: yes	98.1	6/312	No	0	0	2	0	0	0	0	0	0	0	0	0	0	0	0	0	0	0	0	0	0	0	0	0	0	0	0	0	0	0	0	0	0	0	0	0	0	0
OTU_1453	k__Bacteria	p__Bacteroidetes	c__Sphingobacteriia	o__Sphingobacteriales	f__Chitinophagaceae	g__?	s__?	Flavitalea sp. HMT 320 | HMT-320 | Clone: AZ105 | GB: AF385548 | Status: Phylotype | Body Site: Unassigned | Genome: no	87.5	39/312	No	0	0	0	0	0	0	0	0	0	0	0	0	0	12	0	0	0	0	0	0	0	0	0	0	0	0	0	0	0	0	0	0	0	0	0	0	0	0
OTU_1454	k__Bacteria	p__Parcubacteria	c__Parcubacteria_genera_incertae_sedis	o__Parcubacteria_genera_incertae_sedis	f__Parcubacteria_genera_incertae_sedis	g__Parcubacteria_genera_incertae_sedis	s__?	Mycoplasma genitalium | HMT-616 | Strain: G37 | GB: X77334 | Status: Named | Body Site: Unassigned | Genome: yes	83	18/106	No	0	0	0	0	0	0	0	0	0	0	0	0	0	0	0	0	0	0	0	0	0	0	0	0	0	0	0	0	0	0	0	0	18	0	0	0	0	0
OTU_1455	k__Bacteria	p__?	c__?	o__?	f__?	g__?	s__?	Enterococcus italicus | HMT-803 | Strain: LMG 21727 | GB: AJ626902 | Status: Named | Body Site: Unassigned | Genome: yes	82.8	17/99	No	0	0	0	0	0	0	0	0	0	0	0	0	0	0	0	0	0	0	0	0	0	0	0	1	0	0	0	0	0	0	27	0	0	0	0	0	0	0
OTU_1456	k__Bacteria	p__Bacteroidetes	c__Flavobacteriia	o__Flavobacteriales	f__Flavobacteriaceae	g__Flavobacterium	s__?	Capnocytophaga sp. HMT 863 | HMT-863 | Strain: F0517 | GB: tbd | Status: Unnamed | Body Site: Oral | Genome: yes	83.8	50/309	No	0	0	0	0	0	0	0	0	0	0	0	0	0	0	0	0	0	0	0	0	0	0	0	0	0	0	0	0	0	0	0	0	0	0	0	0	0	0
OTU_1457	k__Bacteria	p__Proteobacteria	c__Betaproteobacteria	o__Burkholderiales	f__Alcaligenaceae	g__Alcaligenes	s__?	Achromobacter xylosoxidans | HMT-343 | Strain: DSM 30026 | GB: Y14907 | Status: Named | Body Site: Unassigned | Genome: yes	91.9	25/310	No	0	0	0	0	0	0	0	0	0	0	0	0	0	0	0	0	0	0	0	0	0	0	0	0	0	0	0	0	0	0	0	0	0	0	0	0	0	0
OTU_1458	k__Bacteria	p__?	c__?	o__?	f__?	g__?	s__?	Porphyromonas pasteri | HMT-279 | Strain: F0450b | GB: tbd | Status: Named | Body Site: Oral | Genome: yes	78.8	25/118	No	0	0	0	0	0	0	0	0	0	0	0	0	0	0	0	0	0	0	0	0	28	0	0	0	0	0	0	0	0	0	0	0	0	0	0	0	0	0
OTU_1459	k__Bacteria	p__Proteobacteria	c__Alphaproteobacteria	o__?	f__?	g__?	s__?	Brevundimonas diminuta | HMT-590 | Strain: IFO 3140 | GB: D49422 | Status: Named | Body Site: Unassigned | Genome: yes	82.9	49/286	No	0	0	0	0	0	5	0	0	0	0	0	1	0	8	0	0	0	0	14	0	0	0	0	0	0	0	0	0	0	0	0	0	0	0	0	0	0	0
OTU_146	k__Bacteria	p__Proteobacteria	c__Alphaproteobacteria	o__Sphingomonadales	f__Sphingomonadaceae	g__Sphingomonas	s__?	Sphingomonas echinoides | HMT-003 | Clone: nby481c06c1 | GB: HM830566 | Status: Named | Body Site: Unassigned | Genome: yes	92.1	22/278	Yes	42	1	31	42	110	0	2	0	30	7	0	0	6	6	13	0	1	4	66	33	32	0	0	104	36	0	10	18	17	0	102	0	27	0	5	5	0	5
OTU_1460	k__Bacteria	p__?	c__?	o__?	f__?	g__?	s__?	Desulfomicrobium orale | HMT-703 | Strain: DSM 12838 | GB: AJ251623 | Status: Named | Body Site: Oral | Genome: yes	75.4	80/325	No	0	0	0	0	0	0	0	0	0	0	0	0	15	13	0	0	0	0	0	0	0	0	0	0	0	0	0	0	0	0	0	0	0	0	0	0	0	0
OTU_1461	k__Bacteria	p__Candidatus Saccharibacteria	c__Saccharibacteria_genera_incertae_sedis	o__Saccharibacteria_genera_incertae_sedis	f__Saccharibacteria_genera_incertae_sedis	g__Saccharibacteria_genera_incertae_sedis	s__?	Saccharibacteria (TM7) [G-3] bacterium HMT 351 | HMT-351 | Clone: CW040 | GB: AF385506 | Status: Phylotype | Body Site: Oral | Genome: no	89	30/272	No	0	0	0	0	0	0	0	0	0	0	0	0	0	0	0	0	0	0	0	0	0	0	0	0	0	0	27	0	0	0	0	0	0	0	0	0	0	0
OTU_1462	k__Bacteria	p__Firmicutes	c__Bacilli	o__Bacillales	f__Bacillaceae 1	g__Bacillus	s__?	Bacillus clausii | HMT-045 | Strain: SIN84 | GB: AJ297498 | Status: Named | Body Site: Unassigned | Genome: yes	89	35/318	No	0	0	0	0	0	11	0	0	0	0	0	0	0	0	0	0	0	0	0	0	0	0	0	0	0	0	0	0	0	0	0	0	0	0	0	0	1	0
OTU_1463	k__Bacteria	p__Proteobacteria	c__Alphaproteobacteria	o__Sphingomonadales	f__Sphingomonadaceae	g__?	s__?	Novosphingobium panipatense | HMT-342 | Strain: SM16 | GB: NR_044210 | Status: Named | Body Site: Unassigned | Genome: yes	92.4	21/278	Yes	0	0	0	0	0	0	0	0	0	0	0	0	0	0	0	0	0	0	0	0	0	0	0	0	0	0	0	0	0	0	0	0	0	0	0	0	0	0
OTU_1464	k__Bacteria	p__Firmicutes	c__Negativicutes	o__Selenomonadales	f__Veillonellaceae	g__Selenomonas	s__?	Selenomonas sputigena | HMT-151 | Clone: _K168 | GB: GQ422722 | Status: Named | Body Site: Oral | Genome: yes	96.2	13/341	No	0	0	0	0	0	0	0	0	0	0	0	0	0	0	0	0	0	0	0	0	0	0	0	0	0	0	0	0	0	0	0	0	0	0	0	0	0	0
OTU_1465	k__Bacteria	p__Bacteroidetes	c__?	o__?	f__?	g__?	s__?	Tannerella sp. HMT 916 | HMT-916 | Clone: CP6_C2 | GB: KC203065 | Status: Phylotype | Body Site: Oral | Genome: no	79.5	64/312	No	0	0	0	0	0	0	0	0	0	0	0	0	0	0	0	0	0	0	0	0	26	0	1	0	0	0	0	0	0	0	0	0	0	0	0	0	0	0
OTU_1466	k__Bacteria	p__Proteobacteria	c__Betaproteobacteria	o__Rhodocyclales	f__Rhodocyclaceae	g__Zoogloea	s__?	Eikenella corrodens | HMT-577 | Strain: Moore D25 | GB: GQ422740 | Status: Named | Body Site: Oral | Genome: yes	88.7	35/310	No	0	0	0	0	0	0	0	1	0	0	0	0	0	0	0	0	0	0	0	0	25	0	0	0	0	0	0	0	0	0	0	0	0	0	0	0	0	0
OTU_1467	k__Bacteria	p__Proteobacteria	c__Gammaproteobacteria	o__Xanthomonadales	f__Xanthomonadaceae	g__?	s__?	Cardiobacterium valvarum | HMT-540 | Strain: AB 2168 | GB: AF144696 | Status: Named | Body Site: Oral | Genome: yes	88.2	36/305	No	0	0	0	0	0	0	0	0	0	0	0	0	0	0	0	0	0	0	0	0	0	0	0	0	0	0	0	0	0	0	23	0	0	0	0	0	0	0
OTU_1468	k__Bacteria	p__Actinobacteria	c__Actinobacteria	o__Actinomycetales	f__Geodermatophilaceae	g__Modestobacter	s__?	Arsenicicoccus bolidensis | HMT-190 | Strain: B46KS | GB: AF287753 | Status: Named | Body Site: Unassigned | Genome: yes	84.9	47/311	Yes	0	0	0	0	0	0	0	0	0	0	0	0	0	0	0	0	0	0	0	0	0	0	0	0	0	0	0	0	0	0	0	0	0	0	0	0	0	0
OTU_1469	k__Bacteria	p__Proteobacteria	c__Alphaproteobacteria	o__?	f__?	g__?	s__?	Agrobacterium tumefaciens | HMT-485 | Strain: DMS 30105 | GB: M11223 | Status: Named | Body Site: Unassigned | Genome: yes	89.1	30/275	No	0	0	0	0	0	0	0	0	0	0	0	0	0	0	10	0	0	0	0	0	0	0	0	0	0	0	0	0	0	0	0	0	0	0	0	0	0	0
OTU_147	k__Bacteria	p__Bacteroidetes	c__Flavobacteriia	o__Flavobacteriales	f__Flavobacteriaceae	g__Cloacibacterium	s__?	Bergeyella sp. HMT 422 | HMT-422 | Clone: C4MKM119 | GB: AY278614 | Status: Phylotype | Body Site: Unassigned | Genome: no	99	3/304	Yes	6	0	0	0	0	0	0	0	45	0	0	7	3	9	6	0	0	6	9	0	51	221	0	0	0	0	125	0	0	0	91	0	0	0	1	0	0	1
OTU_1470	k__Bacteria	p__?	c__?	o__?	f__?	g__?	s__?	Streptococcus anginosus | HMT-543 | Strain: ATCC 33397 | GB: AF104678 | Status: Named | Body Site: Oral | Genome: yes	79.7	51/251	No	0	0	0	0	0	0	0	0	0	0	0	0	0	0	0	0	0	0	0	0	0	0	0	0	0	0	0	0	0	0	0	0	0	0	0	0	0	0
OTU_1471	k__Bacteria	p__Firmicutes	c__Clostridia	o__Clostridiales	f__?	g__?	s__?	Peptoniphilus asaccharolyticus | HMT-548 | Strain: JCM 1765 | GB: NR_113382 | Status: Named | Body Site: Unassigned | Genome: no	87.8	40/327	No	0	0	0	0	0	0	0	0	0	0	0	0	0	0	0	0	0	0	0	0	0	19	0	0	0	0	0	0	0	0	0	0	0	0	0	0	0	0
OTU_1472	k__Bacteria	p__Proteobacteria	c__Betaproteobacteria	o__Burkholderiales	f__Comamonadaceae	g__?	s__?	Variovorax paradoxus | HMT-717 | Strain: NBRC 15149 | GB: NR_113736 | Status: Named | Body Site: Unassigned | Genome: yes	90.5	29/306	No	0	0	0	0	0	0	0	0	0	0	0	0	0	0	0	0	0	0	0	0	0	0	0	0	0	0	0	0	0	0	0	0	0	0	0	0	0	0
OTU_1473	k__Bacteria	p__Cyanobacteria/Chloroplast	c__Chloroplast	o__Chloroplast	f__Chloroplast	g__Chlorophyta	s__?	Roseomonas mucosa | HMT-245 | Strain: MDA5527 | GB: NR_028857 | Status: Named | Body Site: Unassigned | Genome: yes	80.1	56/282	No	0	0	0	0	0	0	0	0	0	0	0	0	0	0	0	0	0	0	0	0	27	0	0	0	0	0	0	0	0	0	0	0	0	0	0	0	0	0
OTU_1474	k__Bacteria	p__Firmicutes	c__Clostridia	o__Clostridiales	f__?	g__?	s__?	Peptostreptococcaceae [XI][G-7] yurii subspp. yurii & margaretiae | HMT-377 | Strain: ATCC 43715 | GB: NR_115259 | Status: Named | Body Site: Oral | Genome: yes	78.7	70/329	No	0	0	0	0	0	0	0	0	0	0	0	0	0	0	0	0	0	0	27	0	0	0	0	0	0	0	0	0	0	0	0	0	0	0	0	0	0	0
OTU_1476	k__Bacteria	p__Firmicutes	c__Negativicutes	o__Selenomonadales	f__Veillonellaceae	g__Veillonella	s__?	Veillonella denticariosi | HMT-887 | Strain: CCUG 54362 | GB: EF185167 | Status: Named | Body Site: Oral | Genome: yes	92.1	26/329	No	0	0	0	0	0	0	0	0	0	0	0	0	0	0	0	0	0	0	0	0	0	0	0	0	0	0	0	0	0	0	0	0	0	0	0	0	0	0
OTU_1477	k__Bacteria	p__SR1	c__SR1_genera_incertae_sedis	o__SR1_genera_incertae_sedis	f__SR1_genera_incertae_sedis	g__SR1_genera_incertae_sedis	s__?	Jonquetella anthropi | HMT-777 | Strain: E3_33 | GB: AF481216 | Status: Named | Body Site: Oral | Genome: yes	85.6	16/111	No	0	0	0	0	0	0	0	0	0	0	0	0	0	0	0	0	0	0	0	0	0	0	0	0	0	0	0	0	0	0	0	0	0	0	0	0	0	0
OTU_1478	k__Bacteria	p__Bacteroidetes	c__?	o__?	f__?	g__?	s__?	Flavitalea sp. HMT 320 | HMT-320 | Clone: AZ105 | GB: AF385548 | Status: Phylotype | Body Site: Unassigned | Genome: no	77.7	69/310	No	0	0	0	0	0	0	0	0	0	0	3	0	0	0	0	0	0	0	0	0	0	0	0	0	0	0	0	0	0	0	0	0	0	0	0	0	0	0
OTU_148	k__Bacteria	p__Actinobacteria	c__Actinobacteria	o__Actinomycetales	f__Actinomycetaceae	g__Actinomyces	s__?	Actinomyces oris | HMT-893 | Strain: JCM 16131 | GB: AB545935 | Status: Named | Body Site: Oral | Genome: yes	99.4	2/326	Yes	0	0	0	0	5	0	0	0	0	0	0	0	0	0	0	0	0	69	0	0	0	0	0	0	0	1	0	0	0	0	0	0	0	0	5	35	1	1
OTU_1480	k__Bacteria	p__Proteobacteria	c__Alphaproteobacteria	o__?	f__?	g__?	s__?	Afipia sp. genotype 4 | HMT-652 | Strain: G9018 | GB: U87769 | Status: Unnamed | Body Site: Unassigned | Genome: no	86.1	40/287	No	0	0	0	0	0	0	0	0	0	0	0	0	0	0	0	0	0	0	0	0	0	0	0	0	0	0	0	0	11	0	1	0	0	0	0	0	0	0
OTU_1483	k__Bacteria	p__Bacteroidetes	c__Bacteroidia	o__Bacteroidales	f__Prevotellaceae	g__Prevotella	s__?	Prevotella pallens | HMT-714 | Strain: JCM 11140 | GB: NR_113121 | Status: Named | Body Site: Oral | Genome: yes	96.8	10/317	No	0	0	0	0	0	0	0	0	0	0	0	0	0	0	0	0	0	0	0	0	0	0	0	0	0	0	0	0	0	0	0	0	0	0	0	0	0	0
OTU_1484	k__Bacteria	p__?	c__?	o__?	f__?	g__?	s__?	Streptococcus sp. HMT 057 | HMT-057 | Clone: BE024 | GB: AF385550 | Status: Lost | Body Site: Oral | Genome: no	74.1	83/320	No	0	0	0	0	0	0	0	0	0	0	0	0	0	0	0	26	0	0	0	0	0	0	0	0	0	0	0	0	0	0	0	0	0	0	0	0	0	0
OTU_1486	k__Bacteria	p__?	c__?	o__?	f__?	g__?	s__?	Streptococcus sp. HMT 064 | HMT-064 | Clone: C5MLM037 | GB: AY278609 | Status: Unnamed | Body Site: Oral | Genome: yes	91.1	30/336	No	0	0	0	0	0	0	0	0	0	0	0	0	0	0	0	0	0	0	0	0	0	0	0	0	0	0	0	0	0	0	0	0	0	0	0	0	0	0
OTU_1487	k__Bacteria	p__Actinobacteria	c__Actinobacteria	o__Actinomycetales	f__Propionibacteriaceae	g__Propionicimonas	s__?	Propionibacteriaceae [G-1] bacterium HMT 915 | HMT-915 | Clone: HS10_B_C3 | GB: KC203064 | Status: Phylotype | Body Site: Oral | Genome: no	90.5	29/306	Yes	0	0	0	0	0	0	0	0	0	0	0	0	0	0	0	0	0	0	0	0	0	0	0	0	0	0	0	0	0	0	0	0	0	0	0	0	0	0
OTU_1488	k__Bacteria	p__Actinobacteria	c__Actinobacteria	o__Actinomycetales	f__Actinomycetaceae	g__Actinomyces	s__?	Actinomyces cardiffensis | HMT-850 | Strain: F0333 | GB: GU470888 | Status: Named | Body Site: Oral | Genome: yes	99.7	1/320	Yes	0	0	0	0	0	0	0	0	0	0	0	0	0	0	0	0	0	0	0	0	0	0	0	0	0	0	0	0	0	0	0	0	0	0	0	0	0	0
OTU_1489	k__Bacteria	p__Firmicutes	c__Erysipelotrichia	o__Erysipelotrichales	f__Erysipelotrichaceae	g__Eggerthia	s__?	Eggerthia catenaformis | HMT-569 | Strain: ATCC 25536 | GB: M23729 | Status: Named | Body Site: Oral | Genome: yes	99.7	1/307	Yes	0	0	0	0	0	0	0	0	0	0	0	0	0	0	0	0	0	0	0	0	0	0	0	0	0	0	0	0	0	0	0	0	0	0	0	0	0	0
OTU_149	k__Bacteria	p__Proteobacteria	c__Alphaproteobacteria	o__Rhizobiales	f__Bradyrhizobiaceae	g__?	s__?	Afipia broomeae | HMT-559 | Strain: ATCC 49717 | GB: U87759 | Status: Named | Body Site: Unassigned | Genome: yes	98.2	5/281	Yes	101	6	9	21	56	13	15	37	53	30	77	56	27	79	146	0	1	0	0	31	171	0	24	0	43	0	12	2	31	15	121	2	11	6	70	39	1	41
OTU_1490	k__Bacteria	p__Firmicutes	c__Negativicutes	o__Selenomonadales	f__Veillonellaceae	g__Veillonella	s__?	Veillonella rogosae | HMT-158 | Clone: BI029 | GB: GQ422725 | Status: Named | Body Site: Oral | Genome: yes	98.8	3/255	No	0	0	0	0	0	0	0	0	0	0	0	0	0	0	0	0	0	0	0	0	0	0	0	0	0	0	0	0	0	0	0	0	0	0	0	0	0	0
OTU_1491	k__Bacteria	p__Firmicutes	c__Bacilli	o__Bacillales	f__Bacillales_Incertae Sedis XI	g__Gemella	s__?	Gemella sanguinis | HMT-757 | Strain: C24KA | GB: AY005051 | Status: Named | Body Site: Oral | Genome: yes	91.3	28/323	No	0	0	0	0	0	0	0	0	0	0	0	0	0	0	0	0	0	0	0	0	0	0	0	0	0	0	0	0	0	0	0	0	0	0	0	0	0	0
OTU_1492	k__Bacteria	p__Firmicutes	c__Negativicutes	o__Selenomonadales	f__Veillonellaceae	g__Veillonella	s__?	Veillonella atypica | HMT-524 | Strain: DSM 20739 | GB: X84007 | Status: Named | Body Site: Oral | Genome: yes	91.8	27/329	No	0	0	0	0	0	0	0	0	0	0	0	0	0	0	0	0	0	0	0	0	0	0	0	0	0	0	0	0	0	0	0	0	0	0	0	0	0	0
OTU_1493	k__Bacteria	p__Bacteroidetes	c__?	o__?	f__?	g__?	s__?	Capnocytophaga haemolytica | HMT-627 | Strain: JCM 8565 | GB: U41349 | Status: Named | Body Site: Oral | Genome: yes	84	50/312	No	0	0	0	0	0	26	0	0	0	0	0	0	0	0	0	0	0	0	0	0	0	0	0	0	0	0	0	0	0	0	0	0	0	0	0	0	0	0
OTU_1494	k__Bacteria	p__Proteobacteria	c__Gammaproteobacteria	o__?	f__?	g__?	s__?	Burkholderia cepacia | HMT-571 | Strain: ATCC 25416 | GB: AF097530 | Status: Named | Body Site: Unassigned | Genome: yes	83.1	53/314	No	0	0	0	0	0	0	0	0	0	0	0	0	0	0	0	0	0	0	0	0	0	0	0	0	0	0	0	0	0	2	0	0	0	0	0	0	0	0
OTU_1495	k__Bacteria	p__Parcubacteria	c__Parcubacteria_genera_incertae_sedis	o__Parcubacteria_genera_incertae_sedis	f__Parcubacteria_genera_incertae_sedis	g__Parcubacteria_genera_incertae_sedis	s__?	Porphyromonas pasteri | HMT-279 | Strain: F0450a | GB: tbd | Status: Named | Body Site: Oral | Genome: yes	81.4	18/97	Yes	0	0	0	0	0	0	0	0	0	0	3	6	0	0	0	0	0	0	0	0	0	0	0	0	0	0	0	0	0	0	0	0	0	0	0	0	0	0
OTU_1496	k__Bacteria	p__Actinobacteria	c__Actinobacteria	o__Actinomycetales	f__?	g__?	s__?	Arsenicicoccus bolidensis | HMT-190 | Strain: CCUG 47306 | GB: NR_025598 | Status: Named | Body Site: Unassigned | Genome: yes	87	40/307	No	0	0	0	0	0	0	0	0	0	0	0	0	0	0	0	0	0	0	0	1	5	1	0	0	0	0	0	0	0	0	0	0	0	0	2	0	1	0
OTU_1498	k__Bacteria	p__Firmicutes	c__Bacilli	o__Lactobacillales	f__?	g__?	s__?	Abiotrophia defectiva | HMT-389 | Strain: ATCC 49176 | GB: D50541 | Status: Named | Body Site: Oral | Genome: yes	95	16/323	No	0	0	0	0	0	0	0	0	0	0	0	0	0	0	0	0	0	0	0	0	0	0	0	0	0	0	0	0	0	0	0	0	0	0	0	0	0	0
OTU_1499	k__Bacteria	p__Bacteroidetes	c__?	o__?	f__?	g__?	s__?	Bacteroidales [G-2] bacterium HMT 274 | HMT-274 | Clone: 071040_120 | GB: JQ468173 | Status: Unnamed | Body Site: Oral | Genome: yes	80.5	60/307	No	0	0	0	0	0	0	0	0	0	0	0	0	0	0	0	0	0	0	0	0	26	0	0	0	0	0	0	0	0	0	0	0	0	0	0	0	0	0
OTU_15	k__Bacteria	p__Proteobacteria	c__Betaproteobacteria	o__Burkholderiales	f__Oxalobacteraceae	g__Janthinobacterium	s__?	Leptothrix sp. HMT 025 | HMT-025 | Clone: AV011a | GB: AF385528 | Status: Phylotype | Body Site: Unassigned | Genome: no	87.9	37/305	Yes	2958	3121	402	559	991	482	227	82	836	34	199	154	213	52	142	0	0	2	28	0	2256	37	0	32	1703	1183	4503	526	279	501	1231	22	372	41	0	557	9	45
OTU_150	k__Bacteria	p__Proteobacteria	c__Gammaproteobacteria	o__Aeromonadales	f__Aeromonadaceae	g__Aeromonas	s__?	Pseudomonas fluorescens | HMT-612 | Strain: ATCC 13525 | GB: NR_114476 | Status: Named | Body Site: Unassigned | Genome: yes	86.9	41/312	Yes	0	2	0	5	2	83	0	8	46	5	1	50	89	46	13	114	4	0	15	2	0	0	75	59	47	2	0	1	2	6	8	2	35	2	15	5	0	11
OTU_1500	k__Bacteria	p__Proteobacteria	c__Betaproteobacteria	o__Burkholderiales	f__Oxalobacteraceae	g__?	s__?	Stenotrophomonas maltophilia | HMT-663 | Strain: LMG 958 | GB: X95923 | Status: Named | Body Site: Unassigned | Genome: yes	86.5	42/310	Yes	0	0	0	0	0	0	0	2	0	0	0	6	0	0	1	0	0	0	0	0	0	0	0	1	0	0	0	0	0	0	0	0	0	0	0	0	0	0
OTU_1501	k__Bacteria	p__Proteobacteria	c__Betaproteobacteria	o__Rhodocyclales	f__Rhodocyclaceae	g__Propionivibrio	s__?	Neisseria sp. HMT 523 | HMT-523 | Clone: MB5_P15 | GB: DQ003630 | Status: Phylotype | Body Site: Unassigned | Genome: no	88.2	36/305	No	0	0	0	0	0	0	0	0	0	0	0	0	0	0	0	0	0	0	0	0	0	0	0	0	0	0	0	0	0	0	0	0	0	0	0	0	0	0
OTU_1502	k__Bacteria	p__Proteobacteria	c__Gammaproteobacteria	o__?	f__?	g__?	s__?	Ralstonia pickettii | HMT-854 | Strain: ATCC 27511 | GB: NR_043152 | Status: Named | Body Site: Unassigned | Genome: yes	79.2	66/317	No	0	0	0	0	0	0	0	0	0	0	0	0	0	0	0	0	0	0	0	0	0	0	0	0	0	0	26	0	0	0	0	0	0	0	0	0	0	0
OTU_1504	k__Bacteria	p__?	c__?	o__?	f__?	g__?	s__?	Sphingomonas echinoides | HMT-003 | Clone: nby481c06c1 | GB: HM830566 | Status: Named | Body Site: Unassigned | Genome: yes	86	21/150	No	0	0	4	12	0	0	0	0	0	0	0	0	0	0	0	0	0	0	0	0	0	0	0	0	0	0	0	0	0	0	0	0	0	0	0	0	0	0
OTU_1505	k__Bacteria	p__Firmicutes	c__Clostridia	o__Clostridiales	f__Clostridiaceae 1	g__Clostridium sensu stricto	s__?	Clostridiales [F-3][G-1] bacterium HMT 876 | HMT-876 | Strain: F0540 | GB: tbd | Status: Unnamed | Body Site: Unassigned | Genome: yes	88.9	34/305	No	0	0	0	0	25	0	0	0	0	0	0	0	0	0	0	0	0	0	0	0	0	0	0	0	0	0	0	0	0	0	0	0	0	0	0	0	0	0
OTU_1506	k__Bacteria	p__Firmicutes	c__Clostridia	o__Clostridiales	f__Clostridiales_Incertae Sedis XI	g__Gallicola	s__?	Anaerococcus octavius | HMT-017 | Strain: NCTC 9810 | GB: NR_026360 | Status: Named | Body Site: Unassigned | Genome: no	85.7	46/322	No	0	0	5	0	0	0	0	0	0	0	0	0	0	0	0	0	0	0	0	0	0	0	0	0	0	0	0	0	0	0	0	0	0	0	0	0	0	0
OTU_1507	k__Bacteria	p__Bacteroidetes	c__Sphingobacteriia	o__Sphingobacteriales	f__Chitinophagaceae	g__?	s__?	Flavitalea sp. HMT 320 | HMT-320 | Clone: AZ105 | GB: AF385548 | Status: Phylotype | Body Site: Unassigned | Genome: no	82.1	56/312	No	0	0	0	0	0	0	0	0	0	0	0	0	0	0	0	0	0	0	0	0	0	0	0	0	0	0	0	0	0	0	0	0	0	0	0	0	0	0
OTU_1508	k__Bacteria	p__Bacteroidetes	c__Sphingobacteriia	o__Sphingobacteriales	f__Sphingobacteriaceae	g__?	s__?	Pedobacter sp. HMT 933 | HMT-933 | Clone: nbu291f04c1 | GB: GQ023217 | Status: Phylotype | Body Site: Unassigned | Genome: no	82	56/311	No	0	0	0	0	0	0	0	0	0	0	0	0	0	0	0	0	0	25	0	0	0	0	0	0	0	0	0	0	0	0	0	0	0	0	0	0	0	0
OTU_1509	k__Bacteria	p__Proteobacteria	c__Alphaproteobacteria	o__?	f__?	g__?	s__?	Afipia sp. genotype 4 | HMT-652 | Strain: G9018 | GB: U87769 | Status: Unnamed | Body Site: Unassigned | Genome: no	91.4	24/279	No	0	0	0	0	0	22	0	1	0	0	0	0	0	0	0	0	0	0	0	0	0	0	0	0	0	0	0	0	0	0	0	0	0	0	0	0	0	0
OTU_151	k__Bacteria	p__Bacteroidetes	c__Flavobacteriia	o__Flavobacteriales	f__Flavobacteriaceae	g__Capnocytophaga	s__?	Capnocytophaga leadbetteri | HMT-329 | Clone: BM058 | GB: AY005075 | Status: Named | Body Site: Oral | Genome: yes	93.3	20/297	Yes	0	5	19	0	0	0	31	11	0	0	1	7	0	0	0	0	0	0	0	11	1	0	0	1	0	2	0	0	0	0	0	0	14	1	0	0	0	0
OTU_1512	k__Bacteria	p__?	c__?	o__?	f__?	g__?	s__?	Gracilibacteria (GN02) [G-1] bacterium HMT 872 | HMT-872 | Clone: CN02 | GB: JX294353 | Status: Phylotype | Body Site: Oral | Genome: no	79.6	41/201	No	0	0	0	0	0	0	0	0	0	0	0	0	0	0	0	0	0	0	0	0	0	25	0	0	0	0	0	0	0	0	0	0	0	0	0	0	0	0
OTU_1513	k__Bacteria	p__Firmicutes	c__Clostridia	o__Clostridiales	f__Clostridiales_Incertae Sedis XI	g__Peptoniphilus	s__?	Peptoniphilus sp. HMT 187 | HMT-187 | Clone: nbu60f02c1 | GB: GQ004621 | Status: Unnamed | Body Site: Unassigned | Genome: yes	99.7	1/325	No	0	0	0	0	0	0	0	0	0	0	0	3	0	0	0	0	0	0	0	0	0	0	0	0	0	0	0	0	0	0	0	0	0	0	0	0	0	0
OTU_1515	k__Bacteria	p__Bacteroidetes	c__?	o__?	f__?	g__?	s__?	Bergeyella sp. HMT 422 | HMT-422 | Clone: C4MKM119 | GB: AY278614 | Status: Phylotype | Body Site: Unassigned | Genome: no	80.7	59/305	No	0	2	0	0	0	0	0	0	0	0	0	0	0	0	0	0	0	0	0	0	0	0	0	0	0	0	0	0	0	0	0	0	0	0	0	0	0	0
OTU_1518	k__Bacteria	p__Firmicutes	c__Bacilli	o__?	f__?	g__?	s__?	Gemella morbillorum | HMT-046 | Strain: ATCC 27824 | GB: L14327 | Status: Named | Body Site: Oral | Genome: yes	90.3	31/319	No	0	0	0	0	0	0	0	0	0	0	0	0	0	0	0	1	0	0	0	0	0	0	0	0	0	0	0	0	0	0	0	0	0	0	0	0	0	0
OTU_152	k__Bacteria	p__Fusobacteria	c__Fusobacteriia	o__Fusobacteriales	f__Leptotrichiaceae	g__?	s__?	Leptotrichia sp. HMT 392 | HMT-392 | Clone: P2PB_51 | GB: AY207053 | Status: Phylotype | Body Site: Oral | Genome: no	99.7	1/307	No	0	0	0	0	0	0	0	0	0	0	0	8	0	0	10	0	0	0	0	0	0	0	0	0	0	3	0	0	0	0	0	5	0	0	0	8	0	0
OTU_1520	k__Bacteria	p__Proteobacteria	c__Alphaproteobacteria	o__Rhizobiales	f__Phyllobacteriaceae	g__?	s__?	Mesorhizobium loti | HMT-659 | Strain: ICMP 3153 | GB: U50166 | Status: Named | Body Site: Unassigned | Genome: yes	96	11/276	Yes	0	0	0	0	0	0	0	0	0	0	0	0	0	0	0	0	0	0	0	0	0	0	0	0	0	0	0	0	0	0	0	0	0	0	0	0	0	0
OTU_1521	k__Bacteria	p__Proteobacteria	c__Alphaproteobacteria	o__Rhizobiales	f__Hyphomicrobiaceae	g__Hyphomicrobium	s__?	Defluvibacter lusatiensis | HMT-660 | Strain: DSM 11099 | GB: NR_025312 | Status: Named | Body Site: Unassigned | Genome: no	90.9	25/276	No	0	0	0	0	0	0	0	3	0	13	0	0	0	0	0	0	0	0	0	0	0	0	0	0	0	0	0	6	0	2	0	0	0	0	0	0	0	0
OTU_1522	k__Bacteria	p__Proteobacteria	c__Alphaproteobacteria	o__Rhizobiales	f__Beijerinckiaceae	g__?	s__?	Bosea vestrisii | HMT-636 | Strain: G8569 | GB: U87774 | Status: Named | Body Site: Unassigned | Genome: no	90.5	26/275	No	0	0	0	0	0	0	0	0	0	0	0	0	1	0	0	0	0	0	0	0	0	0	0	0	0	0	0	0	0	3	6	0	0	0	0	0	0	0
OTU_1523	k__Bacteria	p__?	c__?	o__?	f__?	g__?	s__?	Desulfomicrobium orale | HMT-703 | Strain: DSM 12838 | GB: AJ251623 | Status: Named | Body Site: Oral | Genome: yes	78.9	67/318	No	0	0	0	0	0	0	0	0	0	0	0	0	0	0	0	0	0	0	0	0	25	0	0	0	0	0	0	0	0	0	0	0	0	0	0	0	0	0
OTU_1524	k__Bacteria	p__Cyanobacteria/Chloroplast	c__Chloroplast	o__Chloroplast	f__Chloroplast	g__Bacillariophyta	s__?	Saccharibacteria (TM7) [G-1] bacterium HMT 488 | HMT-488 | Clone: HD027 | GB: AY349415 | Status: Phylotype | Body Site: Oral | Genome: no	82.1	47/263	Yes	0	0	0	0	0	0	0	0	0	0	0	0	0	0	0	0	0	0	0	5	0	0	0	0	0	0	0	0	0	0	0	0	0	0	0	0	0	0
OTU_1525	k__Bacteria	p__Proteobacteria	c__Gammaproteobacteria	o__Xanthomonadales	f__Xanthomonadaceae	g__?	s__?	Stenotrophomonas maltophilia | HMT-663 | Strain: LMG 958 | GB: X95923 | Status: Named | Body Site: Unassigned | Genome: yes	90.4	30/311	No	0	0	0	0	0	0	0	0	0	0	0	0	0	0	0	0	0	0	0	17	0	0	0	0	0	0	0	0	0	0	0	0	0	0	0	0	0	0
OTU_1526	k__Bacteria	p__?	c__?	o__?	f__?	g__?	s__?	Arthrospira platensis | HMT-229 | Strain: CHM | GB: KJ463625 | Status: Named | Body Site: Unassigned | Genome: yes	88.3	1994-11-01	No	0	0	0	0	0	0	0	0	0	0	0	0	0	0	0	0	0	0	0	0	0	0	24	0	0	0	0	0	0	0	0	0	0	0	0	0	0	0
OTU_1527	k__Bacteria	p__Bacteroidetes	c__?	o__?	f__?	g__?	s__?	Bergeyella sp. HMT 319 | HMT-319 | Clone: AY017 | GB: AF385544 | Status: Phylotype | Body Site: Unassigned | Genome: no	76.5	72/306	No	0	0	0	0	0	0	0	0	0	0	0	0	0	0	0	0	0	0	0	0	0	0	0	0	0	0	24	0	0	0	0	0	0	0	0	0	0	0
OTU_1528	k__Bacteria	p__Proteobacteria	c__Gammaproteobacteria	o__Legionellales	f__Legionellaceae	g__Legionella	s__?	Rhodocyclus sp. HMT 028 | HMT-028 | Strain: A08KA | GB: AY005031 | Status: Unnamed | Body Site: Unassigned | Genome: no	84.1	49/309	No	0	0	0	0	0	0	0	1	0	0	0	0	0	0	0	0	0	0	0	0	0	0	0	0	0	0	23	0	0	0	0	0	0	0	0	0	0	0
OTU_1529	k__Bacteria	p__Parcubacteria	c__Parcubacteria_genera_incertae_sedis	o__Parcubacteria_genera_incertae_sedis	f__Parcubacteria_genera_incertae_sedis	g__Parcubacteria_genera_incertae_sedis	s__?	Absconditabacteria (SR1) [G-1] bacterium HMT 875 | HMT-875 | Clone: CN01 | GB: JX294356 | Status: Phylotype | Body Site: Oral | Genome: no	83.3	14/84	No	0	0	0	0	0	0	0	0	0	0	0	0	0	0	0	0	0	0	0	0	0	1	0	0	0	0	0	0	0	0	0	0	0	0	0	0	0	0
OTU_153	k__Bacteria	p__Bacteroidetes	c__Bacteroidia	o__Bacteroidales	f__Prevotellaceae	g__Prevotella	s__?	Prevotella denticola | HMT-291 | Strain: ATCC 35308 | GB: AY323524 | Status: Named | Body Site: Oral | Genome: yes	99.7	1/317	No	0	0	0	0	0	0	0	8	0	0	1	1	0	0	0	0	0	34	0	0	0	0	0	0	0	0	0	0	0	0	0	2	11	0	0	0	0	0
OTU_1530	k__Bacteria	p__Firmicutes	c__Clostridia	o__Clostridiales	f__?	g__?	s__?	Peptostreptococcaceae [XI][G-5] bacterium HMT 493 | HMT-493 | Clone: JH012 | GB: AY349373 | Status: Phylotype | Body Site: Unassigned | Genome: no	95.7	14/325	No	0	0	0	0	0	0	0	0	0	0	0	0	0	0	0	0	0	0	0	0	0	0	0	0	0	0	0	0	0	0	0	0	0	0	0	0	0	0
OTU_1531	k__Bacteria	p__Fusobacteria	c__Fusobacteriia	o__Fusobacteriales	f__Fusobacteriaceae	g__?	s__?	Fusobacterium periodonticum | HMT-201 | Strain: ATCC 33693 | GB: X55405 | Status: Named | Body Site: Oral | Genome: yes	95.4	11/240	No	0	0	0	0	0	0	0	0	0	0	0	0	0	0	0	0	0	0	0	0	0	0	0	0	0	0	0	0	0	0	0	0	0	0	0	0	0	0
OTU_1532	k__Bacteria	p__Firmicutes	c__Clostridia	o__Clostridiales	f__Ruminococcaceae	g__?	s__?	Fastidiosipila sanguinis | HMT-935 | Clone: nck255g10c1 | GB: KF098649 | Status: Named | Body Site: Unassigned | Genome: no	82.7	42/243	Yes	0	0	0	0	0	0	0	0	0	0	0	0	0	0	0	0	0	0	0	0	0	0	0	0	0	0	0	0	0	0	0	0	0	0	0	0	0	0
OTU_1533	k__Bacteria	p__?	c__?	o__?	f__?	g__?	s__?	Bergeyella sp. HMT 931 | HMT-931 | Clone: 069063_075 | GB: JQ447552 | Status: Phylotype | Body Site: Oral | Genome: no	86.6	13/97	No	0	0	0	0	0	0	0	0	0	1	0	0	0	0	0	8	0	0	0	0	0	0	0	0	0	0	15	0	0	0	0	0	0	0	0	0	0	0
OTU_1534	k__Bacteria	p__Actinobacteria	c__Actinobacteria	o__Actinomycetales	f__Propionibacteriaceae	g__Tessaracoccus	s__?	Pseudopropionibacterium sp. HMT 194 | HMT-194 | Clone: BN085 | GB: AF287757 | Status: Phylotype | Body Site: Oral | Genome: no	90.9	28/307	No	0	0	0	0	0	0	0	0	0	0	0	0	0	0	0	0	0	0	0	0	0	0	0	0	0	0	23	0	0	0	0	0	0	0	0	0	0	0
OTU_1535	k__Bacteria	p__Firmicutes	c__Negativicutes	o__Selenomonadales	f__Veillonellaceae	g__Anaeroglobus	s__?	Megasphaera sp. HMT 123 | HMT-123 | Clone: ELU0026-000399 | GB: HQ749314 | Status: Phylotype | Body Site: Oral | Genome: no	100	0/331	No	0	0	0	0	0	0	0	0	0	0	0	0	0	0	0	0	0	0	0	0	0	0	0	0	0	0	0	0	0	0	0	0	0	0	0	0	0	0
OTU_1536	k__Bacteria	p__Proteobacteria	c__?	o__?	f__?	g__?	s__?	Bdellovibrio sp. HMT 039 | HMT-039 | Clone: CA006 | GB: AF385539 | Status: Phylotype | Body Site: Unassigned | Genome: no	84.6	47/305	No	0	0	0	0	0	0	0	0	0	0	0	0	0	0	0	0	0	0	0	0	0	24	0	0	0	0	0	0	0	0	0	0	0	0	0	0	0	0
OTU_1538	k__Bacteria	p__Proteobacteria	c__Betaproteobacteria	o__Burkholderiales	f__Comamonadaceae	g__Curvibacter	s__?	Variovorax paradoxus | HMT-717 | Strain: NBRC 15149 | GB: NR_113736 | Status: Named | Body Site: Unassigned | Genome: yes	92.8	22/304	No	1	0	0	0	0	0	0	0	0	0	0	0	0	0	4	2	0	0	0	0	0	1	0	0	2	0	0	0	0	0	0	0	0	0	0	0	0	0
OTU_1539	k__Bacteria	p__Bacteroidetes	c__Bacteroidia	o__Bacteroidales	f__Prevotellaceae	g__Prevotella	s__?	Prevotella oulorum | HMT-288 | Strain: F0390 | GB: tbd | Status: Named | Body Site: Oral | Genome: yes	91.6	27/320	No	0	0	0	0	0	0	0	0	0	0	0	0	0	0	0	0	0	0	0	0	0	0	0	0	0	0	0	0	0	0	0	0	0	0	0	0	0	0
OTU_154	k__Bacteria	p__Firmicutes	c__Clostridia	o__Clostridiales	f__Lachnospiraceae	g__Catonella	s__?	Catonella morbi | HMT-165 | Clone: EZ006 | GB: AF385577 | Status: Named | Body Site: Oral | Genome: yes	99.1	3/326	No	0	0	12	0	0	0	0	5	8	9	0	4	0	0	0	0	0	0	0	3	0	0	0	0	0	0	0	0	0	1	0	0	6	1	0	0	0	0
OTU_1540	k__Bacteria	p__?	c__?	o__?	f__?	g__?	s__?	Desulfomicrobium orale | HMT-703 | Strain: DSM 12838 | GB: AJ251623 | Status: Named | Body Site: Oral | Genome: yes	75.2	80/323	No	0	0	0	0	0	0	0	0	0	0	0	0	0	0	0	0	0	0	0	0	0	0	0	24	0	0	0	0	0	0	0	0	0	0	0	0	0	0
OTU_1541	k__Bacteria	p__Firmicutes	c__Bacilli	o__Lactobacillales	f__Aerococcaceae	g__Abiotrophia	s__?	Abiotrophia defectiva | HMT-389 | Strain: ATCC 49176 | GB: D50541 | Status: Named | Body Site: Oral | Genome: yes	91.3	28/322	No	0	0	0	0	0	0	0	0	0	0	0	0	0	0	0	0	0	0	0	0	0	0	0	0	0	0	0	0	0	0	0	0	0	0	0	0	0	0
OTU_1542	k__Bacteria	p__Proteobacteria	c__Gammaproteobacteria	o__Legionellales	f__Legionellaceae	g__Legionella	s__?	Rhodocyclus sp. HMT 028 | HMT-028 | Strain: A08KA | GB: AY005031 | Status: Unnamed | Body Site: Unassigned | Genome: no	82.1	55/308	No	0	0	0	0	0	0	0	0	0	0	0	0	0	0	0	0	0	0	0	0	0	0	0	0	0	0	0	0	0	0	0	0	0	0	0	0	0	0
OTU_1543	k__Bacteria	p__Proteobacteria	c__Gammaproteobacteria	o__Pseudomonadales	f__Moraxellaceae	g__Psychrobacter	s__?	Moraxella osloensis | HMT-711 | Strain: Ben 58 | GB: X95304 | Status: Named | Body Site: Unassigned | Genome: yes	88.6	35/307	No	0	0	0	0	0	0	0	0	0	0	0	0	0	0	3	0	0	0	0	0	0	0	0	20	1	0	0	0	0	0	0	0	0	0	0	0	0	0
OTU_1544	k__Bacteria	p__Proteobacteria	c__Gammaproteobacteria	o__Legionellales	f__Legionellaceae	g__Legionella	s__?	Rhodocyclus sp. HMT 028 | HMT-028 | Strain: A08KA | GB: AY005031 | Status: Unnamed | Body Site: Unassigned | Genome: no	81.8	56/308	No	0	0	0	0	0	0	0	0	0	21	0	0	0	0	0	0	0	0	0	0	0	0	0	0	0	0	0	0	0	1	0	0	0	0	0	0	0	0
OTU_1545	k__Bacteria	p__Spirochaetes	c__Spirochaetia	o__Spirochaetales	f__Spirochaetaceae	g__Treponema	s__?	Treponema sp. HMT 230 | HMT-230 | Clone: _D013 | GB: AF023053 | Status: Phylotype | Body Site: Oral | Genome: no	99.7	1/316	No	0	0	0	0	0	0	0	0	0	0	0	0	0	0	0	0	0	0	0	0	0	0	0	0	0	0	0	0	0	0	0	0	0	0	0	0	0	0
OTU_1547	k__Bacteria	p__Proteobacteria	c__Gammaproteobacteria	o__?	f__?	g__?	s__?	Pseudomonas aeruginosa | HMT-536 | Strain: LMG 1242 | GB: Z76651 | Status: Named | Body Site: Unassigned | Genome: yes	87.8	37/304	No	0	0	0	0	0	0	0	0	0	0	0	0	0	0	0	0	0	0	0	0	0	0	0	0	0	0	23	0	0	0	0	0	0	0	0	0	0	0
OTU_1548	k__?	p__?	c__?	o__?	f__?	g__?	s__?	Gracilibacteria (GN02) [G-2] bacterium HMT 873 | HMT-873 | Clone: 4Q04 | GB: JX294354 | Status: Phylotype | Body Site: Oral | Genome: no	80.8	50/260	No	0	0	0	0	0	0	0	0	0	0	0	0	0	0	0	0	0	0	23	0	0	0	0	0	0	0	0	0	0	0	0	0	0	0	0	0	0	0
OTU_1549	k__Bacteria	p__?	c__?	o__?	f__?	g__?	s__?	Brevundimonas diminuta | HMT-590 | Strain: IFO 3140 | GB: D49422 | Status: Named | Body Site: Unassigned | Genome: yes	89.8	15/147	No	0	0	0	0	0	0	0	0	0	0	0	0	0	0	0	0	0	0	0	0	0	23	0	0	0	0	0	0	0	0	0	0	0	0	0	0	0	0
OTU_155	k__Bacteria	p__Bacteroidetes	c__Flavobacteriia	o__Flavobacteriales	f__Flavobacteriaceae	g__Flavobacterium	s__?	Capnocytophaga sp. HMT 863 | HMT-863 | Strain: F0517 | GB: tbd | Status: Unnamed | Body Site: Oral | Genome: yes	87.1	39/303	No	0	0	0	0	0	0	0	2	0	0	4	3	0	0	0	0	0	0	0	0	0	0	0	0	0	0	0	0	0	0	0	0	0	0	0	0	0	0
OTU_1550	k__Bacteria	p__Candidatus Saccharibacteria	c__Saccharibacteria_genera_incertae_sedis	o__Saccharibacteria_genera_incertae_sedis	f__Saccharibacteria_genera_incertae_sedis	g__Saccharibacteria_genera_incertae_sedis	s__?	Saccharibacteria (TM7) [G-3] bacterium HMT 351 | HMT-351 | Clone: CW040 | GB: AF385506 | Status: Phylotype | Body Site: Oral | Genome: no	90.1	27/272	Yes	0	0	0	0	0	0	0	0	0	0	0	0	0	0	0	0	0	0	0	0	0	0	0	0	0	0	0	1	0	0	0	0	0	0	0	0	0	0
OTU_1551	k__Bacteria	p__Actinobacteria	c__Actinobacteria	o__Actinomycetales	f__Actinomycetaceae	g__Actinomyces	s__?	Actinomyces georgiae | HMT-617 | Strain: DSM 6843 | GB: X80413 | Status: Named | Body Site: Oral | Genome: yes	91.1	28/316	No	0	0	0	0	0	0	0	0	0	0	0	0	0	0	0	0	0	0	0	0	0	0	0	0	0	0	0	0	0	0	0	0	0	0	0	0	0	0
OTU_1552	k__Bacteria	p__Firmicutes	c__Negativicutes	o__Selenomonadales	f__Veillonellaceae	g__Negativicoccus	s__?	Megasphaera micronuciformis | HMT-122 | Clone: 16sps19-3e12.p1k | GB: FM996527 | Status: Named | Body Site: Oral | Genome: yes	85.4	49/335	No	0	0	0	0	0	0	0	0	0	0	0	0	0	0	0	0	0	0	0	0	0	0	0	0	0	0	0	0	0	0	0	0	0	0	16	0	0	0
OTU_1553	k__Bacteria	p__?	c__?	o__?	f__?	g__?	s__?	Bdellovibrio sp. HMT 039 | HMT-039 | Clone: CA006 | GB: AF385539 | Status: Phylotype | Body Site: Unassigned | Genome: no	82.6	53/304	No	0	0	0	0	0	0	0	0	0	0	0	0	0	0	0	0	0	0	0	0	0	23	0	0	0	0	0	0	0	0	0	0	0	0	0	0	0	0
OTU_1554	k__Bacteria	p__Acidobacteria	c__Acidobacteria_Gp6	o__Gp6	f__Gp6	g__Gp6	s__?	Veillonellaceae [G-1] bacterium HMT 150 | HMT-150 | Clone: _K024 | GB: GQ422721 | Status: Phylotype | Body Site: Oral | Genome: no	76.2	77/324	No	0	0	0	0	0	0	0	0	0	0	0	0	0	0	0	0	0	0	0	0	0	0	23	0	0	0	0	0	0	0	0	0	0	0	0	0	0	0
OTU_1555	k__Bacteria	p__?	c__?	o__?	f__?	g__?	s__?	Saccharibacteria (TM7) [G-1] bacterium HMT 347 | HMT-347 | Clone: BE109 | GB: AY005446 | Status: Phylotype | Body Site: Oral | Genome: no	78	50/227	No	0	0	0	0	0	0	0	0	0	4	0	0	0	0	0	0	0	0	0	0	0	0	0	0	0	0	0	0	0	0	19	0	0	0	0	0	0	0
OTU_1556	k__Bacteria	p__Firmicutes	c__Negativicutes	o__Selenomonadales	f__Veillonellaceae	g__Dialister	s__?	Dialister micraerophilus | HMT-843 | Strain: ADV 04.01 | GB: AF473837 | Status: Named | Body Site: Oral | Genome: yes	99.7	1/331	No	0	0	0	0	0	0	0	0	0	0	0	0	0	0	0	0	0	0	0	0	0	0	0	0	0	0	0	0	0	0	0	0	0	0	0	0	0	0
OTU_1557	k__Bacteria	p__?	c__?	o__?	f__?	g__?	s__?	Bdellovibrio sp. HMT 039 | HMT-039 | Clone: CA006 | GB: AF385539 | Status: Phylotype | Body Site: Unassigned | Genome: no	78.5	67/312	No	0	0	0	0	0	0	0	0	0	0	0	0	0	0	0	0	0	0	0	0	0	0	0	0	23	0	0	0	0	0	0	0	0	0	0	0	0	0
OTU_1558	k__Bacteria	p__Proteobacteria	c__Alphaproteobacteria	o__Rhodospirillales	f__Acetobacteraceae	g__?	s__?	Roseomonas gilardii | HMT-244 | Strain: 5424 | GB: NR_029061 | Status: Named | Body Site: Unassigned | Genome: yes	86.9	37/282	No	0	0	0	0	0	0	0	0	0	0	0	0	0	0	0	0	0	0	0	0	0	0	0	0	0	0	0	0	0	0	0	0	0	0	0	0	0	0
OTU_1559	k__Bacteria	p__Cyanobacteria/Chloroplast	c__Chloroplast	o__Chloroplast	f__Chloroplast	g__Bacillariophyta	s__?	Saccharibacteria (TM7) [G-1] bacterium HMT 488 | HMT-488 | Clone: HD027 | GB: AY349415 | Status: Phylotype | Body Site: Oral | Genome: no	79.8	53/263	No	0	0	0	0	0	0	0	0	0	0	0	0	0	0	0	0	0	0	0	0	0	0	0	0	0	0	21	0	0	0	0	0	0	0	0	0	0	0
OTU_156	k__Bacteria	p__Actinobacteria	c__Actinobacteria	o__Actinomycetales	f__Micrococcaceae	g__Micrococcus	s__?	Micrococcus luteus | HMT-087 | Strain: NCTC 2665 | GB: NR_075062 | Status: Named | Body Site: Unassigned | Genome: yes	100	0/306	Yes	6	0	5	1	0	0	0	4	0	0	3	2	0	5	0	34	0	0	29	0	0	55	0	0	0	0	70	0	1	0	1	0	4	0	0	0	0	0
OTU_1560	k__Bacteria	p__Firmicutes	c__Bacilli	o__Bacillales	f__Bacillaceae 1	g__Bacillus	s__?	Bacillus anthracis | HMT-824 | Strain: Delta Ames | GB: AF155951 | Status: Named | Body Site: Unassigned | Genome: yes	98.4	5/317	No	0	0	0	0	0	0	0	0	0	0	0	0	0	0	0	0	0	0	0	0	0	0	0	0	0	0	0	0	0	0	0	0	0	0	0	0	0	0
OTU_1561	k__Bacteria	p__Proteobacteria	c__Gammaproteobacteria	o__Legionellales	f__Legionellaceae	g__Legionella	s__?	Rhodocyclus sp. HMT 028 | HMT-028 | Strain: A08KA | GB: AY005031 | Status: Unnamed | Body Site: Unassigned | Genome: no	84.7	47/308	No	0	0	0	0	0	0	0	0	0	0	0	0	0	4	11	0	0	0	0	0	0	0	0	0	0	0	0	0	0	0	0	0	0	0	0	0	0	0
OTU_1562	k__Bacteria	p__Proteobacteria	c__Deltaproteobacteria	o__Desulfobacterales	f__Desulfobulbaceae	g__Desulfobulbus	s__?	Desulfobulbus sp. HMT 041 | HMT-041 | Clone: _R004 | GB: AY005037 | Status: Phylotype | Body Site: Oral | Genome: yes	92.5	24/319	No	0	0	0	0	0	0	0	0	0	0	0	0	0	0	0	0	0	0	0	0	0	0	23	0	0	0	0	0	0	0	0	0	0	0	0	0	0	0
OTU_1563	k__Bacteria	p__Firmicutes	c__Negativicutes	o__Selenomonadales	f__Veillonellaceae	g__?	s__?	Mitsuokella sp. HMT 521 | HMT-521 | Clone: 9-1-7 | GB: AY423746 | Status: Phylotype | Body Site: Oral | Genome: no	87.2	38/297	No	0	0	0	0	0	0	0	0	0	0	0	0	0	0	0	0	0	0	0	0	23	0	0	0	0	0	0	0	0	0	0	0	0	0	0	0	0	0
OTU_1564	k__Bacteria	p__?	c__?	o__?	f__?	g__?	s__?	Saccharibacteria (TM7) [G-1] bacterium HMT 349 | HMT-349 | Clone: BS003 | GB: AY005448 | Status: Phylotype | Body Site: Oral | Genome: no	79.5	47/229	No	0	0	0	0	0	0	0	0	0	0	0	0	0	0	0	0	0	0	0	0	0	0	0	0	0	0	0	0	0	0	23	0	0	0	0	0	0	0
OTU_1565	k__Bacteria	p__?	c__?	o__?	f__?	g__?	s__?	Kytococcus sedentarius | HMT-855 | Strain: CV91 | GB: AJ717359 | Status: Named | Body Site: Unassigned | Genome: yes	83.3	24/144	No	0	0	0	0	0	0	0	0	0	0	0	0	0	0	0	0	0	0	0	0	0	0	0	0	0	0	0	0	0	0	0	0	0	0	0	0	0	0
OTU_1567	k__Bacteria	p__Proteobacteria	c__Deltaproteobacteria	o__Myxococcales	f__Cystobacteraceae	g__?	s__?	Desulfovibrio fairfieldensis | HMT-605 | Strain: DSM 12803 | GB: AJ251630 | Status: Named | Body Site: Unassigned | Genome: yes	78.1	70/320	No	0	0	0	0	0	0	0	0	0	0	0	0	21	0	0	0	0	0	0	0	0	0	0	0	0	0	0	0	0	0	0	0	0	0	0	0	0	0
OTU_1568	k__Bacteria	p__?	c__?	o__?	f__?	g__?	s__?	Propionibacteriaceae [G-1] bacterium HMT 915 | HMT-915 | Clone: HS10_B_C3 | GB: KC203064 | Status: Phylotype | Body Site: Oral | Genome: no	77.6	68/303	No	0	0	0	0	0	0	0	0	0	0	0	0	0	0	0	0	0	0	0	0	23	0	0	0	0	0	0	0	0	0	0	0	0	0	0	0	0	0
OTU_1569	k__Bacteria	p__Firmicutes	c__?	o__?	f__?	g__?	s__?	Veillonella parvula | HMT-161 | Clone: AA050 | GB: AF287782 | Status: Named | Body Site: Oral | Genome: yes	90.6	31/330	No	0	0	0	0	0	0	0	0	0	0	0	0	0	0	0	0	0	0	0	0	0	0	0	0	0	0	0	0	0	0	0	0	0	0	0	0	0	0
OTU_157	k__Bacteria	p__Bacteroidetes	c__Bacteroidia	o__Bacteroidales	f__Prevotellaceae	g__?	s__?	Alloprevotella sp. HMT 473 | HMT-473 | Clone: HF050 | GB: AY349399 | Status: Unnamed | Body Site: Oral | Genome: yes	96.8	10/315	No	0	2	47	18	0	25	14	56	153	22	5	21	0	0	0	0	0	0	0	57	0	0	8	0	0	0	0	5	0	0	0	0	45	1	1	0	0	0
OTU_1571	k__Bacteria	p__Proteobacteria	c__Deltaproteobacteria	o__?	f__?	g__?	s__?	Desulfovibrio sp. HMT 040 | HMT-040 | Clone: BB161 | GB: AY005035 | Status: Phylotype | Body Site: Unassigned | Genome: no	77.8	72/324	No	0	0	0	0	0	0	0	0	0	0	0	0	0	0	0	0	0	0	0	0	0	0	0	0	0	0	0	0	0	0	0	0	0	0	0	0	0	0
OTU_1572	k__Bacteria	p__Firmicutes	c__Clostridia	o__Clostridiales	f__?	g__?	s__?	Peptoniphilaceae [G-2] bacterium HMT 790 | HMT-790 | Clone: EX153 | GB: AY134899 | Status: Phylotype | Body Site: Unassigned | Genome: no	80.4	64/326	Yes	0	0	0	0	0	0	0	0	0	0	0	0	0	0	0	0	0	0	0	0	0	0	0	0	0	0	0	0	0	0	0	0	0	0	0	0	0	0
OTU_1574	k__Bacteria	p__Bacteroidetes	c__Sphingobacteriia	o__Sphingobacteriales	f__Sphingobacteriaceae	g__?	s__?	Pedobacter sp. HMT 321 | HMT-321 | Clone: AZ123 | GB: AF385549 | Status: Phylotype | Body Site: Unassigned | Genome: no	96.1	12/307	No	0	0	0	0	0	0	0	0	0	0	0	0	0	0	0	0	0	0	0	0	0	0	0	0	0	0	0	0	0	0	0	0	0	0	0	0	0	0
OTU_1575	k__Bacteria	p__Bacteroidetes	c__Bacteroidia	o__Bacteroidales	f__Prevotellaceae	g__Prevotella	s__?	Prevotella sp. HMT 313 | HMT-313 | Clone: 069104_177 | GB: JQ449254 | Status: Unnamed | Body Site: Oral | Genome: no	88.8	36/321	No	0	0	0	0	0	0	0	0	0	0	0	0	0	0	0	0	0	0	0	0	0	0	0	0	0	0	0	0	0	0	0	0	0	0	0	0	0	0
OTU_1576	k__Bacteria	p__Firmicutes	c__Clostridia	o__?	f__?	g__?	s__?	Peptoniphilus lacrimalis | HMT-836 | Strain: F0141 | GB: GQ422750 | Status: Named | Body Site: Oral | Genome: yes	83.5	55/333	No	0	0	0	0	0	0	0	0	0	0	0	0	0	6	0	0	0	0	0	0	0	0	0	0	0	0	0	0	0	0	0	0	0	0	0	0	0	0
OTU_1577	k__Bacteria	p__Bacteroidetes	c__Flavobacteriia	o__Flavobacteriales	f__Flavobacteriaceae	g__Capnocytophaga	s__?	Capnocytophaga granulosa | HMT-325 | Clone: AH015 | GB: AY005074 | Status: Named | Body Site: Oral | Genome: yes	98	6/301	No	0	0	0	0	0	0	0	0	0	0	0	0	0	0	0	0	0	0	0	0	0	0	0	0	0	0	0	0	0	0	0	0	0	0	0	0	0	0
OTU_1578	k__Bacteria	p__Proteobacteria	c__Gammaproteobacteria	o__Pseudomonadales	f__Pseudomonadaceae	g__?	s__?	Pseudomonas fluorescens | HMT-612 | Strain: ATCC 13525 | GB: NR_114476 | Status: Named | Body Site: Unassigned | Genome: yes	96.1	12/304	Yes	0	0	0	0	0	0	0	0	0	0	0	0	0	1	0	0	0	0	0	1	0	0	0	0	0	0	0	0	0	0	0	0	0	0	0	0	0	0
OTU_1579	k__Bacteria	p__Proteobacteria	c__Alphaproteobacteria	o__Rhodobacterales	f__Rhodobacteraceae	g__?	s__?	Haematobacter missouriensis | HMT-316 | Strain: H1892 | GB: NR_043734 | Status: Named | Body Site: Unassigned | Genome: yes	93.3	15/225	No	0	0	0	0	0	0	0	0	0	0	0	0	0	0	0	0	0	0	0	0	0	0	0	0	0	0	0	0	0	0	0	0	0	0	0	0	0	0
OTU_158	k__Bacteria	p__Fusobacteria	c__Fusobacteriia	o__Fusobacteriales	f__Fusobacteriaceae	g__Fusobacterium	s__?	Fusobacterium nucleatum subsp. animalis | HMT-420 | Clone: C4AKM033 | GB: AY278617 | Status: Named | Body Site: Oral | Genome: yes	97.1	9/308	No	0	0	18	0	0	0	0	1	0	0	1	0	0	0	0	0	0	17	0	0	0	0	0	0	0	0	0	8	0	0	0	0	0	0	0	0	0	0
OTU_1580	k__Bacteria	p__Bacteroidetes	c__Sphingobacteriia	o__Sphingobacteriales	f__Chitinophagaceae	g__?	s__?	Segetibacter aerophilus | HMT-261 | Strain: NBRC 106135 | GB: NR_114296 | Status: Named | Body Site: Unassigned | Genome: no	83.2	52/310	No	0	0	0	0	0	0	0	0	0	0	0	5	13	1	0	0	0	0	0	0	0	0	0	0	0	0	0	0	0	0	0	0	0	0	0	0	0	0
OTU_1581	k__Bacteria	p__Firmicutes	c__Clostridia	o__Clostridiales	f__Lachnospiraceae	g__Moryella	s__?	Stomatobaculum sp. HMT 910 | HMT-910 | Clone: CL133 | GB: JQ406544 | Status: Phylotype | Body Site: Oral | Genome: no	99.4	2/323	No	0	0	0	0	0	0	0	0	0	0	0	0	0	0	0	0	0	0	0	0	0	0	0	0	0	0	0	0	0	0	0	0	0	0	0	0	0	0
OTU_1582	k__Bacteria	p__Bacteroidetes	c__?	o__?	f__?	g__?	s__?	Bacteroidetes [G-5] bacterium HMT 505 | HMT-505 | Clone: MB1_G34 | GB: DQ003615 | Status: Phylotype | Body Site: Oral | Genome: no	95.8	13/309	No	0	0	0	0	0	0	0	0	0	0	0	0	0	0	0	0	0	0	0	0	0	0	0	0	0	0	0	0	0	0	0	0	0	0	0	0	0	0
OTU_1583	k__Bacteria	p__Actinobacteria	c__Actinobacteria	o__Actinomycetales	f__Intrasporangiaceae	g__Janibacter	s__?	Janibacter indicus | HMT-339 | Strain: 0704P10-1 | GB: NR_134061 | Status: Named | Body Site: Unassigned | Genome: yes	95.8	13/308	No	0	0	0	0	0	0	0	0	0	0	0	0	0	22	0	0	0	0	0	0	0	0	0	0	0	0	0	0	0	0	0	0	0	0	0	0	0	0
OTU_1584	k__Bacteria	p__?	c__?	o__?	f__?	g__?	s__?	Campylobacter concisus | HMT-575 | Strain: FDC 288 | GB: L06977 | Status: Named | Body Site: Oral | Genome: yes	85.1	20/134	No	0	0	0	0	22	0	0	0	0	0	0	0	0	0	0	0	0	0	0	0	0	0	0	0	0	0	0	0	0	0	0	0	0	0	0	0	0	0
OTU_1587	k__Bacteria	p__Proteobacteria	c__Alphaproteobacteria	o__Rhodospirillales	f__Rhodospirillaceae	g__Magnetospirillum	s__?	Brevundimonas diminuta | HMT-590 | Strain: IFO 3140 | GB: D49422 | Status: Named | Body Site: Unassigned | Genome: yes	90.3	27/278	No	0	0	0	0	0	0	0	0	0	0	0	0	0	0	0	0	0	0	0	20	0	0	1	0	0	0	0	0	0	1	0	0	0	0	0	0	0	0
OTU_1589	k__Bacteria	p__Proteobacteria	c__?	o__?	f__?	g__?	s__?	Pseudomonas pseudoalcaligenes | HMT-740 | Strain: LMG 1225 | GB: Z76666 | Status: Named | Body Site: Unassigned | Genome: yes	88.5	35/304	No	0	0	0	0	2	0	0	1	0	1	6	0	0	0	1	0	0	0	0	0	0	0	0	0	0	0	0	0	0	0	0	0	0	0	4	2	0	0
OTU_159	k__Bacteria	p__?	c__?	o__?	f__?	g__?	s__?	Saccharibacteria (TM7) [G-5] bacterium HMT 356 | HMT-356 | Clone: P4PB_40 | GB: AY331416 | Status: Phylotype | Body Site: Oral | Genome: no	99.7	1/288	No	0	0	0	0	0	0	0	0	0	0	0	0	0	0	0	0	0	0	0	22	0	0	6	0	0	0	0	0	0	0	0	0	0	0	0	0	0	0
OTU_1590	k__Bacteria	p__Proteobacteria	c__Betaproteobacteria	o__Rhodocyclales	f__Rhodocyclaceae	g__Sulfuritalea	s__?	Schlegelella aquatica | HMT-026 | Clone: CA004 | GB: AF385538 | Status: Named | Body Site: Unassigned | Genome: no	89.9	31/307	No	0	0	0	2	0	0	0	0	0	0	0	0	0	5	0	0	0	0	0	0	0	0	0	0	0	0	0	0	0	0	0	0	0	0	0	0	0	0
OTU_1591	k__?	p__?	c__?	o__?	f__?	g__?	s__?	Pseudopropionibacterium propionicum | HMT-739 | Strain: DSM 43307 | GB: AJ315953 | Status: Named | Body Site: Oral | Genome: yes	81.7	21/115	Yes	0	0	0	0	0	0	0	0	0	0	0	0	0	0	0	0	0	0	0	0	0	0	0	0	0	0	0	0	0	0	0	0	0	0	0	0	0	0
OTU_1592	k__Bacteria	p__Bacteroidetes	c__Flavobacteriia	o__Flavobacteriales	f__Flavobacteriaceae	g__?	s__?	Bergeyella sp. HMT 422 | HMT-422 | Clone: C4MKM119 | GB: AY278614 | Status: Phylotype | Body Site: Unassigned | Genome: no	90.4	30/314	Yes	0	0	0	0	0	0	0	0	0	0	0	0	0	0	0	0	0	0	0	0	0	0	0	0	0	0	0	0	0	0	0	0	0	0	0	0	0	0
OTU_1594	k__Bacteria	p__Bacteroidetes	c__?	o__?	f__?	g__?	s__?	Bergeyella sp. HMT 422 | HMT-422 | Clone: ncd369e02c1 | GB: HM320564 | Status: Phylotype | Body Site: Unassigned | Genome: no	80.3	60/305	No	0	0	0	0	0	0	0	0	0	0	0	0	0	0	0	0	0	0	0	0	0	0	0	0	22	0	0	0	0	0	0	0	0	0	0	0	0	0
OTU_1597	k__Bacteria	p__Proteobacteria	c__Alphaproteobacteria	o__Rhizobiales	f__?	g__?	s__?	Afipia sp. genotype 4 | HMT-652 | Strain: G9018 | GB: U87769 | Status: Unnamed | Body Site: Unassigned | Genome: no	90	28/279	No	0	0	0	0	0	0	0	0	0	0	0	2	0	0	0	0	0	0	0	0	0	0	0	0	0	0	0	0	0	2	6	0	0	0	0	0	0	0
OTU_1598	k__Bacteria	p__Firmicutes	c__Bacilli	o__Lactobacillales	f__Leuconostocaceae	g__Weissella	s__?	Lactobacillus reuteri clade 938 | HMT-938 | Strain: K16 | GB: KC700337 | Status: Named | Body Site: Unassigned | Genome: no	83	59/348	No	0	0	0	0	0	0	0	0	0	0	0	0	18	0	0	0	0	0	0	0	0	0	0	0	0	0	0	0	0	0	0	0	0	0	0	0	0	0
OTU_16	k__Bacteria	p__Bacteroidetes	c__Bacteroidia	o__Bacteroidales	f__Prevotellaceae	g__Prevotella	s__?	Prevotella histicola | HMT-298 | Clone: BE073 | GB: AF385551 | Status: Named | Body Site: Oral | Genome: yes	100	0/317	Yes	0	4	0	0	13	0	0	10	0	0	20	4	0	0	19	0	0	0	0	0	0	0	0	0	0	2	0	0	0	3	0	14	27	2	0	27	0	0
OTU_160	k__Bacteria	p__Firmicutes	c__Bacilli	o__Lactobacillales	f__Streptococcaceae	g__Streptococcus	s__?	Streptococcus sp. HMT 064 | HMT-064 | Clone: C5MLM037 | GB: AY278609 | Status: Unnamed | Body Site: Oral | Genome: yes	98.1	6/313	No	0	0	1	1	11	1	0	1	3	1	1	5	0	0	0	2	153	44	4	5	0	2	0	1	0	2	12	0	1	5	1	1	0	0	1	1	7	1
OTU_1600	k__Bacteria	p__Proteobacteria	c__Gammaproteobacteria	o__Legionellales	f__Coxiellaceae	g__Aquicella	s__?	Ralstonia pickettii | HMT-854 | Strain: ATCC 27511 | GB: NR_043152 | Status: Named | Body Site: Unassigned | Genome: yes	79.9	63/313	No	0	0	11	0	0	0	0	0	0	0	0	0	0	0	0	0	0	0	0	0	0	0	0	0	0	0	0	0	0	0	0	0	0	0	0	0	0	0
OTU_1601	k__Bacteria	p__?	c__?	o__?	f__?	g__?	s__?	Anaerolineae [G-1] bacterium HMT 439 | HMT-439 | Clone: PCR-walk | GB: KM018332 | Status: Unnamed | Body Site: Oral | Genome: yes	82.6	19/109	No	0	0	0	0	0	0	0	0	0	0	0	0	0	0	0	0	0	0	0	20	0	0	0	0	0	0	0	0	0	0	0	0	0	0	0	0	0	1
OTU_1602	k__Bacteria	p__Firmicutes	c__?	o__?	f__?	g__?	s__?	Veillonella rogosae | HMT-158 | Clone: BI029 | GB: GQ422725 | Status: Named | Body Site: Oral | Genome: yes	92	26/327	No	0	0	0	0	0	0	0	0	0	0	0	0	0	0	0	0	0	0	0	0	0	0	0	0	0	0	0	0	0	0	0	0	0	0	0	0	0	0
OTU_1604	k__Bacteria	p__Bacteroidetes	c__Bacteroidia	o__Bacteroidales	f__Prevotellaceae	g__Prevotella	s__?	Prevotella sp. HMT 475 | HMT-475 | Clone: IK053 | GB: AY349401 | Status: Unnamed | Body Site: Oral | Genome: yes	96.8	10/315	No	0	0	0	0	0	0	0	0	0	0	0	0	0	0	0	0	0	0	0	0	0	0	0	0	0	0	0	0	0	0	0	2	0	0	0	0	0	0
OTU_1605	k__Bacteria	p__?	c__?	o__?	f__?	g__?	s__?	Mobiluncus mulieris | HMT-830 | Strain: CCUG 20071 | GB: AJ427625 | Status: Named | Body Site: Unassigned | Genome: yes	79.4	65/316	Yes	0	0	0	0	0	0	0	0	0	0	0	0	0	0	0	0	0	0	0	7	0	0	0	0	0	0	0	0	0	0	0	0	0	0	0	0	0	0
OTU_1606	k__Bacteria	p__?	c__?	o__?	f__?	g__?	s__?	Bacteroidetes [G-3] bacterium HMT 280 | HMT-280 | Clone: DA064 | GB: AY005071 | Status: Phylotype | Body Site: Oral | Genome: no	83.7	15/92	No	0	0	0	0	0	0	0	0	0	0	0	0	0	0	0	0	0	0	0	0	0	0	0	0	0	0	0	0	0	0	19	0	0	0	0	0	0	0
OTU_1607	k__Bacteria	p__Bacteroidetes	c__Bacteroidia	o__Bacteroidales	f__Prevotellaceae	g__Prevotella	s__?	Prevotella salivae | HMT-307 | Strain: DSM 15606 | GB: AB108826 | Status: Named | Body Site: Oral | Genome: yes	95.6	14/317	No	0	0	0	0	0	0	0	0	0	0	0	0	0	0	0	0	0	0	0	0	0	0	0	0	0	0	0	0	0	0	0	0	0	0	0	0	0	0
OTU_1608	k__Bacteria	p__?	c__?	o__?	f__?	g__?	s__?	Absconditabacteria (SR1) [G-1] bacterium HMT 875 | HMT-875 | Clone: CN01 | GB: JX294356 | Status: Phylotype | Body Site: Oral | Genome: no	88.4	15/129	No	0	0	0	0	0	0	0	0	0	0	0	3	16	0	0	0	0	0	0	0	0	0	0	0	0	0	0	0	0	0	0	0	0	0	0	0	0	0
OTU_161	k__Bacteria	p__Firmicutes	c__Negativicutes	o__Selenomonadales	f__Veillonellaceae	g__Selenomonas	s__?	Selenomonas infelix | HMT-639 | Strain: ATCC 43532 | GB: AF287802 | Status: Named | Body Site: Oral | Genome: yes	96	13/325	Yes	0	0	0	0	0	0	0	1	0	0	0	0	0	0	0	0	0	0	0	0	0	0	0	0	0	0	0	0	0	0	0	0	0	0	0	0	0	0
OTU_1610	k__Bacteria	p__Firmicutes	c__Negativicutes	o__Selenomonadales	f__Veillonellaceae	g__Selenomonas	s__?	Selenomonas sp. HMT 146 | HMT-146 | Clone: EW084 | GB: AF385503 | Status: Lost | Body Site: Oral | Genome: no	98.2	6/329	No	0	0	0	0	0	0	0	0	0	0	0	0	0	0	0	0	0	0	0	0	0	0	0	0	0	0	0	0	0	0	0	0	0	0	0	0	0	0
OTU_1611	k__Bacteria	p__Actinobacteria	c__Actinobacteria	o__Actinomycetales	f__Micrococcaceae	g__?	s__?	Kocuria rhizophila | HMT-197 | Strain: TA68 | GB: NR_026452 | Status: Named | Body Site: Unassigned | Genome: yes	91	28/312	No	0	0	0	0	0	0	0	0	0	0	0	0	0	0	0	0	0	0	0	0	0	0	0	0	0	0	0	0	0	0	0	0	0	0	0	0	0	0
OTU_1612	k__Bacteria	p__?	c__?	o__?	f__?	g__?	s__?	Gracilibacteria (GN02) [G-2] bacterium HMT 873 | HMT-873 | Clone: 4Q04 | GB: JX294354 | Status: Phylotype | Body Site: Oral | Genome: no	79.6	52/255	No	0	0	0	21	0	0	0	0	0	0	0	0	0	0	0	0	0	0	0	0	0	0	0	0	0	0	0	0	0	0	0	0	0	0	0	0	0	0
OTU_1613	k__Bacteria	p__Proteobacteria	c__?	o__?	f__?	g__?	s__?	Cardiobacterium hominis | HMT-633 | Strain: AB 2167 | GB: AF144697 | Status: Named | Body Site: Oral | Genome: yes	83.2	52/310	No	0	0	2	0	0	0	0	1	0	0	0	0	0	0	0	0	0	0	0	0	0	0	0	0	0	0	0	0	0	0	0	0	0	0	8	0	0	0
OTU_1614	k__Bacteria	p__?	c__?	o__?	f__?	g__?	s__?	Gracilibacteria (GN02) [G-1] bacterium HMT 871 | HMT-871 | Clone: 4L02 | GB: JX294352 | Status: Phylotype | Body Site: Oral | Genome: no	88.2	14/119	Yes	0	0	0	0	0	0	0	0	0	0	0	3	0	0	11	0	0	0	0	0	0	0	0	0	0	0	0	0	0	1	0	0	0	0	0	0	0	0
OTU_1615	k__Bacteria	p__?	c__?	o__?	f__?	g__?	s__?	Saccharibacteria (TM7) [G-1] bacterium HMT 488 | HMT-488 | Clone: HD027 | GB: AY349415 | Status: Phylotype | Body Site: Oral | Genome: no	79.9	55/273	No	0	0	0	0	0	0	0	0	0	0	0	0	0	0	0	0	0	0	0	0	0	0	0	0	0	0	0	0	0	0	0	0	0	0	0	0	0	0
OTU_1616	k__Bacteria	p__?	c__?	o__?	f__?	g__?	s__?	Helicobacter pylori | HMT-812 | Strain: ATCC 43504 | GB: M88157 | Status: Named | Body Site: Unassigned | Genome: yes	85.5	25/172	No	0	0	0	0	0	0	0	0	0	0	0	0	0	0	0	0	0	0	0	0	21	0	0	0	0	0	0	0	0	0	0	0	0	0	0	0	0	0
OTU_1619	k__Bacteria	p__Spirochaetes	c__Spirochaetia	o__Spirochaetales	f__Spirochaetaceae	g__Treponema	s__?	Treponema sp. HMT 237 | HMT-237 | Clone: P4GB_42 | GB: AY341822 | Status: Phylotype | Body Site: Oral | Genome: no	99.7	1/316	No	0	0	0	0	0	0	0	1	0	0	0	0	0	0	0	0	0	0	0	0	0	0	0	0	0	0	0	0	0	0	0	0	0	0	0	0	0	0
OTU_162	k__Bacteria	p__Proteobacteria	c__Betaproteobacteria	o__Methylophilales	f__Methylophilaceae	g__Methylophilus	s__?	Neisseria subflava | HMT-476 | Strain: U37 | GB: AJ239291 | Status: Named | Body Site: Oral | Genome: yes	85.9	44/312	No	138	57	122	85	266	57	0	0	0	0	1	4	0	6	0	0	0	0	0	0	8	0	0	0	41	36	229	6	27	72	35	3	0	0	0	0	3	0
OTU_1620	k__Bacteria	p__Proteobacteria	c__Alphaproteobacteria	o__Rhodospirillales	f__Rhodospirillaceae	g__?	s__?	Enhydrobacter aerosaccus | HMT-196 | Strain: PAGU 1624 | GB: NR_113385 | Status: Named | Body Site: Unassigned | Genome: yes	83.5	47/284	Yes	0	0	0	0	0	0	0	0	0	0	0	0	0	0	0	0	0	0	0	0	0	0	0	0	0	0	0	0	0	0	0	0	0	0	0	0	0	0
OTU_1621	k__Bacteria	p__Proteobacteria	c__Gammaproteobacteria	o__Chromatiales	f__Halothiobacillaceae	g__Thiovirga	s__?	Cardiobacterium valvarum | HMT-540 | Strain: AB 2168 | GB: AF144696 | Status: Named | Body Site: Oral | Genome: yes	84.6	47/306	No	0	0	0	0	0	0	0	0	0	0	0	0	0	0	1	0	0	0	0	0	19	0	0	0	0	0	0	0	0	0	0	0	0	0	0	0	0	0
OTU_1622	k__Bacteria	p__Firmicutes	c__Negativicutes	o__Selenomonadales	f__Veillonellaceae	g__?	s__?	Selenomonas sp. HMT 126 | HMT-126 | Clone: AJ036 | GB: AF287800 | Status: Unnamed | Body Site: Oral | Genome: no	100	0/329	No	0	0	0	0	0	0	0	0	0	0	0	0	0	0	0	0	0	0	0	0	0	0	0	0	0	0	0	0	0	0	0	0	0	0	0	0	0	0
OTU_1623	k__Bacteria	p__Proteobacteria	c__Alphaproteobacteria	o__?	f__?	g__?	s__?	Micavibrio aeruginosavorus | HMT-330 | Strain: ARL-13 | GB: DQ186612 | Status: Named | Body Site: Unassigned | Genome: yes	85	42/280	No	0	0	0	0	0	0	0	0	0	0	0	0	0	0	0	0	0	0	0	0	0	0	0	0	0	0	0	0	0	0	0	0	0	0	0	0	1	0
OTU_1624	k__Bacteria	p__Bacteroidetes	c__?	o__?	f__?	g__?	s__?	Pedobacter sp. HMT 318 | HMT-318 | Clone: AV100 | GB: AF385531 | Status: Phylotype | Body Site: Unassigned | Genome: no	80.2	61/308	No	0	7	0	0	0	0	0	0	0	0	0	0	0	0	0	0	0	0	0	0	0	0	0	0	0	0	0	0	0	0	0	0	0	0	0	0	0	0
OTU_1628	k__Bacteria	p__Proteobacteria	c__Gammaproteobacteria	o__?	f__?	g__?	s__?	Cardiobacterium hominis | HMT-633 | Strain: ATCC 16826 | GB: M35014 | Status: Named | Body Site: Oral | Genome: yes	87.3	39/308	No	0	0	0	0	0	0	0	0	0	0	0	0	0	0	0	0	0	0	0	0	0	0	0	0	0	0	16	0	0	0	0	4	0	0	0	0	0	0
OTU_1629	k__Bacteria	p__Proteobacteria	c__Gammaproteobacteria	o__Pseudomonadales	f__Pseudomonadaceae	g__?	s__?	Pseudomonas fluorescens | HMT-612 | Strain: ATCC 13525 | GB: NR_114476 | Status: Named | Body Site: Unassigned | Genome: yes	93.4	20/304	No	0	0	1	0	0	0	0	0	0	0	0	0	0	0	1	1	0	0	0	0	0	0	0	0	0	0	0	0	0	0	0	0	0	0	0	0	1	0
OTU_163	k__Bacteria	p__Proteobacteria	c__Alphaproteobacteria	o__Sphingomonadales	f__Sphingomonadaceae	g__Sphingomonas	s__?	Sphingomonas echinoides | HMT-003 | Clone: nby481c06c1 | GB: HM830566 | Status: Named | Body Site: Unassigned | Genome: yes	96.1	11/280	No	29	0	17	18	406	0	33	10	63	13	44	6	11	88	40	0	0	0	0	0	0	14	0	0	0	0	0	11	70	83	23	0	16	0	551	19	1	9
OTU_1630	k__Bacteria	p__Proteobacteria	c__Betaproteobacteria	o__?	f__?	g__?	s__?	Variovorax paradoxus | HMT-717 | Strain: NBRC 15149 | GB: NR_113736 | Status: Named | Body Site: Unassigned | Genome: yes	89.5	32/304	No	0	0	0	0	0	0	0	0	0	0	0	0	0	0	0	0	0	0	0	0	0	0	0	0	0	0	0	0	0	0	20	0	0	0	0	0	0	0
OTU_1632	k__Bacteria	p__Proteobacteria	c__Alphaproteobacteria	o__Sphingomonadales	f__Sphingomonadaceae	g__Sphingomonas	s__?	Sphingomonas sp. HMT 004 | HMT-004 | Clone: nby660h11c1 | GB: HM839487 | Status: Phylotype | Body Site: Unassigned | Genome: no	95.7	12/280	No	0	0	0	0	0	0	0	0	0	0	0	0	0	0	0	20	0	0	0	0	0	0	0	0	0	0	0	0	0	0	0	0	0	0	0	0	0	0
OTU_1635	k__Bacteria	p__Proteobacteria	c__Gammaproteobacteria	o__Enterobacteriales	f__Enterobacteriaceae	g__Providencia	s__?	Proteus mirabilis | HMT-676 | Strain: ATCC 29906 | GB: AF008582 | Status: Named | Body Site: Unassigned | Genome: yes	94.8	16/310	No	0	0	0	0	0	0	0	0	0	0	0	1	0	0	0	0	0	0	0	0	0	0	0	0	0	0	0	0	0	0	0	0	0	0	0	5	0	0
OTU_1637	k__Bacteria	p__?	c__?	o__?	f__?	g__?	s__?	Treponema sp. HMT 253 | HMT-253 | Clone: BQ032 | GB: AF182838 | Status: Phylotype | Body Site: Oral | Genome: no	100	0/314	No	0	0	0	0	0	0	0	0	0	0	0	0	0	0	0	0	0	0	0	0	0	0	0	0	0	0	0	0	0	0	0	0	0	0	0	0	0	0
OTU_1638	k__Bacteria	p__Actinobacteria	c__Actinobacteria	o__Actinomycetales	f__Microbacteriaceae	g__?	s__?	Sanguibacter keddieii | HMT-856 | Strain: DSM 10542 | GB: NR_027595 | Status: Named | Body Site: Unassigned | Genome: yes	89.6	32/308	No	0	0	0	0	0	0	0	0	0	0	0	0	0	0	0	0	0	0	0	0	19	0	0	0	0	0	0	0	0	0	0	0	0	0	0	0	0	0
OTU_1639	k__Bacteria	p__Proteobacteria	c__Alphaproteobacteria	o__Caulobacterales	f__Caulobacteraceae	g__Brevundimonas	s__?	Brevundimonas diminuta | HMT-590 | Strain: IFO 3140 | GB: D49422 | Status: Named | Body Site: Unassigned | Genome: yes	93.8	18/290	No	0	0	0	0	0	0	0	0	0	10	0	0	0	0	0	0	0	0	0	0	0	0	0	0	0	0	0	0	0	0	0	0	0	0	0	0	0	0
OTU_164	k__Bacteria	p__Firmicutes	c__Bacilli	o__Lactobacillales	f__Streptococcaceae	g__Streptococcus	s__?	Streptococcus sp. HMT 064 | HMT-064 | Clone: C5MLM037 | GB: AY278609 | Status: Unnamed | Body Site: Oral | Genome: yes	97.8	7/316	Yes	38	4	0	10	0	0	0	1	2	0	19	6	0	0	4	0	1	4	0	22	0	5	0	3	19	7	0	3	105	0	0	2	0	0	0	17	0	0
OTU_1640	k__Bacteria	p__Proteobacteria	c__Gammaproteobacteria	o__?	f__?	g__?	s__?	Moraxella osloensis | HMT-711 | Strain: Ben 58 | GB: X95304 | Status: Named | Body Site: Unassigned | Genome: yes	80.5	60/308	No	0	0	0	0	0	0	0	0	0	0	0	0	0	0	0	0	0	0	0	0	0	20	0	0	0	0	0	0	0	0	0	0	0	0	0	0	0	0
OTU_1641	k__Bacteria	p__?	c__?	o__?	f__?	g__?	s__?	Sphingomonas sp. HMT 004 | HMT-004 | Clone: nby660h11c1 | GB: HM839487 | Status: Phylotype | Body Site: Unassigned | Genome: no	78.6	60/280	No	0	0	0	0	0	0	0	0	0	0	0	0	0	2	0	0	0	0	0	0	0	0	0	0	0	0	0	0	0	0	0	0	0	0	0	0	0	0
OTU_1642	k__Bacteria	p__Firmicutes	c__Clostridia	o__Clostridiales	f__Lachnospiraceae	g__Oribacterium	s__?	Oribacterium sinus | HMT-457 | Strain: F0268 | GB: FJ577261 | Status: Named | Body Site: Oral | Genome: yes	97.7	8/341	No	0	0	0	0	0	0	1	0	0	0	0	0	0	0	0	0	0	0	0	0	0	0	0	0	0	0	0	0	0	0	0	0	0	0	0	0	0	0
OTU_1644	k__Bacteria	p__Bacteroidetes	c__Bacteroidia	o__Bacteroidales	f__Prevotellaceae	g__Prevotella	s__?	Prevotella histicola | HMT-298 | Clone: BE073 | GB: AF385551 | Status: Named | Body Site: Oral | Genome: yes	94.6	17/317	No	0	0	0	0	0	0	0	0	0	0	0	0	0	0	0	0	0	0	0	0	0	0	0	0	0	0	0	0	0	0	0	0	0	0	0	0	0	0
OTU_1645	k__Bacteria	p__Proteobacteria	c__Deltaproteobacteria	o__Myxococcales	f__Polyangiaceae	g__?	s__?	Desulfomicrobium orale | HMT-703 | Strain: DSM 12838 | GB: AJ251623 | Status: Named | Body Site: Oral | Genome: yes	76.8	75/323	No	0	0	0	0	0	0	0	0	0	0	0	0	0	0	0	0	0	0	0	0	20	0	0	0	0	0	0	0	0	0	0	0	0	0	0	0	0	0
OTU_1646	k__Bacteria	p__Proteobacteria	c__Alphaproteobacteria	o__Caulobacterales	f__Caulobacteraceae	g__Phenylobacterium	s__?	Brevundimonas diminuta | HMT-590 | Strain: IFO 3140 | GB: D49422 | Status: Named | Body Site: Unassigned | Genome: yes	91.4	24/278	No	0	0	0	0	0	0	0	0	0	0	0	0	0	0	0	0	0	0	0	0	16	0	0	0	0	0	0	0	0	0	0	0	0	0	0	0	0	3
OTU_1647	k__Bacteria	p__Proteobacteria	c__Alphaproteobacteria	o__Sphingomonadales	f__Sphingomonadaceae	g__?	s__?	Sphingomonas sp. HMT 004 | HMT-004 | Clone: nby660h11c1 | GB: HM839487 | Status: Phylotype | Body Site: Unassigned | Genome: no	94.6	15/280	No	0	0	0	0	0	0	0	0	0	0	0	0	2	0	0	0	0	0	0	0	0	0	0	0	14	0	0	0	0	0	0	0	0	0	0	0	0	0
OTU_1648	k__Bacteria	p__Proteobacteria	c__?	o__?	f__?	g__?	s__?	Haemophilus parainfluenzae | HMT-718 | Strain: CIP 102513 | GB: EU083530 | Status: Named | Body Site: Nasal/Oral | Genome: yes	90.3	30/310	No	0	0	0	0	0	0	0	0	0	0	0	0	0	0	0	0	0	0	0	0	0	0	0	0	0	0	0	0	0	0	0	0	0	0	0	0	0	0
OTU_1649	k__Bacteria	p__Proteobacteria	c__Deltaproteobacteria	o__?	f__?	g__?	s__?	Bdellovibrio sp. HMT 039 | HMT-039 | Clone: CA006 | GB: AF385539 | Status: Phylotype | Body Site: Unassigned | Genome: no	81.7	56/306	Yes	0	0	0	0	0	0	0	0	0	0	0	0	0	0	0	0	0	0	0	0	0	0	0	0	0	0	0	0	0	0	0	0	0	0	0	0	0	0
OTU_165	k__Bacteria	p__Fusobacteria	c__Fusobacteriia	o__Fusobacteriales	f__Leptotrichiaceae	g__Leptotrichia	s__?	Leptotrichia goodfellowii | HMT-845 | Strain: F0264 | GB: FJ577259 | Status: Named | Body Site: Oral | Genome: yes	99.7	1/307	No	0	0	0	0	0	0	0	1	0	0	0	0	0	0	0	0	0	0	0	0	0	0	0	0	0	0	0	0	0	0	0	0	0	2	0	0	0	0
OTU_1650	k__Bacteria	p__?	c__?	o__?	f__?	g__?	s__?	Syntrophomonadaceae [VIII][G-1] bacterium HMT 435 | HMT-435 | Clone: P4PB_66 | GB: AY341821 | Status: Phylotype | Body Site: Unassigned | Genome: no	89	11/100	No	0	0	0	0	0	0	0	0	0	0	0	0	0	0	0	0	0	0	0	0	0	0	0	0	0	0	0	0	0	0	0	0	1	0	0	0	0	0
OTU_1651	k__Bacteria	p__Proteobacteria	c__Gammaproteobacteria	o__?	f__?	g__?	s__?	Aggregatibacter aphrophilus | HMT-545 | Strain: F0387 | GB: tbd | Status: Named | Body Site: Oral | Genome: yes	79.1	70/335	No	0	0	0	0	0	0	0	0	0	15	0	0	0	0	0	0	0	0	0	0	0	0	0	0	0	0	0	0	0	0	2	0	0	0	0	0	0	0
OTU_1652	k__Bacteria	p__Bacteroidetes	c__Sphingobacteriia	o__Sphingobacteriales	f__Chitinophagaceae	g__Flavisolibacter	s__?	Flavitalea sp. HMT 320 | HMT-320 | Clone: AZ105 | GB: AF385548 | Status: Phylotype | Body Site: Unassigned | Genome: no	88.5	36/313	No	0	0	0	0	0	0	0	0	0	0	0	0	0	0	0	0	0	0	0	0	0	0	0	0	0	0	0	0	0	0	0	0	0	0	0	0	0	0
OTU_1653	k__Bacteria	p__Proteobacteria	c__?	o__?	f__?	g__?	s__?	Moraxella catarrhalis | HMT-833 | Clone: ncd1722h10c1 | GB: JF141417 | Status: Named | Body Site: Nasal | Genome: yes	77.8	66/297	Yes	0	0	0	0	0	0	0	0	0	0	0	0	0	0	0	0	0	0	0	0	0	0	0	0	0	0	0	0	0	0	0	0	0	0	0	0	0	0
OTU_1654	k__Bacteria	p__Bacteroidetes	c__?	o__?	f__?	g__?	s__?	Capnocytophaga haemolytica | HMT-627 | Strain: JCM 8565 | GB: U41349 | Status: Named | Body Site: Oral | Genome: yes	80.1	61/307	No	0	0	0	0	0	0	0	0	0	0	0	0	0	0	0	0	0	0	0	0	0	0	0	0	0	0	0	0	0	0	0	0	0	0	0	0	0	0
OTU_1655	k__Bacteria	p__?	c__?	o__?	f__?	g__?	s__?	Granulicatella adiacens | HMT-534 | Strain: TKT1 | GB: AB022027 | Status: Named | Body Site: Oral | Genome: yes	97.4	4/153	No	0	0	0	0	0	0	0	0	0	0	0	0	0	0	0	0	0	0	0	0	0	0	0	0	0	0	0	0	0	0	0	0	0	0	0	0	0	0
OTU_1656	k__Bacteria	p__?	c__?	o__?	f__?	g__?	s__?	Campylobacter rectus | HMT-748 | Strain: CCUG 19168 | GB: L06973 | Status: Named | Body Site: Oral | Genome: yes	88.4	17/146	No	0	0	0	0	0	0	0	0	0	0	0	0	0	0	0	0	0	0	0	0	0	4	0	0	0	0	14	0	0	0	0	0	0	0	0	0	0	0
OTU_1657	k__Bacteria	p__Proteobacteria	c__Gammaproteobacteria	o__Pasteurellales	f__Pasteurellaceae	g__?	s__?	Haemophilus sp. HMT 908 | HMT-908 | Clone: ELU0149-000192 | GB: HQ801362 | Status: Phylotype | Body Site: Oral | Genome: no	89.6	32/308	No	0	0	0	0	0	0	0	0	0	0	0	0	0	0	0	0	0	0	0	0	0	0	0	0	0	0	0	0	0	0	0	0	0	0	0	0	0	0
OTU_1658	k__Bacteria	p__Proteobacteria	c__Betaproteobacteria	o__?	f__?	g__?	s__?	Schlegelella aquatica | HMT-026 | Clone: CA004 | GB: AF385538 | Status: Named | Body Site: Unassigned | Genome: no	89.2	33/306	No	0	0	0	0	0	0	0	0	0	0	0	0	0	0	0	0	0	0	0	0	0	0	0	0	0	0	0	0	0	0	19	0	0	0	0	0	0	0
OTU_166	k__Bacteria	p__Firmicutes	c__Bacilli	o__Lactobacillales	f__Streptococcaceae	g__Streptococcus	s__?	Streptococcus sp. HMT 057 | HMT-057 | Clone: BE024 | GB: AF385550 | Status: Lost | Body Site: Oral | Genome: no	98.4	5/314	No	0	1	0	3	0	0	0	0	0	0	0	1	0	0	0	0	0	0	0	0	0	0	0	0	0	0	0	0	14	0	0	0	0	0	0	0	0	0
OTU_1660	k__Bacteria	p__?	c__?	o__?	f__?	g__?	s__?	Prevotella sp. HMT 472 | HMT-472 | Clone: 070034_820 | GB: JQ462261 | Status: Unnamed | Body Site: Oral | Genome: yes	79.1	67/320	No	0	0	0	0	0	0	0	0	0	0	0	0	0	0	0	0	0	0	0	0	0	0	0	0	0	0	19	0	0	0	0	0	0	0	0	0	0	0
OTU_1661	k__Bacteria	p__Proteobacteria	c__Gammaproteobacteria	o__Legionellales	f__Legionellaceae	g__Legionella	s__?	Rhodocyclus sp. HMT 028 | HMT-028 | Strain: A08KA | GB: AY005031 | Status: Unnamed | Body Site: Unassigned | Genome: no	85.1	46/308	No	0	0	0	0	0	0	0	0	0	0	0	3	0	5	0	0	0	0	0	0	0	0	0	0	0	0	0	0	0	0	0	0	0	0	0	0	0	6
OTU_1664	k__Bacteria	p__Proteobacteria	c__Gammaproteobacteria	o__Pseudomonadales	f__Pseudomonadaceae	g__Cellvibrio	s__?	Pseudomonas aeruginosa | HMT-536 | Strain: LMG 1242 | GB: Z76651 | Status: Named | Body Site: Unassigned | Genome: yes	90.5	29/304	No	0	0	0	0	0	0	0	0	0	0	0	0	0	0	0	0	0	0	0	0	19	0	0	0	0	0	0	0	0	0	0	0	0	0	0	0	0	0
OTU_1665	k__Bacteria	p__?	c__?	o__?	f__?	g__?	s__?	Bdellovibrio sp. HMT 039 | HMT-039 | Clone: CA006 | GB: AF385539 | Status: Phylotype | Body Site: Unassigned | Genome: no	79.7	64/315	No	0	0	0	0	0	0	0	0	0	0	0	0	0	0	0	0	0	0	0	0	0	0	0	0	0	0	0	0	0	0	0	0	0	0	0	0	0	0
OTU_1666	k__Bacteria	p__Actinobacteria	c__Actinobacteria	o__Actinomycetales	f__Actinomycetaceae	g__?	s__?	Arcanobacterium haemolyticum | HMT-811 | Strain: CIP 103370 | GB: AJ234059 | Status: Named | Body Site: Unassigned | Genome: yes	89.9	32/316	No	0	0	0	0	0	0	0	0	0	0	0	0	0	0	0	0	0	0	0	0	0	0	19	0	0	0	0	0	0	0	0	0	0	0	0	0	0	0
OTU_1667	k__Bacteria	p__Actinobacteria	c__Actinobacteria	o__Actinomycetales	f__Mycobacteriaceae	g__Mycobacterium	s__?	Mycobacterium neoaurum | HMT-692 | Strain: ATCC 25795 | GB: M29564 | Status: Named | Body Site: Unassigned | Genome: yes	96.4	11/302	No	0	0	0	0	0	0	0	0	0	0	1	0	0	0	0	0	0	0	0	0	0	0	0	0	0	0	0	0	0	0	0	0	3	0	0	0	0	0
OTU_1668	k__Bacteria	p__?	c__?	o__?	f__?	g__?	s__?	Bergeyella sp. HMT 206 | HMT-206 | Clone: 3P2-77 | GB: EF419382 | Status: Phylotype | Body Site: Unassigned | Genome: no	82.5	17/97	No	0	0	0	0	0	0	0	0	0	0	0	0	5	0	0	0	0	0	0	0	0	0	0	0	0	0	0	0	12	0	0	0	0	0	0	0	0	0
OTU_167	k__Bacteria	p__Bacteroidetes	c__Flavobacteriia	o__Flavobacteriales	f__Flavobacteriaceae	g__Capnocytophaga	s__?	Capnocytophaga granulosa | HMT-325 | Strain: LMG 16022 | GB: U41347 | Status: Named | Body Site: Oral | Genome: yes	100	0/301	No	0	2	0	0	0	0	0	4	0	0	0	0	0	0	0	0	0	0	0	0	0	0	0	0	0	0	0	0	0	0	0	0	0	2	0	0	0	0
OTU_1670	k__Bacteria	p__Proteobacteria	c__Deltaproteobacteria	o__Myxococcales	f__?	g__?	s__?	Desulfovibrio sp. HMT 040 | HMT-040 | Clone: BB161 | GB: AY005035 | Status: Phylotype | Body Site: Unassigned | Genome: no	77.8	71/320	No	0	0	0	0	0	0	0	0	0	0	0	0	0	0	0	0	0	0	0	0	0	0	0	0	0	0	0	0	0	0	0	0	0	0	0	0	0	0
OTU_1671	k__Bacteria	p__?	c__?	o__?	f__?	g__?	s__?	Saccharibacteria (TM7) [G-2] bacterium HMT 350 | HMT-350 | Clone: BU080 | GB: AF385568 | Status: Phylotype | Body Site: Oral | Genome: no	85.1	40/269	No	0	0	0	0	0	0	0	0	0	0	0	0	0	0	0	0	0	0	0	0	0	0	0	0	0	0	19	0	0	0	0	0	0	0	0	0	0	0
OTU_1672	k__Bacteria	p__Bacteroidetes	c__Bacteroidia	o__Bacteroidales	f__Porphyromonadaceae	g__Porphyromonas	s__?	Porphyromonas uenonis | HMT-785 | Strain: F0120 | GB: GQ422746 | Status: Named | Body Site: Unassigned | Genome: yes	100	0/311	No	0	0	0	0	0	0	0	0	0	0	0	0	0	0	0	0	0	0	0	0	0	0	0	0	0	0	0	0	0	0	0	0	0	0	0	0	0	0
OTU_1673	k__Bacteria	p__Verrucomicrobia	c__Opitutae	o__Opitutales	f__Opitutaceae	g__Opitutus	s__?	Campylobacter concisus | HMT-575 | Strain: FDC 288 | GB: L06977 | Status: Named | Body Site: Oral | Genome: yes	92.6	10/136	No	0	0	0	0	0	0	0	0	0	0	0	0	0	0	0	0	0	0	0	0	19	0	0	0	0	0	0	0	0	0	0	0	0	0	0	0	0	0
OTU_1674	k__Bacteria	p__Proteobacteria	c__Alphaproteobacteria	o__?	f__?	g__?	s__?	Afipia sp. genotype 4 | HMT-652 | Strain: G9018 | GB: U87769 | Status: Unnamed | Body Site: Unassigned | Genome: no	88.1	33/277	No	0	0	0	0	0	0	0	0	0	0	0	2	0	0	0	0	0	0	0	0	0	0	0	0	0	0	0	0	0	0	0	0	0	0	0	0	0	0
OTU_1675	k__Bacteria	p__Proteobacteria	c__?	o__?	f__?	g__?	s__?	Bdellovibrio sp. HMT 039 | HMT-039 | Clone: CA006 | GB: AF385539 | Status: Phylotype | Body Site: Unassigned | Genome: no	83	52/305	No	0	0	0	0	0	0	0	0	0	0	0	0	0	0	0	0	0	0	0	19	0	0	0	0	0	0	0	0	0	0	0	0	0	0	0	0	0	0
OTU_1676	k__Bacteria	p__?	c__?	o__?	f__?	g__?	s__?	Bergeyella sp. HMT 319 | HMT-319 | Clone: AY017 | GB: AF385544 | Status: Phylotype | Body Site: Unassigned | Genome: no	77.6	69/308	No	0	0	0	0	0	0	0	0	0	0	0	0	0	0	0	0	0	0	0	18	0	0	0	0	0	0	0	0	0	0	0	0	0	0	0	0	0	0
OTU_1677	k__Bacteria	p__?	c__?	o__?	f__?	g__?	s__?	Streptococcus sinensis | HMT-767 | Strain: HKU4 | GB: AF432856 | Status: Named | Body Site: Oral | Genome: yes	73.1	86/320	No	0	0	0	0	0	0	0	0	0	0	0	0	0	0	0	0	0	0	0	0	0	0	0	19	0	0	0	0	0	0	0	0	0	0	0	0	0	0
OTU_1678	k__Bacteria	p__?	c__?	o__?	f__?	g__?	s__?	Saccharibacteria (TM7) [G-6] bacterium HMT 870 | HMT-870 | Clone: 4W45 | GB: KM018322 | Status: Phylotype | Body Site: Oral | Genome: no	84	43/269	No	0	0	0	0	0	0	0	0	0	0	0	0	0	0	0	0	0	0	0	0	0	0	19	0	0	0	0	0	0	0	0	0	0	0	0	0	0	0
OTU_1679	k__Bacteria	p__Bacteroidetes	c__Flavobacteriia	o__Flavobacteriales	f__Flavobacteriaceae	g__Flavobacterium	s__?	Capnocytophaga sp. HMT 863 | HMT-863 | Strain: F0517 | GB: tbd | Status: Unnamed | Body Site: Oral | Genome: yes	86.8	40/303	No	0	0	0	0	13	0	0	0	0	3	0	0	0	0	0	0	0	0	0	0	1	0	0	0	0	0	0	0	2	0	0	0	0	0	0	0	0	0
OTU_168	k__Bacteria	p__Bacteroidetes	c__Bacteroidia	o__Bacteroidales	f__Porphyromonadaceae	g__Porphyromonas	s__?	Porphyromonas sp. HMT 284 | HMT-284 | Clone: EP003 | GB: AY008313 | Status: Lost | Body Site: Oral | Genome: no	99.4	2/315	Yes	0	1	8	0	0	0	0	6	0	2	2	6	0	0	4	0	0	0	0	23	0	0	0	0	0	0	0	10	0	0	0	0	5	18	0	0	0	0
OTU_1680	k__Bacteria	p__?	c__?	o__?	f__?	g__?	s__?	Treponema sp. HMT 239 | HMT-239 | Clone: JU031 | GB: AY349416 | Status: Phylotype | Body Site: Oral | Genome: no	79.6	64/314	No	0	0	0	0	0	0	0	0	0	0	0	0	0	0	0	0	0	0	0	0	0	0	0	0	0	0	0	0	0	0	0	0	0	0	0	0	0	0
OTU_1681	k__Bacteria	p__Actinobacteria	c__Actinobacteria	o__Actinomycetales	f__Corynebacteriaceae	g__Corynebacterium	s__?	Corynebacterium jeikeium | HMT-047 | Strain: A376/84 | GB: NR_037035 | Status: Named | Body Site: Unassigned | Genome: yes	99.7	1/308	No	0	0	0	0	0	0	0	0	0	0	0	0	0	0	0	0	0	0	0	0	0	0	0	0	0	0	0	0	0	0	0	0	0	0	0	0	0	0
OTU_1682	k__Bacteria	p__Firmicutes	c__Bacilli	o__Lactobacillales	f__Aerococcaceae	g__Abiotrophia	s__?	Abiotrophia defectiva | HMT-389 | Strain: ATCC 49176 | GB: D50541 | Status: Named | Body Site: Oral | Genome: yes	90.1	32/322	No	0	0	0	0	0	0	0	0	0	0	0	0	0	0	0	0	0	0	0	0	0	0	0	0	0	0	0	0	0	0	0	0	0	0	0	0	0	0
OTU_1684	k__Bacteria	p__Spirochaetes	c__Spirochaetia	o__Spirochaetales	f__Spirochaetaceae	g__Treponema	s__?	Treponema maltophilum | HMT-664 | Clone: _C021 | GB: AF023038 | Status: Named | Body Site: Oral | Genome: yes	97.5	8/315	No	0	0	0	0	0	0	0	0	0	0	0	0	0	0	0	0	0	0	0	0	0	0	0	0	0	0	0	0	0	0	0	0	0	0	0	0	0	0
OTU_1685	k__Bacteria	p__Proteobacteria	c__Gammaproteobacteria	o__?	f__?	g__?	s__?	Cardiobacterium valvarum | HMT-540 | Strain: AB 2168 | GB: AF144696 | Status: Named | Body Site: Oral | Genome: yes	82.3	55/310	No	0	0	0	0	0	0	0	0	0	0	0	17	0	0	0	0	0	0	0	0	0	0	0	0	0	0	0	0	0	0	0	0	0	0	0	0	0	0
OTU_1686	k__Bacteria	p__Actinobacteria	c__Actinobacteria	o__Actinomycetales	f__Microbacteriaceae	g__Microbacterium	s__?	Microbacterium ginsengisoli | HMT-185 | Clone: AV005b | GB: AF385527 | Status: Named | Body Site: Unassigned | Genome: yes	91.6	26/309	No	0	0	0	0	0	0	0	0	0	0	0	0	0	13	0	0	0	0	0	0	0	0	0	0	0	0	0	0	0	0	0	0	0	0	0	0	0	2
OTU_1687	k__Bacteria	p__?	c__?	o__?	f__?	g__?	s__?	Anaerolineae [G-1] bacterium HMT 439 | HMT-439 | Clone: PCR-walk | GB: KM018332 | Status: Unnamed | Body Site: Oral | Genome: yes	79.1	62/297	No	0	0	0	0	0	0	0	0	0	0	0	0	0	0	0	0	0	0	0	0	0	0	0	0	0	0	0	0	0	0	0	0	0	0	0	0	0	0
OTU_1688	k__Bacteria	p__Proteobacteria	c__Gammaproteobacteria	o__Legionellales	f__Legionellaceae	g__Legionella	s__?	Rhodocyclus sp. HMT 028 | HMT-028 | Strain: A08KA | GB: AY005031 | Status: Unnamed | Body Site: Unassigned | Genome: no	84.1	49/308	No	0	0	0	0	0	0	0	0	0	0	0	0	0	0	0	0	0	0	0	0	0	0	0	0	0	0	0	0	0	0	0	0	0	0	0	0	0	0
OTU_1689	k__Bacteria	p__Firmicutes	c__Bacilli	o__Lactobacillales	f__Streptococcaceae	g__Streptococcus	s__?	Streptococcus mitis | HMT-677 | Strain: ATCC 49456 | GB: AF003929 | Status: Named | Body Site: Nasal/Oral | Genome: yes	91.9	26/321	No	0	0	0	0	0	0	0	0	0	0	0	0	0	0	0	0	1	0	0	0	0	0	0	0	0	0	0	0	0	0	0	0	0	0	0	0	0	0
OTU_169	k__Bacteria	p__Proteobacteria	c__Betaproteobacteria	o__Neisseriales	f__Neisseriaceae	g__Neisseria	s__?	Neisseria elongata | HMT-598 | Strain: ATCC 25295 | GB: L06171 | Status: Named | Body Site: Oral | Genome: yes	99.7	1/310	No	0	3	0	0	0	0	0	0	0	0	0	0	0	0	0	0	0	0	0	0	0	0	0	0	0	6	0	3	0	0	0	0	0	0	2	14	0	1
OTU_1690	k__Bacteria	p__Proteobacteria	c__Deltaproteobacteria	o__Myxococcales	f__Cystobacteraceae	g__?	s__?	Stenotrophomonas nitritireducens | HMT-037 | Clone: AY088 | GB: AF385546 | Status: Named | Body Site: Unassigned | Genome: yes	89.1	12/110	Yes	0	0	2	0	0	0	0	0	0	0	0	0	0	0	0	0	0	0	0	0	0	0	0	0	0	0	0	0	0	0	0	0	0	0	0	0	0	0
OTU_1691	k__Bacteria	p__Proteobacteria	c__Betaproteobacteria	o__Burkholderiales	f__Comamonadaceae	g__?	s__?	Neisseria macacae | HMT-099 | Strain: M-740 | GB: NR_117701 | Status: Named | Body Site: Unassigned | Genome: yes	91.3	27/310	No	0	0	0	0	0	0	0	0	0	0	0	0	0	0	0	0	0	0	0	0	0	0	0	0	0	0	0	0	0	2	0	0	0	0	0	0	0	0
OTU_1692	k__Bacteria	p__Firmicutes	c__Bacilli	o__Lactobacillales	f__Streptococcaceae	g__Streptococcus	s__?	Streptococcus agalactiae | HMT-537 | Strain: ATCC 27956 | GB: AF015927 | Status: Named | Body Site: Unassigned | Genome: yes	99.4	2/316	No	0	0	0	0	0	0	0	0	0	0	0	0	0	0	0	0	0	0	0	0	0	0	0	0	0	0	0	0	0	0	15	0	0	0	0	0	0	0
OTU_1693	k__Bacteria	p__Actinobacteria	c__Actinobacteria	o__Actinomycetales	f__Corynebacteriaceae	g__Corynebacterium	s__?	Corynebacterium simulans | HMT-062 | Strain: UCL553 | GB: NR_025309 | Status: Named | Body Site: Unassigned | Genome: yes	99	3/308	No	0	0	0	0	0	0	0	0	0	0	0	0	0	0	0	0	0	9	0	0	0	0	0	0	0	0	0	0	0	0	0	0	0	0	0	0	0	0
OTU_1694	k__Bacteria	p__?	c__?	o__?	f__?	g__?	s__?	Gracilibacteria (GN02) [G-1] bacterium HMT 872 | HMT-872 | Clone: CN02 | GB: JX294353 | Status: Phylotype | Body Site: Oral | Genome: no	76.7	52/223	No	0	0	0	0	0	0	0	0	0	0	0	0	0	0	0	0	0	0	0	0	0	0	0	0	0	0	0	0	0	0	2	0	0	0	0	0	0	0
OTU_1695	k__Bacteria	p__Spirochaetes	c__Spirochaetia	o__Spirochaetales	f__Spirochaetaceae	g__Treponema	s__?	Treponema sp. HMT 234 | HMT-234 | Clone: _Y001 | GB: AF023056 | Status: Phylotype | Body Site: Oral | Genome: no	99.7	1/316	No	0	0	0	0	0	0	0	0	0	0	0	0	0	0	0	0	0	0	0	0	0	0	0	0	0	0	0	0	0	0	0	0	0	0	0	0	0	0
OTU_1697	k__Bacteria	p__Proteobacteria	c__?	o__?	f__?	g__?	s__?	Bdellovibrio sp. HMT 039 | HMT-039 | Clone: CA006 | GB: AF385539 | Status: Phylotype | Body Site: Unassigned | Genome: no	77.7	72/323	No	0	0	0	0	0	0	0	0	0	0	0	0	0	0	0	0	0	0	0	0	18	0	0	0	0	0	0	0	0	0	0	0	0	0	0	0	0	0
OTU_1698	k__Bacteria	p__Firmicutes	c__Clostridia	o__Clostridiales	f__Peptostreptococcaceae	g__?	s__?	Peptostreptococcus stomatis | HMT-112 | Strain: A21H2 | GB: GQ422715 | Status: Named | Body Site: Oral | Genome: yes	88.3	28/240	No	0	0	0	0	0	0	0	0	0	0	0	0	0	0	0	0	0	0	0	0	0	0	0	0	0	0	0	0	0	0	0	0	0	0	0	0	0	0
OTU_1699	k__Bacteria	p__Actinobacteria	c__Actinobacteria	o__Actinomycetales	f__Corynebacteriaceae	g__Corynebacterium	s__?	Corynebacterium singulare | HMT-063 | Strain: IBS B52218 | GB: NR_026394 | Status: Named | Body Site: Unassigned | Genome: yes	98.1	6/308	No	0	0	0	0	0	0	0	0	0	0	0	0	0	0	0	0	0	0	0	0	0	0	0	0	0	0	0	0	0	0	0	0	6	0	0	0	0	0
OTU_17	k__Bacteria	p__Firmicutes	c__Bacilli	o__Lactobacillales	f__Streptococcaceae	g__Streptococcus	s__?	Streptococcus oralis subsp. dentisani clade 398 | HMT-398 | Strain: SK34 | GB: AY005045 | Status: Named | Body Site: Oral | Genome: yes	97.8	7/314	Yes	851	2	270	1	0	0	27	445	0	0	3	45	8	0	1	111	110	465	210	389	0	330	0	309	9	7	0	6	23	0	15	14	1061	8	0	3	1	5
OTU_170	k__Bacteria	p__Firmicutes	c__Bacilli	o__Lactobacillales	f__Carnobacteriaceae	g__Granulicatella	s__?	Granulicatella adiacens | HMT-534 | Strain: TKT1 | GB: AB022027 | Status: Named | Body Site: Oral | Genome: yes	97.8	7/315	No	0	5	8	0	0	0	0	1	0	2	1	0	0	3	3	0	0	0	3	5	0	0	0	21	0	4	0	3	2	1	0	0	4	3	0	0	1	0
OTU_1700	k__Bacteria	p__Actinobacteria	c__Actinobacteria	o__Actinomycetales	f__Microbacteriaceae	g__?	s__?	Microbacterium ginsengisoli | HMT-185 | Clone: AV005b | GB: AF385527 | Status: Named | Body Site: Unassigned | Genome: yes	88.1	37/310	No	0	0	0	0	0	0	0	0	0	0	0	0	0	0	0	0	0	0	0	0	0	0	0	0	0	0	0	0	0	0	0	0	0	0	0	0	0	2
OTU_1701	k__Bacteria	p__Proteobacteria	c__Betaproteobacteria	o__Rhodocyclales	f__Rhodocyclaceae	g__Dechloromonas	s__?	Neisseria oralis | HMT-014 | Strain: F0314 | GB: tbd | Status: Named | Body Site: Oral | Genome: yes	86.8	41/310	No	0	0	0	0	0	0	0	0	0	0	0	0	0	0	0	0	0	0	0	0	0	0	0	0	0	0	0	0	0	0	0	0	0	0	0	0	0	0
OTU_1703	k__Bacteria	p__Firmicutes	c__?	o__?	f__?	g__?	s__?	Erysipelotrichaceae [G-1] bacterium HMT 905 | HMT-905 | Clone: DL151 | GB: JQ406538 | Status: Phylotype | Body Site: Oral | Genome: no	99.7	1/304	No	0	0	0	0	0	0	0	0	0	0	0	0	0	0	0	0	0	0	0	0	0	0	0	0	0	0	0	0	0	0	0	0	0	0	0	0	0	0
OTU_1704	k__Bacteria	p__Proteobacteria	c__Betaproteobacteria	o__Methylophilales	f__Methylophilaceae	g__?	s__?	Bordetella pertussis | HMT-828 | Strain: CIP 105.894 | GB: AF142327 | Status: Named | Body Site: Unassigned | Genome: yes	90.5	29/304	Yes	0	0	0	0	0	0	0	0	0	0	0	0	0	0	0	0	0	0	0	0	0	0	0	0	0	0	0	0	0	0	0	0	0	0	0	0	0	0
OTU_1705	k__Bacteria	p__Bacteroidetes	c__Bacteroidia	o__Bacteroidales	f__Porphyromonadaceae	g__Paludibacter	s__?	Tannerella sp. HMT 286 | HMT-286 | Clone: BU063 | GB: AY008308 | Status: Unnamed | Body Site: Oral | Genome: yes	85.3	46/313	No	0	0	0	0	0	0	0	0	0	0	0	0	0	0	0	0	0	0	0	0	16	0	0	0	0	0	0	0	0	0	0	0	0	0	0	0	0	0
OTU_1706	k__Bacteria	p__?	c__?	o__?	f__?	g__?	s__?	Selenomonas sputigena | HMT-151 | Clone: _N001 | GB: GQ422723 | Status: Named | Body Site: Oral | Genome: yes	75.9	77/319	No	0	0	18	0	0	0	0	0	0	0	0	0	0	0	0	0	0	0	0	0	0	0	0	0	0	0	0	0	0	0	0	0	0	0	0	0	0	0
OTU_1707	k__Bacteria	p__Proteobacteria	c__Gammaproteobacteria	o__Enterobacteriales	f__Enterobacteriaceae	g__?	s__?	Yersinia pestis | HMT-827 | Strain: not listed | GB: L37604 | Status: Named | Body Site: Unassigned | Genome: yes	95.2	15/310	Yes	0	0	0	0	0	0	0	0	0	0	0	0	0	0	0	0	0	0	0	0	0	0	0	0	0	0	0	0	0	0	0	0	0	0	0	0	0	0
OTU_1709	k__Bacteria	p__Proteobacteria	c__Betaproteobacteria	o__?	f__?	g__?	s__?	Neisseria sp. HMT 018 | HMT-018 | Clone: 069082_036 | GB: JQ450511 | Status: Phylotype | Body Site: Oral | Genome: no	90.3	30/308	No	0	0	0	0	0	0	0	0	0	0	0	0	0	0	0	0	0	0	0	0	0	0	0	0	0	2	16	0	0	0	0	0	0	0	0	0	0	0
OTU_171	k__Bacteria	p__Firmicutes	c__Negativicutes	o__Selenomonadales	f__Veillonellaceae	g__?	s__?	Selenomonas sp. HMT 478 | HMT-478 | Clone: GI064 | GB: AY349404 | Status: Unnamed | Body Site: Oral | Genome: yes	100	0/327	Yes	0	0	0	0	0	0	0	1	0	0	0	0	0	0	0	0	0	0	0	0	0	0	0	0	0	0	0	0	0	0	0	0	0	0	0	0	0	0
OTU_1710	k__Bacteria	p__Gemmatimonadetes	c__Gemmatimonadetes	o__Gemmatimonadales	f__Gemmatimonadaceae	g__Gemmatimonas	s__?	Corynebacterium sp. HMT 207 | HMT-207 | Strain: 99221/2016 | GB: KY593177 | Status: Unnamed | Body Site: Unassigned | Genome: yes	75.2	77/311	No	0	0	0	0	0	0	0	0	0	0	0	0	0	0	0	0	0	0	0	0	0	0	0	18	0	0	0	0	0	0	0	0	0	0	0	0	0	0
OTU_1711	k__Bacteria	p__Proteobacteria	c__Gammaproteobacteria	o__Pseudomonadales	f__Pseudomonadaceae	g__Pseudomonas	s__?	Pseudomonas luteola | HMT-344 | Strain: NBRC 103146 | GB: NR_114215 | Status: Named | Body Site: Unassigned | Genome: yes	97	9/304	No	0	0	0	0	0	0	0	0	0	0	0	0	5	0	0	0	0	0	0	0	0	0	0	0	0	0	0	0	0	0	0	0	0	0	0	0	0	0
OTU_1712	k__Bacteria	p__Firmicutes	c__Negativicutes	o__Selenomonadales	f__Veillonellaceae	g__Megasphaera	s__?	Megasphaera micronuciformis | HMT-122 | Clone: BU057 | GB: AF385566 | Status: Named | Body Site: Oral | Genome: yes	96.1	13/335	No	0	0	0	0	0	0	0	0	0	0	0	0	0	0	0	0	0	0	0	0	0	0	0	0	0	0	0	0	0	0	0	0	0	0	0	0	0	0
OTU_1713	k__Bacteria	p__Proteobacteria	c__Alphaproteobacteria	o__Rhodobacterales	f__Rhodobacteraceae	g__Paracoccus	s__?	Paracoccus yeei | HMT-104 | Strain: G1212 | GB: NR_029038 | Status: Named | Body Site: Unassigned | Genome: yes	96.8	9/280	No	0	0	0	0	0	10	0	0	0	0	0	0	0	0	0	0	0	0	0	0	0	0	0	0	0	0	0	0	0	0	0	0	0	0	0	0	0	0
OTU_1714	k__Bacteria	p__Parcubacteria	c__Parcubacteria_genera_incertae_sedis	o__Parcubacteria_genera_incertae_sedis	f__Parcubacteria_genera_incertae_sedis	g__Parcubacteria_genera_incertae_sedis	s__?	Campylobacter showae | HMT-763 | Strain: CCUG 3054 | GB: L06974 | Status: Named | Body Site: Oral | Genome: yes	83	18/106	No	0	0	0	0	0	0	0	0	0	0	0	0	0	0	0	0	0	0	0	0	0	0	0	0	0	0	0	0	0	0	0	0	0	0	0	0	0	0
OTU_1715	k__Bacteria	p__?	c__?	o__?	f__?	g__?	s__?	Moraxella catarrhalis | HMT-833 | Clone: ncd1722h10c1 | GB: JF141417 | Status: Named | Body Site: Nasal | Genome: yes	80.8	46/239	No	0	0	0	0	0	0	0	0	0	0	0	0	0	0	0	0	0	0	0	0	0	0	0	0	0	0	0	0	0	0	0	0	0	0	0	0	0	0
OTU_1717	k__Bacteria	p__Proteobacteria	c__Betaproteobacteria	o__?	f__?	g__?	s__?	Variovorax paradoxus | HMT-717 | Strain: NBRC 15149 | GB: NR_113736 | Status: Named | Body Site: Unassigned | Genome: yes	87.6	38/307	No	0	0	0	0	0	17	0	0	0	0	0	0	0	0	0	0	0	0	0	0	0	0	0	0	0	0	0	0	0	0	0	0	0	0	0	0	0	0
OTU_1718	k__Bacteria	p__Firmicutes	c__Clostridia	o__Clostridiales	f__Peptostreptococcaceae	g__Clostridium XI	s__?	Peptostreptococcus stomatis | HMT-112 | Strain: A21H2 | GB: GQ422715 | Status: Named | Body Site: Oral | Genome: yes	86.3	33/241	No	0	0	0	0	0	0	0	0	0	0	0	0	0	0	0	0	0	0	0	0	0	0	0	0	0	0	0	0	0	0	0	0	0	0	0	0	0	0
OTU_1719	k__Bacteria	p__Spirochaetes	c__Spirochaetia	o__Spirochaetales	f__Spirochaetaceae	g__Treponema	s__?	Treponema sp. HMT 262 | HMT-262 | Clone: AT040 | GB: AF182834 | Status: Phylotype | Body Site: Oral | Genome: no	100	0/312	No	0	0	0	0	0	0	0	0	0	0	0	0	0	0	0	0	0	0	0	0	0	0	0	0	0	0	0	0	0	0	0	0	0	0	0	0	0	0
OTU_172	k__Bacteria	p__Actinobacteria	c__Actinobacteria	o__Actinomycetales	f__Corynebacteriaceae	g__Corynebacterium	s__?	Corynebacterium simulans | HMT-062 | Strain: UCL553 | GB: NR_025309 | Status: Named | Body Site: Unassigned | Genome: yes	94.1	18/306	Yes	0	0	0	0	0	0	0	1	0	0	0	0	0	0	0	0	0	0	0	0	0	0	3	11	0	0	0	0	0	0	3	2	0	0	1	0	0	0
OTU_1720	k__Bacteria	p__?	c__?	o__?	f__?	g__?	s__?	Campylobacter concisus | HMT-575 | Strain: FDC 288 | GB: L06977 | Status: Named | Body Site: Oral | Genome: yes	87.4	14/111	No	0	0	0	0	0	0	0	0	0	0	0	0	0	0	0	0	0	0	0	0	0	0	0	0	0	0	0	0	0	0	0	0	0	0	0	0	0	0
OTU_1721	k__Bacteria	p__Firmicutes	c__Bacilli	o__Lactobacillales	f__Carnobacteriaceae	g__Dolosigranulum	s__?	Dolosigranulum pigrum | HMT-813 | Clone: BF0002A144 | GB: AM696959 | Status: Named | Body Site: Nasal | Genome: yes	100	0/315	No	0	0	0	0	0	0	0	0	0	0	0	0	0	0	0	0	1	0	0	0	0	0	0	0	0	0	0	0	0	0	0	0	0	0	0	0	0	0
OTU_1722	k__Bacteria	p__Cyanobacteria/Chloroplast	c__Cyanobacteria	o__Family I	f__Family I	g__GpI	s__?	Arthrospira platensis | HMT-229 | Strain: HZ01 | GB: EU427543 | Status: Named | Body Site: Unassigned | Genome: yes	88.2	33/279	No	0	0	0	0	0	0	0	0	0	0	0	0	0	0	0	0	0	0	0	0	0	0	0	0	0	0	0	0	0	0	0	0	0	0	0	0	0	2
OTU_1723	k__Bacteria	p__Bacteroidetes	c__Bacteroidia	o__Bacteroidales	f__Prevotellaceae	g__Prevotella	s__?	Prevotella histicola | HMT-298 | Clone: BE073 | GB: AF385551 | Status: Named | Body Site: Oral | Genome: yes	88	38/317	No	0	0	0	0	0	0	0	0	0	14	0	0	0	0	0	0	0	0	0	0	0	0	0	0	0	0	0	0	0	0	0	0	0	0	0	0	0	0
OTU_1724	k__Bacteria	p__Actinobacteria	c__Actinobacteria	o__Actinomycetales	f__Microbacteriaceae	g__Zimmermannella	s__?	Microbacterium flavescens | HMT-186 | Strain: C24KA | GB: AF287752 | Status: Named | Body Site: Unassigned | Genome: yes	89	34/308	No	0	0	0	0	0	0	0	0	0	0	0	0	0	0	0	0	0	0	0	0	0	0	0	0	0	0	0	0	0	0	0	0	0	0	0	0	0	0
OTU_1725	k__Bacteria	p__Actinobacteria	c__Actinobacteria	o__Actinomycetales	f__Mycobacteriaceae	g__Mycobacterium	s__?	Mycobacterium neoaurum | HMT-692 | Strain: ATCC 25795 | GB: M29564 | Status: Named | Body Site: Unassigned | Genome: yes	94.4	17/306	No	0	0	0	0	0	0	0	0	0	0	0	0	0	0	0	0	0	0	0	0	0	0	17	0	0	0	0	0	0	0	0	0	0	0	0	0	0	0
OTU_1726	k__Bacteria	p__Proteobacteria	c__Gammaproteobacteria	o__Pseudomonadales	f__Pseudomonadaceae	g__Pseudomonas	s__?	Pseudomonas stutzeri | HMT-477 | Strain: KC | GB: AF063219 | Status: Named | Body Site: Unassigned | Genome: yes	96.1	12/305	No	0	0	0	0	0	0	0	0	0	0	0	0	0	0	0	0	0	0	0	0	0	0	0	0	9	0	0	0	0	0	0	0	0	0	0	0	0	0
OTU_1727	k__Bacteria	p__Parcubacteria	c__Parcubacteria_genera_incertae_sedis	o__Parcubacteria_genera_incertae_sedis	f__Parcubacteria_genera_incertae_sedis	g__Parcubacteria_genera_incertae_sedis	s__?	Absconditabacteria (SR1) [G-1] bacterium HMT 345 | HMT-345 | Clone: _X112 | GB: AF125207 | Status: Phylotype | Body Site: Oral | Genome: no	85	1980-12-01	No	0	0	0	11	0	0	0	2	0	0	0	0	0	0	0	0	0	0	0	0	0	0	0	0	0	0	0	0	0	1	0	0	0	0	0	0	0	0
OTU_1728	k__Bacteria	p__Firmicutes	c__Clostridia	o__Clostridiales	f__?	g__?	s__?	Peptostreptococcaceae [XI][G-2] bacterium HMT 091 | HMT-091 | Clone: CK047 | GB: AF287762 | Status: Phylotype | Body Site: Oral | Genome: no	95.7	14/323	No	0	0	0	0	0	0	0	0	0	0	0	0	0	0	0	0	0	0	0	0	0	0	0	0	0	0	0	0	0	0	0	0	0	0	0	0	0	0
OTU_1729	k__Bacteria	p__?	c__?	o__?	f__?	g__?	s__?	Mycobacterium tuberculosis | HMT-822 | Strain: not listed | GB: X52917 | Status: Named | Body Site: Unassigned | Genome: yes	78	69/314	No	0	0	0	0	0	0	0	0	0	0	0	1	12	0	0	0	0	0	0	0	0	0	0	0	0	0	0	0	0	0	0	0	0	0	0	0	0	0
OTU_173	k__Bacteria	p__Proteobacteria	c__Alphaproteobacteria	o__Rhizobiales	f__Bradyrhizobiaceae	g__Bosea	s__?	Bosea vestrisii | HMT-636 | Strain: G8569 | GB: U87774 | Status: Named | Body Site: Unassigned | Genome: no	98.2	5/280	No	0	0	0	82	55	11	187	53	268	115	94	50	0	5	0	0	0	0	0	0	0	0	0	0	0	0	0	3	26	6	466	6	108	5	51	15	0	4
OTU_1731	k__Bacteria	p__Proteobacteria	c__Gammaproteobacteria	o__Pseudomonadales	f__Moraxellaceae	g__Acinetobacter	s__?	Acinetobacter junii | HMT-282 | Strain: 17908 | GB: NR_117623 | Status: Named | Body Site: Unassigned | Genome: yes	95.1	15/307	No	0	0	0	0	0	0	0	0	0	0	0	0	0	0	0	0	0	0	0	0	0	0	0	0	0	0	0	0	0	0	0	0	0	0	0	0	0	0
OTU_1732	k__Bacteria	p__Proteobacteria	c__?	o__?	f__?	g__?	s__?	Desulfomicrobium orale | HMT-703 | Strain: DSM 12838 | GB: AJ251623 | Status: Named | Body Site: Oral | Genome: yes	77.7	71/319	No	0	0	0	0	0	0	0	0	0	0	0	0	0	0	0	0	0	0	0	0	17	0	0	0	0	0	0	0	0	0	0	0	0	0	0	0	0	0
OTU_1733	k__Bacteria	p__?	c__?	o__?	f__?	g__?	s__?	Desulfomicrobium orale | HMT-703 | Strain: DSM 12838 | GB: AJ251623 | Status: Named | Body Site: Oral | Genome: yes	75.7	77/317	No	0	0	0	0	0	0	0	0	0	0	0	0	0	0	0	0	0	0	0	0	0	0	0	0	0	0	0	0	0	0	0	0	0	0	0	0	0	0
OTU_1734	k__Bacteria	p__?	c__?	o__?	f__?	g__?	s__?	Lactobacillus panis | HMT-882 | Strain: DSM 6035 | GB: X94230 | Status: Named | Body Site: Oral | Genome: yes	72.3	71/256	Yes	0	0	0	0	0	0	0	0	0	0	0	0	0	0	0	0	0	0	0	0	0	0	0	0	0	0	0	0	0	0	0	0	0	0	0	0	0	0
OTU_1736	k__Bacteria	p__Firmicutes	c__Negativicutes	o__Selenomonadales	f__Veillonellaceae	g__Megasphaera	s__?	Megasphaera sp. HMT 841 | HMT-841 | Clone: Y14 | GB: DQ666094 | Status: Phylotype | Body Site: Unassigned | Genome: no	94.3	19/331	Yes	0	0	0	0	0	0	0	0	0	0	0	0	0	0	0	0	0	0	0	0	0	0	0	0	0	0	0	0	0	0	0	0	0	0	0	0	0	0
OTU_1737	k__Bacteria	p__Parcubacteria	c__Parcubacteria_genera_incertae_sedis	o__Parcubacteria_genera_incertae_sedis	f__Parcubacteria_genera_incertae_sedis	g__Parcubacteria_genera_incertae_sedis	s__?	Bergeyella sp. HMT 322 | HMT-322 | Clone: AK152 | GB: AY008691 | Status: Phylotype | Body Site: Oral | Genome: no	85.6	14/97	No	0	0	0	0	0	0	0	0	0	0	0	3	0	0	0	0	0	0	0	0	0	0	0	0	0	0	0	0	0	0	0	0	0	0	0	0	0	0
OTU_1738	k__Bacteria	p__Firmicutes	c__Clostridia	o__Clostridiales	f__Clostridiales_Incertae Sedis XI	g__Anaerococcus	s__?	Anaerococcus prevotii | HMT-738 | Strain: DSM 20548 | GB: NR_074575 | Status: Named | Body Site: Unassigned | Genome: yes	98.1	6/323	No	0	0	0	0	0	0	0	0	0	0	0	0	0	0	0	0	0	0	0	2	0	0	0	0	0	0	0	0	0	0	0	0	0	0	0	0	0	0
OTU_1739	k__Bacteria	p__Proteobacteria	c__Gammaproteobacteria	o__Pasteurellales	f__Pasteurellaceae	g__?	s__?	Haemophilus pittmaniae | HMT-946 | Strain: CCUG 48703 | GB: AJ290755 | Status: Named | Body Site: Oral | Genome: yes	95.7	10/234	No	0	0	0	0	0	0	0	0	0	0	0	0	0	0	0	0	0	0	0	0	0	0	0	0	0	0	0	0	0	0	0	0	0	0	0	0	0	0
OTU_174	k__Bacteria	p__Bacteroidetes	c__Sphingobacteriia	o__Sphingobacteriales	f__Chitinophagaceae	g__?	s__?	Flavitalea sp. HMT 320 | HMT-320 | Clone: AZ105 | GB: AF385548 | Status: Phylotype | Body Site: Unassigned | Genome: no	87.8	38/311	No	45	0	18	76	121	324	101	3	1	7	24	10	13	6	5	0	0	0	0	0	0	0	0	0	0	0	0	2	27	68	191	0	11	3	166	16	0	0
OTU_1740	k__Bacteria	p__Firmicutes	c__Bacilli	o__Lactobacillales	f__Streptococcaceae	g__Streptococcus	s__?	Streptococcus mitis | HMT-677 | Strain: ATCC 49456 | GB: AF003929 | Status: Named | Body Site: Nasal/Oral | Genome: yes	98.4	4/247	No	0	0	0	0	0	0	0	0	0	0	0	0	0	0	0	0	0	0	0	0	0	0	0	0	0	0	0	0	0	0	0	0	0	0	0	0	0	0
OTU_1742	k__Bacteria	p__Bacteroidetes	c__Flavobacteriia	o__Flavobacteriales	f__Flavobacteriaceae	g__Flavobacterium	s__?	Capnocytophaga haemolytica | HMT-627 | Clone: 069086_014 | GB: JQ451748 | Status: Named | Body Site: Oral | Genome: yes	82.4	54/306	No	0	0	2	0	0	0	0	0	0	0	0	2	0	0	0	0	0	0	0	0	0	0	0	0	0	0	0	0	0	0	0	0	0	0	0	0	0	0
OTU_1743	k__Bacteria	p__Proteobacteria	c__Gammaproteobacteria	o__Pseudomonadales	f__Moraxellaceae	g__Acinetobacter	s__?	Acinetobacter junii | HMT-282 | Strain: 17908 | GB: NR_117623 | Status: Named | Body Site: Unassigned | Genome: yes	97.7	7/304	Yes	0	0	0	0	0	0	0	0	0	0	0	0	0	0	0	0	0	0	0	0	0	0	0	0	0	0	0	0	0	0	0	0	0	0	0	0	0	0
OTU_1744	k__Bacteria	p__Firmicutes	c__Clostridia	o__Clostridiales	f__Ruminococcaceae	g__Faecalibacterium	s__?	Ruminococcaceae [G-2] bacterium HMT 085 | HMT-085 | Clone: BU014 | GB: AF385563 | Status: Phylotype | Body Site: Oral | Genome: no	79.7	64/316	Yes	0	0	0	0	0	0	0	0	0	0	0	0	0	0	0	0	0	0	0	0	0	0	0	0	0	0	0	0	0	0	0	0	0	0	0	0	0	0
OTU_1745	k__Bacteria	p__Bacteroidetes	c__Bacteroidia	o__Bacteroidales	f__Porphyromonadaceae	g__Porphyromonas	s__?	Porphyromonas uenonis | HMT-785 | Strain: JCM 13868 | GB: NR_113091 | Status: Named | Body Site: Unassigned | Genome: yes	93.3	21/312	No	0	0	0	0	0	0	0	0	0	0	0	0	0	0	0	0	0	0	0	0	0	0	0	0	0	0	0	0	0	0	0	0	0	0	0	0	0	0
OTU_1746	k__Bacteria	p__?	c__?	o__?	f__?	g__?	s__?	Saccharibacteria (TM7) [G-3] bacterium HMT 351 | HMT-351 | Clone: CW040 | GB: AF385506 | Status: Phylotype | Body Site: Oral | Genome: no	81.3	50/268	Yes	0	0	0	0	0	0	0	0	0	0	0	0	0	0	0	0	0	0	0	0	0	0	0	0	0	0	0	0	0	0	0	0	0	0	5	0	0	0
OTU_1747	k__Bacteria	p__Firmicutes	c__Clostridia	o__Clostridiales	f__?	g__?	s__?	Peptoniphilus sp. HMT 375 | HMT-375 | Strain: E3_32 | GB: AF481225 | Status: Unnamed | Body Site: Unassigned | Genome: yes	86.8	43/326	No	0	0	0	0	0	0	0	0	0	0	0	0	0	0	0	0	0	0	0	0	0	0	0	0	0	0	0	0	0	0	0	0	0	0	0	0	0	0
OTU_1748	k__Bacteria	p__Proteobacteria	c__Gammaproteobacteria	o__?	f__?	g__?	s__?	Cardiobacterium valvarum | HMT-540 | Strain: AB 2168 | GB: AF144696 | Status: Named | Body Site: Oral | Genome: yes	83.7	50/307	No	0	0	0	0	0	0	0	0	0	0	0	0	0	0	0	0	0	0	0	0	0	0	13	0	0	0	0	0	0	0	0	0	0	0	0	0	0	0
OTU_1749	k__Bacteria	p__Fusobacteria	c__Fusobacteriia	o__Fusobacteriales	f__Fusobacteriaceae	g__Fusobacterium	s__?	Fusobacterium sp. HMT 203 | HMT-203 | Clone: CY024 | GB: AF287809 | Status: Unnamed | Body Site: Oral | Genome: yes	99.7	1/309	No	0	0	0	0	0	0	0	0	0	0	0	0	0	0	0	0	0	0	0	0	0	0	0	0	0	0	0	0	0	0	0	0	0	0	0	0	0	0
OTU_175	k__Bacteria	p__Firmicutes	c__Bacilli	o__Lactobacillales	f__Streptococcaceae	g__Streptococcus	s__?	Streptococcus mitis | HMT-677 | Strain: ATCC 49456 | GB: AF003929 | Status: Named | Body Site: Nasal/Oral | Genome: yes	98.7	4/314	Yes	16	1	1	5	0	0	1	0	4	0	6	2	0	0	0	12	2	42	0	10	0	9	1	3	17	6	0	2	6	0	0	2	6	0	0	3	1	1
OTU_1750	k__Bacteria	p__Firmicutes	c__Bacilli	o__Bacillales	f__Bacillaceae 1	g__Geobacillus	s__?	Bacillus anthracis | HMT-824 | Strain: Delta Ames | GB: AF155951 | Status: Named | Body Site: Unassigned | Genome: yes	87.6	40/323	No	0	0	0	0	0	0	0	0	0	0	0	0	0	0	0	0	0	0	0	0	0	16	0	0	0	0	0	0	0	0	0	0	0	0	0	0	0	0
OTU_1751	k__Bacteria	p__Firmicutes	c__?	o__?	f__?	g__?	s__?	Streptococcus australis | HMT-073 | Strain: T1-E5 | GB: AF385525 | Status: Named | Body Site: Oral | Genome: yes	99.2	2/241	No	0	0	0	0	0	0	0	0	0	0	0	0	0	0	0	0	0	0	0	0	0	0	0	0	0	0	0	0	0	0	0	0	0	0	0	0	0	0
OTU_1753	k__Bacteria	p__Proteobacteria	c__Betaproteobacteria	o__Neisseriales	f__Neisseriaceae	g__?	s__?	Cupriavidus gilardii | HMT-027 | Strain: C37KA | GB: AY005039 | Status: Named | Body Site: Unassigned | Genome: yes	86.9	40/306	No	0	0	0	0	0	0	0	0	0	0	0	0	0	0	0	0	0	0	0	0	0	16	0	0	0	0	0	0	0	0	0	0	0	0	0	0	0	0
OTU_1754	k__Bacteria	p__Proteobacteria	c__Deltaproteobacteria	o__Myxococcales	f__Polyangiaceae	g__Byssovorax	s__?	Gracilibacteria (GN02) [G-1] bacterium HMT 871 | HMT-871 | Clone: 4L02 | GB: JX294352 | Status: Phylotype | Body Site: Oral | Genome: no	90.3	11/113	No	0	0	0	0	0	0	0	0	0	0	0	0	10	0	0	0	0	0	0	6	0	0	0	0	0	0	0	0	0	0	0	0	0	0	0	0	0	0
OTU_1755	k__Bacteria	p__Bacteroidetes	c__Flavobacteriia	o__Flavobacteriales	f__Flavobacteriaceae	g__Flavobacterium	s__?	Capnocytophaga sp. HMT 338 | HMT-338 | Strain: FDC 8 | GB: U41352 | Status: Unnamed | Body Site: Oral | Genome: yes	87.1	39/303	No	0	0	0	0	0	0	0	0	0	0	0	0	0	0	0	0	0	0	0	0	0	0	0	0	0	0	16	0	0	0	0	0	0	0	0	0	0	0
OTU_1756	k__Bacteria	p__Bacteroidetes	c__Bacteroidia	o__Bacteroidales	f__?	g__?	s__?	Alloprevotella sp. HMT 308 | HMT-308 | Clone: DO039 | GB: AF385513 | Status: Phylotype | Body Site: Oral | Genome: no	92.7	23/316	No	0	0	0	0	0	0	0	0	0	0	0	0	0	0	0	0	0	0	0	0	0	0	0	0	0	0	0	0	0	0	0	0	0	0	0	0	0	0
OTU_1757	k__Bacteria	p__Actinobacteria	c__Actinobacteria	o__Gaiellales	f__Gaiellaceae	g__Gaiella	s__?	Bacillus clausii | HMT-045 | Strain: SIN84 | GB: AJ297498 | Status: Named | Body Site: Unassigned | Genome: yes	77.3	73/322	No	0	0	0	0	0	0	0	0	0	0	0	0	0	0	0	0	0	0	16	0	0	0	0	0	0	0	0	0	0	0	0	0	0	0	0	0	0	0
OTU_1758	k__Bacteria	p__?	c__?	o__?	f__?	g__?	s__?	Saccharibacteria (TM7) [G-1] bacterium HMT 348 | HMT-348 | Clone: BN036 | GB: GQ422738 | Status: Phylotype | Body Site: Oral | Genome: no	79.4	48/233	No	0	0	0	0	0	0	0	0	0	0	0	0	0	0	0	0	0	0	0	0	0	0	0	0	0	0	0	0	0	0	0	0	0	0	0	0	0	0
OTU_1759	k__Bacteria	p__Proteobacteria	c__Betaproteobacteria	o__Burkholderiales	f__Burkholderiales_incertae_sedis	g__Ideonella	s__?	Leptothrix sp. HMT 025 | HMT-025 | Clone: AV011a | GB: AF385528 | Status: Phylotype | Body Site: Unassigned | Genome: no	93.8	19/304	No	0	0	0	0	0	0	0	0	0	0	0	0	0	0	0	0	0	0	0	0	0	0	0	0	0	0	0	0	0	0	0	0	0	0	0	0	0	0
OTU_176	k__Bacteria	p__Actinobacteria	c__Actinobacteria	o__Actinomycetales	f__Corynebacteriaceae	g__Corynebacterium	s__?	Corynebacterium durum | HMT-595 | Strain: F0235b | GB: tbd | Status: Named | Body Site: Oral | Genome: yes	99	3/312	No	1	1	0	0	0	0	0	0	0	0	0	0	0	0	0	0	0	2	28	0	0	0	0	0	0	5	0	0	0	0	0	3	0	0	0	0	1	2
OTU_1760	k__Bacteria	p__Actinobacteria	c__Actinobacteria	o__Actinomycetales	f__Microbacteriaceae	g__Microbacterium	s__?	Microbacterium flavescens | HMT-186 | Strain: C24KA | GB: AF287752 | Status: Named | Body Site: Unassigned | Genome: yes	89.3	33/309	No	0	0	0	0	0	0	0	0	0	0	0	0	0	0	0	0	0	0	0	0	0	0	0	0	0	0	0	0	0	0	16	0	0	0	0	0	0	0
OTU_1761	k__Bacteria	p__Bacteroidetes	c__Bacteroidia	o__Bacteroidales	f__Prevotellaceae	g__Hallella	s__?	Prevotella dentalis | HMT-583 | Strain: DSM 3688 | GB: X81876 | Status: Named | Body Site: Oral | Genome: yes	100	0/316	No	0	0	0	0	0	0	0	0	0	0	0	0	0	0	0	0	0	0	0	0	0	0	0	0	0	0	0	0	0	0	0	0	0	0	0	0	0	0
OTU_1762	k__Bacteria	p__Actinobacteria	c__?	o__?	f__?	g__?	s__?	Bacillus subtilis | HMT-468 | Strain: ATCC 6633 | GB: AB018486 | Status: Named | Body Site: Unassigned | Genome: yes	76.7	74/318	No	0	0	0	0	0	0	0	0	0	0	0	1	0	0	0	0	0	0	0	0	0	0	0	0	0	0	0	0	0	0	5	0	0	0	0	0	0	0
OTU_1764	k__Bacteria	p__Proteobacteria	c__Deltaproteobacteria	o__Desulfovibrionales	f__Desulfovibrionaceae	g__Desulfovibrio	s__?	Desulfovibrio fairfieldensis | HMT-605 | Strain: DSM 12803 | GB: AJ251630 | Status: Named | Body Site: Unassigned | Genome: yes	83.8	52/321	No	0	0	0	0	0	0	0	0	0	0	0	0	0	0	0	0	0	0	0	0	16	0	0	0	0	0	0	0	0	0	0	0	0	0	0	0	0	0
OTU_1765	k__Bacteria	p__Proteobacteria	c__Betaproteobacteria	o__?	f__?	g__?	s__?	Schlegelella thermodepolymerans | HMT-024 | Strain: DhA-71 | GB: AF125876 | Status: Named | Body Site: Unassigned | Genome: no	85	45/301	No	0	0	0	0	0	0	0	0	0	0	0	0	0	0	0	0	0	0	0	0	2	0	0	0	0	0	0	0	0	0	0	0	0	0	0	0	0	0
OTU_1767	k__Bacteria	p__Actinobacteria	c__Actinobacteria	o__Actinomycetales	f__Corynebacteriaceae	g__Corynebacterium	s__?	Corynebacterium afermentans | HMT-030 | Strain: CIP 103499 | GB: NR_026214 | Status: Named | Body Site: Unassigned | Genome: yes	97.1	9/306	No	0	0	0	0	0	0	0	0	0	1	0	0	0	0	0	0	0	0	0	0	0	0	0	0	0	0	0	0	0	0	0	0	0	0	0	0	0	0
OTU_1768	k__Bacteria	p__Actinobacteria	c__Actinobacteria	o__Actinomycetales	f__Actinomycetaceae	g__Actinomyces	s__?	Actinomyces graevenitzii | HMT-866 | Strain: F0530 | GB: tbd | Status: Named | Body Site: Oral | Genome: yes	94.3	18/317	No	0	0	0	0	0	0	0	0	0	0	0	0	0	0	0	0	0	0	0	0	0	0	0	0	0	0	0	0	0	0	0	0	0	0	0	0	0	0
OTU_177	k__Bacteria	p__Bacteroidetes	c__Bacteroidia	o__Bacteroidales	f__Porphyromonadaceae	g__Tannerella	s__?	Tannerella sp. HMT 286 | HMT-286 | Clone: BU063 | GB: AY008308 | Status: Unnamed | Body Site: Oral | Genome: yes	99	3/312	No	0	0	0	0	0	0	0	8	0	0	4	1	12	0	0	0	0	0	0	0	0	0	0	0	0	1	0	0	0	0	0	0	0	0	0	0	0	0
OTU_1771	k__Bacteria	p__Proteobacteria	c__Alphaproteobacteria	o__?	f__?	g__?	s__?	Micavibrio aeruginosavorus | HMT-330 | Strain: ARL-13 | GB: DQ186612 | Status: Named | Body Site: Unassigned | Genome: yes	87.1	36/278	Yes	0	0	0	0	0	0	0	0	0	0	0	0	0	0	0	0	0	0	0	0	0	0	0	0	0	0	0	0	0	0	0	0	0	0	0	0	0	0
OTU_1772	k__Bacteria	p__Actinobacteria	c__Actinobacteria	o__Actinomycetales	f__Micrococcaceae	g__Rothia	s__?	Rothia aeria | HMT-188 | Clone: ncd2429e02c1 | GB: JF210891 | Status: Named | Body Site: Oral | Genome: yes	91.8	26/318	No	0	0	0	0	0	0	0	0	0	0	0	0	0	0	0	0	0	0	0	0	0	0	0	0	0	0	0	0	0	0	0	0	0	0	0	0	0	0
OTU_1773	k__Bacteria	p__Gemmatimonadetes	c__Gemmatimonadetes	o__Gemmatimonadales	f__Gemmatimonadaceae	g__Gemmatimonas	s__?	Mycobacterium neoaurum | HMT-692 | Strain: ATCC 25795 | GB: M29564 | Status: Named | Body Site: Unassigned | Genome: yes	76.1	73/305	No	0	0	0	0	0	0	0	0	0	0	0	0	0	0	0	0	0	0	0	0	0	0	0	0	0	0	0	0	0	0	16	0	0	0	0	0	0	0
OTU_1775	k__Bacteria	p__?	c__?	o__?	f__?	g__?	s__?	Clostridiales [F-1][G-2] bacterium HMT 402 | HMT-402 | Clone: P4PA_66 | GB: AY207065 | Status: Phylotype | Body Site: Unassigned | Genome: no	73.7	82/312	No	0	0	0	0	0	0	0	0	0	0	0	0	16	0	0	0	0	0	0	0	0	0	0	0	0	0	0	0	0	0	0	0	0	0	0	0	0	0
OTU_1776	k__Bacteria	p__Firmicutes	c__Negativicutes	o__Selenomonadales	f__Veillonellaceae	g__?	s__?	Veillonella parvula | HMT-161 | Strain: DSM 2008 | GB: X84005 | Status: Named | Body Site: Oral | Genome: yes	85.9	47/333	No	0	0	0	0	0	0	0	0	0	0	0	0	0	0	0	0	0	0	0	0	0	0	0	0	0	0	0	0	0	0	0	0	0	0	0	0	0	0
OTU_1777	k__Bacteria	p__Proteobacteria	c__Gammaproteobacteria	o__Legionellales	f__Legionellaceae	g__Legionella	s__?	Burkholderia cepacia | HMT-571 | Strain: ATCC 25416 | GB: AF097530 | Status: Named | Body Site: Unassigned | Genome: yes	83.9	50/310	No	0	0	1	15	0	0	0	0	0	0	0	0	0	0	0	0	0	0	0	0	0	0	0	0	0	0	0	0	0	0	0	0	0	0	0	0	0	0
OTU_1778	k__Bacteria	p__Proteobacteria	c__?	o__?	f__?	g__?	s__?	Variovorax paradoxus | HMT-717 | Strain: NBRC 15149 | GB: NR_113736 | Status: Named | Body Site: Unassigned | Genome: yes	84.1	48/302	No	0	0	0	0	0	0	0	0	0	0	0	0	0	0	0	0	0	0	0	0	0	16	0	0	0	0	0	0	0	0	0	0	0	0	0	0	0	0
OTU_1779	k__Bacteria	p__?	c__?	o__?	f__?	g__?	s__?	Campylobacter rectus | HMT-748 | Strain: ATCC 33238 | GB: L04317 | Status: Named | Body Site: Oral | Genome: yes	84.7	20/131	No	0	0	0	0	0	0	0	0	0	0	0	0	0	0	0	0	0	0	0	0	0	0	0	0	0	0	0	0	0	0	0	0	0	0	0	0	0	0
OTU_178	k__Bacteria	p__Proteobacteria	c__Alphaproteobacteria	o__Rhodospirillales	f__Acetobacteraceae	g__Acidisoma	s__?	Roseomonas mucosa | HMT-245 | Strain: MDA5527 | GB: NR_028857 | Status: Named | Body Site: Unassigned | Genome: yes	85.8	40/282	Yes	33	0	0	0	5	67	0	0	0	16	0	0	0	0	0	0	0	0	0	24	0	54	75	0	0	0	24	6	8	3	6	3	0	0	2	16	0	0
OTU_1781	k__Bacteria	p__Proteobacteria	c__Betaproteobacteria	o__?	f__?	g__?	s__?	Rhodocyclus sp. HMT 028 | HMT-028 | Strain: A08KA | GB: AY005031 | Status: Unnamed | Body Site: Unassigned | Genome: no	89.6	32/308	No	0	0	0	0	0	0	0	0	0	0	0	0	0	0	0	0	0	0	0	0	0	11	0	0	0	0	0	0	0	0	0	0	0	0	0	0	0	0
OTU_1782	k__Bacteria	p__Bacteroidetes	c__?	o__?	f__?	g__?	s__?	Flavitalea sp. HMT 320 | HMT-320 | Clone: AZ105 | GB: AF385548 | Status: Phylotype | Body Site: Unassigned | Genome: no	75.2	77/311	No	0	0	0	0	0	0	0	0	0	0	0	0	0	0	0	0	0	0	0	16	0	0	0	0	0	0	0	0	0	0	0	0	0	0	0	0	0	0
OTU_1784	k__Bacteria	p__Proteobacteria	c__Gammaproteobacteria	o__Pseudomonadales	f__?	g__?	s__?	Pseudomonas otitidis | HMT-834 | Strain: MCC 10330 | GB: AY953147 | Status: Named | Body Site: Unassigned | Genome: yes	90.2	30/306	No	0	0	0	0	0	0	0	0	0	0	0	0	0	0	0	16	0	0	0	0	0	0	0	0	0	0	0	0	0	0	0	0	0	0	0	0	0	0
OTU_1785	k__Bacteria	p__Chloroflexi	c__Anaerolineae	o__Anaerolineales	f__Anaerolineaceae	g__?	s__?	Anaerolineae [G-1] bacterium HMT 439 | HMT-439 | Clone: PCR-walk | GB: KM018332 | Status: Unnamed | Body Site: Oral | Genome: yes	80.2	62/313	No	0	0	0	0	0	0	0	0	0	0	0	0	0	0	0	0	0	0	0	0	0	0	0	0	0	0	0	0	0	0	1	0	0	0	0	0	0	0
OTU_1786	k__Bacteria	p__Bacteroidetes	c__Flavobacteriia	o__Flavobacteriales	f__Flavobacteriaceae	g__Flavobacterium	s__?	Capnocytophaga sp. HMT 901 | HMT-901 | Clone: BL218 | GB: JQ406535 | Status: Phylotype | Body Site: Unassigned | Genome: no	84.5	47/303	No	0	0	0	0	0	0	0	0	0	0	0	0	0	0	0	0	0	0	0	0	0	0	0	0	0	0	0	0	0	1	0	0	0	0	0	0	0	0
OTU_1787	k__Bacteria	p__Proteobacteria	c__Gammaproteobacteria	o__?	f__?	g__?	s__?	Pseudomonas sp. HMT 032 | HMT-032 | Clone: AZ002 | GB: AF385547 | Status: Phylotype | Body Site: Unassigned | Genome: no	89.8	31/304	No	0	0	0	0	0	0	0	0	0	0	0	0	0	0	0	0	0	0	0	0	0	0	0	0	0	0	0	0	0	0	0	0	0	0	0	0	0	0
OTU_1788	k__Bacteria	p__Proteobacteria	c__Alphaproteobacteria	o__Sphingomonadales	f__Sphingomonadaceae	g__?	s__?	Sphingomonas sp. HMT 004 | HMT-004 | Clone: nby660h11c1 | GB: HM839487 | Status: Phylotype | Body Site: Unassigned | Genome: no	93.2	19/280	No	0	0	0	0	0	0	0	0	0	0	0	0	0	0	0	0	0	15	0	0	0	0	0	0	0	0	0	0	0	0	0	0	0	0	0	0	0	0
OTU_1789	k__Bacteria	p__?	c__?	o__?	f__?	g__?	s__?	Absconditabacteria (SR1) [G-1] bacterium HMT 875 | HMT-875 | Clone: CN01 | GB: JX294356 | Status: Phylotype | Body Site: Oral | Genome: no	85	20/133	No	0	0	0	0	0	0	0	0	0	0	0	0	0	0	0	0	0	0	0	0	0	0	0	0	0	0	0	0	0	0	0	0	0	0	0	0	0	0
OTU_179	k__Bacteria	p__Actinobacteria	c__Actinobacteria	o__Actinomycetales	f__Propionibacteriaceae	g__?	s__?	Pseudopropionibacterium sp. HMT 194 | HMT-194 | Clone: BN085 | GB: AF287757 | Status: Phylotype | Body Site: Oral | Genome: no	99.7	1/307	No	0	0	0	0	0	0	0	3	0	0	0	3	0	0	0	0	0	0	0	0	0	0	0	0	0	0	0	0	0	0	0	0	9	0	0	0	0	0
OTU_1790	k__Bacteria	p__Actinobacteria	c__Actinobacteria	o__Actinomycetales	f__Actinomycetaceae	g__Actinomyces	s__?	Actinomyces timonensis | HMT-179 | Strain: F0378 | GB: tbd | Status: Named | Body Site: Oral | Genome: yes	90.2	31/317	No	0	0	0	0	0	0	0	0	0	0	0	0	0	0	0	0	0	0	0	0	0	0	0	0	0	0	0	0	0	0	0	0	0	0	0	0	0	1
OTU_1791	k__Bacteria	p__Bacteroidetes	c__Bacteroidia	o__Bacteroidales	f__Prevotellaceae	g__Prevotella	s__?	Prevotella aurantiaca | HMT-943 | Strain: OMA31 | GB: NR_112878 | Status: Named | Body Site: Oral | Genome: yes	88.6	36/315	No	0	0	0	0	0	0	0	0	0	0	0	0	0	0	0	0	0	0	0	0	0	0	0	0	0	0	0	0	0	0	0	0	0	0	0	0	0	0
OTU_1792	k__Bacteria	p__Proteobacteria	c__Alphaproteobacteria	o__Rhodospirillales	f__Acetobacteraceae	g__?	s__?	Roseomonas gilardii | HMT-244 | Strain: 5424 | GB: NR_029061 | Status: Named | Body Site: Unassigned | Genome: yes	88.3	33/282	No	0	0	0	0	0	0	0	0	0	0	0	0	0	0	0	0	0	0	0	0	0	0	0	0	0	0	0	0	0	0	0	0	0	0	0	0	0	0
OTU_1793	k__Bacteria	p__Proteobacteria	c__Alphaproteobacteria	o__Caulobacterales	f__Caulobacteraceae	g__Caulobacter	s__?	Brevundimonas diminuta | HMT-590 | Strain: IFO 3140 | GB: D49422 | Status: Named | Body Site: Unassigned | Genome: yes	95	14/280	No	0	0	0	0	0	0	0	0	0	0	0	3	0	3	0	0	0	0	0	0	0	0	0	0	0	0	0	0	0	0	0	0	0	0	0	0	0	0
OTU_1795	k__Bacteria	p__Cyanobacteria/Chloroplast	c__Chloroplast	o__Chloroplast	f__Chloroplast	g__Cryptomonadaceae	s__?	Arthrospira platensis | HMT-229 | Strain: HZ01 | GB: EU427543 | Status: Named | Body Site: Unassigned | Genome: yes	82.7	48/278	No	0	0	0	0	0	0	0	0	0	0	0	0	0	0	0	0	0	0	0	0	15	0	0	0	0	0	0	0	0	0	0	0	0	0	0	0	0	0
OTU_1796	k__Bacteria	p__?	c__?	o__?	f__?	g__?	s__?	Bdellovibrio sp. HMT 039 | HMT-039 | Clone: CA006 | GB: AF385539 | Status: Phylotype | Body Site: Unassigned | Genome: no	77.2	70/307	No	0	0	0	0	0	0	0	0	0	0	0	0	0	0	0	0	0	0	0	0	0	0	15	0	0	0	0	0	0	0	0	0	0	0	0	0	0	0
OTU_1797	k__Bacteria	p__Fusobacteria	c__Fusobacteriia	o__Fusobacteriales	f__Leptotrichiaceae	g__Streptobacillus	s__?	Leptotrichia sp. HMT 221 | HMT-221 | Clone: FP036 | GB: AF432138 | Status: Unnamed | Body Site: Oral | Genome: no	82.1	56/312	Yes	0	0	0	0	0	0	0	0	0	0	0	0	0	0	0	0	0	0	0	0	0	0	0	0	0	0	0	0	0	0	0	0	0	0	0	0	0	0
OTU_1798	k__Bacteria	p__Microgenomates	c__Microgenomates_genera_incertae_sedis	o__Microgenomates_genera_incertae_sedis	f__Microgenomates_genera_incertae_sedis	g__Microgenomates_genera_incertae_sedis	s__?	Bosea vestrisii | HMT-636 | Strain: G8569 | GB: U87774 | Status: Named | Body Site: Unassigned | Genome: no	71.9	79/281	No	0	0	0	0	0	0	15	0	0	0	0	0	0	0	0	0	0	0	0	0	0	0	0	0	0	0	0	0	0	0	0	0	0	0	0	0	0	0
OTU_1799	k__Bacteria	p__Proteobacteria	c__Gammaproteobacteria	o__?	f__?	g__?	s__?	Rhodocyclus sp. HMT 028 | HMT-028 | Strain: A08KA | GB: AY005031 | Status: Unnamed | Body Site: Unassigned | Genome: no	83.5	51/309	No	0	0	0	0	0	0	0	0	0	0	0	0	0	0	0	0	0	0	0	0	0	0	0	15	0	0	0	0	0	0	0	0	0	0	0	0	0	0
OTU_18	k__Bacteria	p__Proteobacteria	c__Gammaproteobacteria	o__Pseudomonadales	f__Pseudomonadaceae	g__Pseudomonas	s__?	Pseudomonas fluorescens | HMT-612 | Strain: ATCC 13525 | GB: NR_114476 | Status: Named | Body Site: Unassigned | Genome: yes	99.3	2/304	Yes	189	11	87	218	281	498	251	95	211	15	451	154	749	469	2090	264	4	4	8	10	86	45	3	119	114	19	135	27	169	72	735	107	221	14	12673	209	237	694
OTU_180	k__Bacteria	p__Actinobacteria	c__Actinobacteria	o__Actinomycetales	f__Actinomycetaceae	g__Actinomyces	s__?	Actinomyces timonensis | HMT-179 | Strain: F0378 | GB: tbd | Status: Named | Body Site: Oral | Genome: yes	97.8	7/317	Yes	0	0	0	0	0	0	0	0	0	0	2	0	0	0	0	0	0	0	0	0	0	0	0	0	0	0	0	0	0	0	0	0	0	0	0	0	0	0
OTU_1800	k__Bacteria	p__?	c__?	o__?	f__?	g__?	s__?	Campylobacter concisus | HMT-575 | Strain: FDC 288 | GB: L06977 | Status: Named | Body Site: Oral | Genome: yes	90.5	1995-09-01	No	0	0	0	0	0	0	0	0	0	0	0	0	0	0	0	0	0	0	0	0	15	0	0	0	0	0	0	0	0	0	0	0	0	0	0	0	0	0
OTU_1801	k__Bacteria	p__Acidobacteria	c__Acidobacteria_Gp3	o__?	f__?	g__?	s__?	Afipia sp. genotype 4 | HMT-652 | Strain: G9018 | GB: U87769 | Status: Unnamed | Body Site: Unassigned | Genome: no	76.3	68/287	No	0	0	0	0	0	0	0	0	0	0	0	0	0	0	0	0	0	0	0	0	0	0	0	0	0	0	0	0	0	0	0	0	0	0	0	0	0	0
OTU_1802	k__Bacteria	p__Proteobacteria	c__Alphaproteobacteria	o__?	f__?	g__?	s__?	Ochrobactrum anthropi | HMT-544 | Strain: LMG 3331 | GB: AM114398 | Status: Named | Body Site: Unassigned | Genome: yes	88.9	31/280	No	0	0	0	0	0	0	0	0	0	0	0	0	0	0	0	0	0	0	0	0	0	0	0	0	0	0	0	0	0	6	0	0	0	0	0	0	0	1
OTU_1803	k__Bacteria	p__Spirochaetes	c__Spirochaetia	o__Spirochaetales	f__Spirochaetaceae	g__Treponema	s__?	Treponema maltophilum | HMT-664 | Strain: Smibert D4B | GB: AF023039 | Status: Named | Body Site: Oral | Genome: yes	99.7	1/315	No	0	0	0	0	0	0	0	0	0	0	0	0	0	0	0	0	0	0	0	0	0	0	0	0	0	0	0	0	0	0	0	0	0	0	0	0	0	0
OTU_1804	k__Bacteria	p__Parcubacteria	c__Parcubacteria_genera_incertae_sedis	o__Parcubacteria_genera_incertae_sedis	f__Parcubacteria_genera_incertae_sedis	g__Parcubacteria_genera_incertae_sedis	s__?	Kocuria palustris | HMT-084 | Strain: TAGA27 | GB: NR_026451 | Status: Named | Body Site: Unassigned | Genome: yes	84.7	15/98	No	0	0	0	0	0	0	0	0	0	0	0	1	0	0	0	0	0	0	0	0	0	0	0	0	0	0	0	0	0	0	0	0	0	0	0	0	0	0
OTU_1805	k__Bacteria	p__Proteobacteria	c__Alphaproteobacteria	o__Rhizobiales	f__Phyllobacteriaceae	g__?	s__?	Mesorhizobium loti | HMT-659 | Strain: ICMP 3153 | GB: U50166 | Status: Named | Body Site: Unassigned | Genome: yes	96.4	10/274	No	0	0	0	0	0	0	0	0	0	0	0	0	0	0	9	0	0	0	0	0	0	0	0	0	0	0	0	0	0	0	1	0	0	0	0	0	0	0
OTU_1807	k__Bacteria	p__Firmicutes	c__Clostridia	o__Clostridiales	f__Lachnospiraceae	g__Blautia	s__?	Stomatobaculum sp. HMT 097 | HMT-097 | Clone: DO016 | GB: AF385510 | Status: Unnamed | Body Site: Oral | Genome: no	85.3	48/326	No	0	0	15	0	0	0	0	0	0	0	0	0	0	0	0	0	0	0	0	0	0	0	0	0	0	0	0	0	0	0	0	0	0	0	0	0	0	0
OTU_1808	k__Bacteria	p__?	c__?	o__?	f__?	g__?	s__?	Gracilibacteria (GN02) [G-2] bacterium HMT 873 | HMT-873 | Clone: 4Q04 | GB: JX294354 | Status: Phylotype | Body Site: Oral | Genome: no	82.1	49/274	No	0	0	0	0	0	0	0	0	15	0	0	0	0	0	0	0	0	0	0	0	0	0	0	0	0	0	0	0	0	0	0	0	0	0	0	0	0	0
OTU_1809	k__Bacteria	p__?	c__?	o__?	f__?	g__?	s__?	Desulfovibrio fairfieldensis | HMT-605 | Strain: DSM 12803 | GB: AJ251630 | Status: Named | Body Site: Unassigned | Genome: yes	74.2	84/325	No	0	0	0	0	0	0	0	0	0	0	0	0	0	0	0	0	0	0	0	0	0	0	0	0	0	0	0	0	0	0	0	0	0	0	0	0	0	4
OTU_181	k__Bacteria	p__Firmicutes	c__Bacilli	o__Lactobacillales	f__Streptococcaceae	g__Streptococcus	s__?	Streptococcus cristatus clade 578 | HMT-578 | Strain: NCTC 12479 | GB: AB008313 | Status: Named | Body Site: Oral | Genome: yes	98.7	4/314	No	0	0	4	0	0	0	0	3	2	0	0	5	0	0	0	0	11	9	0	0	0	0	0	0	5	0	0	2	2	2	0	0	1	0	2	1	0	0
OTU_1810	k__Bacteria	p__Actinobacteria	c__Actinobacteria	o__Actinomycetales	f__Microbacteriaceae	g__?	s__?	Microbacterium ginsengisoli | HMT-185 | Clone: AV005b | GB: AF385527 | Status: Named | Body Site: Unassigned | Genome: yes	89.4	33/310	No	0	0	0	0	0	0	0	0	0	0	0	0	0	0	0	0	0	0	0	0	0	0	0	0	0	0	0	0	0	0	0	0	6	0	0	0	0	0
OTU_1812	k__Bacteria	p__Proteobacteria	c__Gammaproteobacteria	o__Legionellales	f__Legionellaceae	g__Legionella	s__?	Rhodocyclus sp. HMT 028 | HMT-028 | Strain: A08KA | GB: AY005031 | Status: Unnamed | Body Site: Unassigned | Genome: no	85.1	46/308	No	0	0	0	0	0	0	0	0	0	0	0	0	0	0	0	0	0	0	0	0	0	0	15	0	0	0	0	0	0	0	0	0	0	0	0	0	0	0
OTU_1813	k__Bacteria	p__Acidobacteria	c__Acidobacteria_Gp6	o__Gp6	f__Gp6	g__Gp6	s__?	Selenomonas sputigena | HMT-151 | Clone: _K168 | GB: GQ422722 | Status: Named | Body Site: Oral | Genome: yes	77.2	73/320	No	0	0	0	0	0	0	0	0	0	0	0	0	0	0	0	0	0	0	0	0	0	0	0	0	0	0	0	0	0	0	0	0	0	0	0	0	0	0
OTU_1814	k__Bacteria	p__Proteobacteria	c__Betaproteobacteria	o__Rhodocyclales	f__Rhodocyclaceae	g__?	s__?	Rhodocyclus sp. HMT 028 | HMT-028 | Strain: A08KA | GB: AY005031 | Status: Unnamed | Body Site: Unassigned | Genome: no	99.4	2/310	No	0	0	0	0	0	0	0	0	0	0	0	0	0	0	0	0	0	0	0	0	0	0	0	0	0	0	0	0	0	1	0	0	0	0	0	0	0	0
OTU_1815	k__Bacteria	p__Proteobacteria	c__Betaproteobacteria	o__Rhodocyclales	f__Rhodocyclaceae	g__?	s__?	Schlegelella thermodepolymerans | HMT-024 | Strain: DhA-71 | GB: AF125876 | Status: Named | Body Site: Unassigned | Genome: no	88.9	34/306	No	0	0	0	0	0	0	0	0	0	0	0	0	0	0	0	0	0	0	0	0	0	0	0	0	0	0	0	0	0	0	0	0	0	0	0	0	0	0
OTU_1816	k__Bacteria	p__Actinobacteria	c__Actinobacteria	o__Actinomycetales	f__Propionibacteriaceae	g__?	s__?	Microbacterium ginsengisoli | HMT-185 | Clone: AV005b | GB: AF385527 | Status: Named | Body Site: Unassigned | Genome: yes	90.9	28/307	No	0	0	0	0	0	0	0	0	0	0	0	0	0	0	0	0	0	0	0	0	0	0	15	0	0	0	0	0	0	0	0	0	0	0	0	0	0	0
OTU_1817	k__Bacteria	p__Firmicutes	c__Clostridia	o__Clostridiales	f__Clostridiales_Incertae Sedis XI	g__Tepidimicrobium	s__?	Peptoniphilus lacrimalis | HMT-836 | Strain: JCM 8139 | GB: AB971812 | Status: Named | Body Site: Oral | Genome: yes	81.9	60/331	No	0	0	0	0	0	0	0	0	0	0	0	0	0	0	0	0	0	0	0	0	0	0	0	0	0	0	15	0	0	0	0	0	0	0	0	0	0	0
OTU_1818	k__Bacteria	p__?	c__?	o__?	f__?	g__?	s__?	Gracilibacteria (GN02) [G-1] bacterium HMT 872 | HMT-872 | Clone: CN02 | GB: JX294353 | Status: Phylotype | Body Site: Oral | Genome: no	87.6	14/113	No	0	0	0	0	0	0	0	0	0	0	0	0	0	0	0	0	0	0	0	0	15	0	0	0	0	0	0	0	0	0	0	0	0	0	0	0	0	0
OTU_1819	k__Bacteria	p__?	c__?	o__?	f__?	g__?	s__?	Gracilibacteria (GN02) [G-1] bacterium HMT 872 | HMT-872 | Clone: CN02 | GB: JX294353 | Status: Phylotype | Body Site: Oral | Genome: no	83.6	37/225	No	0	0	0	0	0	0	0	0	0	0	0	0	0	0	0	0	0	0	0	0	0	0	0	15	0	0	0	0	0	0	0	0	0	0	0	0	0	0
OTU_182	k__Bacteria	p__Actinobacteria	c__Actinobacteria	o__Actinomycetales	f__Micrococcaceae	g__Rothia	s__?	Rothia aeria | HMT-188 | Clone: ncd2429e02c1 | GB: JF210891 | Status: Named | Body Site: Oral | Genome: yes	99.7	1/308	Yes	19	20	0	17	0	0	17	22	9	0	5	0	3	0	5	0	14	0	60	14	0	5	0	32	13	56	8	1	49	4	14	15	14	0	0	108	5	6
OTU_1820	k__Bacteria	p__?	c__?	o__?	f__?	g__?	s__?	Actinomyces gerencseriae | HMT-618 | Strain: DSM 6844 | GB: X80414 | Status: Named | Body Site: Oral | Genome: yes	71.9	75/267	No	0	0	0	0	0	0	14	0	0	0	0	0	0	0	0	0	0	0	0	0	0	0	0	0	0	0	0	0	0	0	0	0	0	0	0	0	0	0
OTU_1821	k__Bacteria	p__Acidobacteria	c__Acidobacteria_Gp3	o__Gp3	f__Gp3	g__Gp3	s__?	Afipia sp. genotype 4 | HMT-652 | Strain: G9018 | GB: U87769 | Status: Unnamed | Body Site: Unassigned | Genome: no	76.8	66/284	No	0	0	0	0	0	0	0	0	0	0	0	0	0	0	0	0	0	0	0	0	0	0	0	0	0	0	0	0	0	0	0	0	0	0	0	0	0	0
OTU_1822	k__Bacteria	p__Proteobacteria	c__?	o__?	f__?	g__?	s__?	Desulfomicrobium orale | HMT-703 | Strain: DSM 12838 | GB: AJ251623 | Status: Named | Body Site: Oral | Genome: yes	79.1	67/320	No	0	0	0	0	0	0	0	0	0	0	0	0	14	0	0	0	0	0	0	0	0	0	0	0	0	0	0	0	0	0	0	0	0	0	0	0	0	0
OTU_1823	k__Bacteria	p__Firmicutes	c__Negativicutes	o__Selenomonadales	f__Veillonellaceae	g__?	s__?	Mitsuokella sp. HMT 131 | HMT-131 | Clone: CS002 | GB: AF287795 | Status: Unnamed | Body Site: Oral | Genome: yes	85.9	42/298	No	0	0	0	0	0	0	0	0	0	0	0	0	0	0	0	0	0	0	0	0	13	0	0	0	0	0	0	0	0	0	0	0	0	0	0	0	0	0
OTU_1824	k__Bacteria	p__Actinobacteria	c__Actinobacteria	o__Actinomycetales	f__Actinomycetaceae	g__Actinomyces	s__?	Actinomyces viscosus | HMT-688 | Strain: NCTC 10951 | GB: X82453 | Status: Named | Body Site: Oral | Genome: yes	89.9	32/318	No	0	0	11	0	0	0	0	0	0	0	0	0	0	0	0	0	0	0	0	0	0	0	0	0	0	0	0	0	0	0	0	0	1	0	0	0	0	0
OTU_1825	k__Bacteria	p__Bacteroidetes	c__Sphingobacteriia	o__Sphingobacteriales	f__Sphingobacteriaceae	g__Sphingobacterium	s__?	Pedobacter sp. HMT 318 | HMT-318 | Clone: AV100 | GB: AF385531 | Status: Phylotype | Body Site: Unassigned | Genome: no	80.1	63/317	No	0	0	0	0	0	0	0	0	0	0	0	0	0	0	0	0	0	0	0	0	0	0	0	0	0	0	2	0	0	0	0	0	0	0	0	0	0	0
OTU_1826	k__Bacteria	p__Proteobacteria	c__Alphaproteobacteria	o__Rhizobiales	f__?	g__?	s__?	Ochrobactrum anthropi | HMT-544 | Strain: LMG 3331 | GB: AM114398 | Status: Named | Body Site: Unassigned | Genome: yes	91.2	24/274	Yes	0	0	0	0	0	0	0	0	0	0	0	0	0	0	0	0	0	0	0	0	0	0	0	0	0	0	0	0	0	0	0	0	0	0	0	0	0	0
OTU_1827	k__Bacteria	p__Firmicutes	c__Clostridia	o__Clostridiales	f__Eubacteriaceae	g__Acetobacterium	s__?	Eubacterium limosum | HMT-655 | Strain: KIST612 | GB: NR_074533 | Status: Named | Body Site: Unassigned | Genome: yes	87.3	41/324	No	0	0	0	0	0	0	0	0	0	0	0	0	0	0	0	0	0	0	0	0	0	0	0	0	0	0	14	0	0	0	0	0	0	0	0	0	0	0
OTU_1828	k__Bacteria	p__Proteobacteria	c__Gammaproteobacteria	o__Xanthomonadales	f__Xanthomonadaceae	g__Thermomonas	s__?	Stenotrophomonas maltophilia | HMT-663 | Strain: LMG 958 | GB: X95923 | Status: Named | Body Site: Unassigned | Genome: yes	90.3	30/310	No	0	0	0	0	0	0	0	0	0	0	0	0	0	0	0	0	0	14	0	0	0	0	0	0	0	0	0	0	0	0	0	0	0	0	0	0	0	0
OTU_1829	k__Bacteria	p__Bacteroidetes	c__Bacteroidia	o__Bacteroidales	f__Prevotellaceae	g__?	s__?	Prevotella sp. HMT 313 | HMT-313 | Clone: 069104_177 | GB: JQ449254 | Status: Unnamed | Body Site: Oral | Genome: no	94.9	12/236	No	0	0	0	0	0	0	0	0	0	0	0	0	0	0	0	0	0	0	0	0	0	0	0	0	0	0	0	0	0	0	0	0	0	0	0	0	0	0
OTU_183	k__Bacteria	p__Firmicutes	c__Bacilli	o__Lactobacillales	f__Streptococcaceae	g__Streptococcus	s__?	Streptococcus sanguinis | HMT-758 | Strain: ATCC 10556 | GB: AF003928 | Status: Named | Body Site: Oral | Genome: yes	98.1	6/316	Yes	0	7	17	0	0	0	0	2	0	0	0	1	0	1	14	0	0	0	1	1	0	0	0	0	5	5	0	7	3	0	2	2	7	0	0	5	0	10
OTU_1830	k__Bacteria	p__Bacteroidetes	c__Sphingobacteriia	o__Sphingobacteriales	f__Sphingobacteriaceae	g__Pedobacter	s__?	Pedobacter sp. HMT 318 | HMT-318 | Clone: AV100 | GB: AF385531 | Status: Phylotype | Body Site: Unassigned | Genome: no	85.3	45/307	No	0	0	9	0	0	0	0	0	0	0	0	0	0	0	0	0	0	0	0	0	0	0	0	0	0	0	0	0	0	0	0	0	0	0	0	0	0	0
OTU_1831	k__Bacteria	p__Proteobacteria	c__Alphaproteobacteria	o__Sphingomonadales	f__Sphingomonadaceae	g__?	s__?	Sphingomonas sp. HMT 004 | HMT-004 | Clone: nby660h11c1 | GB: HM839487 | Status: Phylotype | Body Site: Unassigned | Genome: no	96	10/252	No	0	0	0	0	0	0	0	0	0	0	0	5	0	4	0	0	0	0	0	0	0	0	0	0	0	0	0	0	0	1	0	0	0	0	0	0	0	0
OTU_1832	k__Bacteria	p__Proteobacteria	c__Betaproteobacteria	o__Burkholderiales	f__Comamonadaceae	g__Acidovorax	s__?	Acidovorax caeni | HMT-211 | Strain: R-24608 | GB: NR_042427 | Status: Named | Body Site: Unassigned | Genome: yes	92.8	22/305	No	0	0	0	0	0	0	0	0	0	0	0	0	0	0	0	0	0	0	0	0	0	0	0	0	0	0	0	0	0	0	0	0	0	0	0	0	0	0
OTU_1833	k__Bacteria	p__?	c__?	o__?	f__?	g__?	s__?	Saccharibacteria (TM7) [G-1] bacterium HMT 352 | HMT-352 | Clone: DR034 | GB: AF385520 | Status: Phylotype | Body Site: Oral | Genome: no	77.9	58/263	Yes	0	0	0	0	0	0	0	0	0	0	0	0	0	0	0	0	0	0	0	0	0	0	0	0	0	0	0	0	0	0	0	0	0	0	0	0	0	0
OTU_1834	k__Bacteria	p__?	c__?	o__?	f__?	g__?	s__?	Saccharibacteria (TM7) [G-1] bacterium HMT 352 | HMT-352 | Clone: DR034 | GB: AF385520 | Status: Phylotype | Body Site: Oral | Genome: no	90	27/269	No	0	0	0	0	0	0	0	0	0	0	0	0	0	0	0	0	0	0	0	0	0	0	13	0	0	0	0	0	0	1	0	0	0	0	0	0	0	0
OTU_1835	k__Bacteria	p__Acidobacteria	c__Acidobacteria_Gp3	o__Gp3	f__Gp3	g__Gp3	s__?	Enhydrobacter aerosaccus | HMT-196 | Strain: PAGU 1624 | GB: NR_113385 | Status: Named | Body Site: Unassigned | Genome: yes	78.2	62/284	No	0	0	0	0	0	0	0	0	0	0	0	0	0	0	0	0	0	0	0	0	0	0	0	0	0	0	0	0	0	0	14	0	0	0	0	0	0	0
OTU_1836	k__Bacteria	p__Proteobacteria	c__Alphaproteobacteria	o__Rhodospirillales	f__?	g__?	s__?	Brevundimonas diminuta | HMT-590 | Strain: IFO 3140 | GB: D49422 | Status: Named | Body Site: Unassigned | Genome: yes	81.9	54/298	No	0	0	0	0	0	0	0	0	0	0	0	0	0	0	0	0	0	0	0	0	0	0	0	0	0	0	0	0	0	0	0	0	0	0	0	0	0	0
OTU_1839	k__Bacteria	p__?	c__?	o__?	f__?	g__?	s__?	Selenomonas sp. HMT 481 | HMT-481 | Clone: IK004 | GB: AY349407 | Status: Lost | Body Site: Oral | Genome: no	76.5	78/332	No	0	0	0	0	0	0	0	0	0	0	0	0	0	0	0	0	0	0	0	0	0	0	0	14	0	0	0	0	0	0	0	0	0	0	0	0	0	0
OTU_184	k__Bacteria	p__Proteobacteria	c__Alphaproteobacteria	o__Rhodobacterales	f__Rhodobacteraceae	g__Rhodobacter	s__?	Rhodobacter capsulatus | HMT-857 | Strain: TCRI | GB: AB017798 | Status: Named | Body Site: Unassigned | Genome: yes	95.3	13/278	No	0	0	0	89	148	147	40	58	0	60	82	38	0	1	3	0	0	0	0	1	0	0	0	1	0	0	0	1	63	58	451	0	0	5	0	38	1	4
OTU_1840	k__Bacteria	p__?	c__?	o__?	f__?	g__?	s__?	Gracilibacteria (GN02) [G-2] bacterium HMT 873 | HMT-873 | Clone: 4Q04 | GB: JX294354 | Status: Phylotype | Body Site: Oral | Genome: no	77.3	41/181	No	0	0	0	0	0	0	0	0	0	0	0	0	0	0	0	0	0	0	0	0	13	0	0	0	0	0	0	0	0	0	0	0	0	0	0	0	0	0
OTU_1841	k__Bacteria	p__Armatimonadetes	c__Chthonomonadetes	o__Chthonomonadales	f__Chthonomonadaceae	g__Chthonomonas/Armatimonadetes_gp3	s__?	Saccharibacteria (TM7) [G-6] bacterium HMT 870 | HMT-870 | Clone: 4W45 | GB: KM018322 | Status: Phylotype | Body Site: Oral | Genome: no	75.4	69/280	No	0	0	0	0	0	0	0	0	0	0	0	0	0	0	0	0	0	0	0	0	0	0	0	0	0	0	0	0	0	0	0	0	0	0	0	0	0	0
OTU_1844	k__Bacteria	p__Acidobacteria	c__Acidobacteria_Gp16	o__Gp16	f__Gp16	g__Gp16	s__?	Saccharibacteria (TM7) [G-1] bacterium HMT 488 | HMT-488 | Clone: HD027 | GB: AY349415 | Status: Phylotype | Body Site: Oral | Genome: no	80.4	55/280	No	0	0	0	0	0	0	0	0	0	0	0	0	0	0	0	0	0	0	0	0	0	0	14	0	0	0	0	0	0	0	0	0	0	0	0	0	0	0
OTU_1845	k__Bacteria	p__Chloroflexi	c__Anaerolineae	o__Anaerolineales	f__Anaerolineaceae	g__?	s__?	Gracilibacteria (GN02) [G-2] bacterium HMT 873 | HMT-873 | Clone: 4Q04 | GB: JX294354 | Status: Phylotype | Body Site: Oral | Genome: no	84.1	21/132	No	0	0	0	0	0	0	0	0	0	0	0	0	0	0	0	0	0	0	0	11	0	0	0	0	0	0	0	0	0	0	0	0	0	0	0	0	0	0
OTU_1847	k__Bacteria	p__Proteobacteria	c__Gammaproteobacteria	o__?	f__?	g__?	s__?	Moraxella sp. HMT 276 | HMT-276 | Clone: ncd26f04c1 | GB: JF000627 | Status: Phylotype | Body Site: Unassigned | Genome: no	88.6	34/299	No	0	0	0	0	0	0	0	0	0	0	0	0	0	0	0	0	0	0	0	0	0	0	0	0	0	0	0	0	0	0	0	0	0	0	0	0	0	0
OTU_1848	k__Bacteria	p__Proteobacteria	c__?	o__?	f__?	g__?	s__?	Saccharibacteria (TM7) [G-5] bacterium HMT 356 | HMT-356 | Clone: _I025 | GB: AF125206 | Status: Phylotype | Body Site: Oral | Genome: no	78.2	66/303	No	0	0	0	0	0	0	0	0	0	0	0	0	0	0	0	0	0	0	0	0	0	0	0	0	0	0	0	0	0	0	0	0	0	0	0	0	0	0
OTU_1849	k__Bacteria	p__Bacteroidetes	c__Sphingobacteriia	o__Sphingobacteriales	f__Sphingobacteriaceae	g__Mucilaginibacter	s__?	Pedobacter sp. HMT 318 | HMT-318 | Clone: AV100 | GB: AF385531 | Status: Phylotype | Body Site: Unassigned | Genome: no	82.1	55/307	No	0	0	0	0	0	0	0	0	0	0	0	0	0	0	0	0	0	0	0	0	0	13	0	0	0	0	0	0	0	0	0	0	0	0	0	0	0	0
OTU_185	k__Bacteria	p__Proteobacteria	c__Betaproteobacteria	o__Burkholderiales	f__Comamonadaceae	g__Acidovorax	s__?	Acidovorax caeni | HMT-211 | Strain: R-24608 | GB: NR_042427 | Status: Named | Body Site: Unassigned | Genome: yes	97.7	7/303	Yes	252	6	3	15	10	14	0	2	18	0	12	13	0	170	121	0	0	0	0	3	88	9	4	7	186	0	2	0	6	5	9	0	7	0	17	20	0	24
OTU_1850	k__Bacteria	p__Actinobacteria	c__Actinobacteria	o__Actinomycetales	f__Pseudonocardiaceae	g__Actinomycetospora	s__?	Dietzia cinnamea | HMT-368 | Strain: E9_2 | GB: AF481211 | Status: Named | Body Site: Unassigned | Genome: yes	92.4	23/304	Yes	0	0	0	0	0	0	0	0	0	0	0	0	0	0	0	0	0	0	0	0	0	0	0	0	0	0	0	0	0	0	0	0	0	0	0	0	0	0
OTU_1851	k__Bacteria	p__?	c__?	o__?	f__?	g__?	s__?	Gracilibacteria (GN02) [G-1] bacterium HMT 871 | HMT-871 | Clone: 4L02 | GB: JX294352 | Status: Phylotype | Body Site: Oral | Genome: no	85.8	15/106	No	0	0	0	0	0	0	0	0	0	0	0	0	0	0	0	0	0	0	0	0	0	0	0	0	0	0	0	0	0	0	0	0	0	0	0	0	0	0
OTU_1852	k__Bacteria	p__Proteobacteria	c__Betaproteobacteria	o__Neisseriales	f__Neisseriaceae	g__?	s__?	Neisseria oralis | HMT-014 | Clone: AP085 | GB: AY005023 | Status: Named | Body Site: Oral | Genome: yes	96.1	12/310	No	0	0	0	0	0	0	0	0	0	0	0	0	0	0	0	0	0	0	0	0	0	0	0	0	0	0	0	0	0	0	0	0	0	0	0	0	0	0
OTU_1853	k__Bacteria	p__Bacteroidetes	c__Flavobacteriia	o__Flavobacteriales	f__Flavobacteriaceae	g__?	s__?	Capnocytophaga sp. HMT 901 | HMT-901 | Clone: BL218 | GB: JQ406535 | Status: Phylotype | Body Site: Unassigned | Genome: no	84.8	46/303	No	0	0	0	0	0	0	0	0	0	0	0	0	0	0	0	0	0	0	0	0	0	0	0	0	0	0	0	0	0	0	0	0	0	0	0	0	0	0
OTU_1854	k__Bacteria	p__Proteobacteria	c__Deltaproteobacteria	o__Bdellovibrionales	f__Bdellovibrionaceae	g__Bdellovibrio	s__?	Bdellovibrio sp. HMT 039 | HMT-039 | Clone: CA006 | GB: AF385539 | Status: Phylotype | Body Site: Unassigned | Genome: no	84	49/306	No	0	0	0	0	0	0	0	2	0	0	0	0	0	0	0	0	0	0	0	0	0	0	0	0	0	0	0	0	0	0	0	0	0	0	0	0	0	0
OTU_1855	k__Bacteria	p__Gemmatimonadetes	c__Gemmatimonadetes	o__Gemmatimonadales	f__Gemmatimonadaceae	g__Gemmatimonas	s__?	Mycobacterium neoaurum | HMT-692 | Strain: ATCC 25795 | GB: M29564 | Status: Named | Body Site: Unassigned | Genome: yes	76.6	71/304	No	0	0	0	0	0	0	0	0	0	0	0	0	0	0	0	0	0	0	0	0	4	0	0	0	0	0	0	0	0	0	0	0	0	0	0	0	0	0
OTU_1856	k__Bacteria	p__Actinobacteria	c__Actinobacteria	o__Actinomycetales	f__?	g__?	s__?	Arsenicicoccus bolidensis | HMT-190 | Strain: CCUG 47306 | GB: NR_025598 | Status: Named | Body Site: Unassigned | Genome: yes	88.3	36/308	No	0	0	0	0	0	0	0	0	0	0	0	0	0	0	0	0	0	0	0	0	0	0	0	0	0	0	0	0	0	0	14	0	0	0	0	0	0	0
OTU_1857	k__Bacteria	p__Proteobacteria	c__?	o__?	f__?	g__?	s__?	Neisseria perflava | HMT-101 | Strain: Branham 7078 | GB: NR_117694 | Status: Named | Body Site: Unassigned | Genome: no	84.6	48/311	No	14	0	0	0	0	0	0	0	0	0	0	0	0	0	0	0	0	0	0	0	0	0	0	0	0	0	0	0	0	0	0	0	0	0	0	0	0	0
OTU_1859	k__Bacteria	p__Verrucomicrobia	c__Opitutae	o__Opitutales	f__Opitutaceae	g__Opitutus	s__?	Campylobacter concisus | HMT-575 | Strain: FDC 288 | GB: L06977 | Status: Named | Body Site: Oral | Genome: yes	91.9	11/136	No	0	0	0	0	0	0	0	0	0	0	0	0	0	0	0	0	0	0	0	0	0	0	0	0	0	0	0	0	0	0	0	0	0	0	0	0	0	0
OTU_186	k__Bacteria	p__Proteobacteria	c__Alphaproteobacteria	o__Sphingomonadales	f__Sphingomonadaceae	g__Sphingomonas	s__?	Sphingomonas sp. HMT 004 | HMT-004 | Clone: nby660h11c1 | GB: HM839487 | Status: Phylotype | Body Site: Unassigned | Genome: no	98.9	3/280	Yes	51	0	0	109	20	35	119	36	41	42	100	16	4	20	35	51	0	0	0	0	188	18	0	16	16	2	12	0	71	15	131	5	15	6	98	20	0	7
OTU_1860	k__Bacteria	p__Firmicutes	c__Bacilli	o__Lactobacillales	f__Streptococcaceae	g__Streptococcus	s__?	Streptococcus oralis subsp. tigurinus clade 070 | HMT-070 | Strain: Hans 7A | GB: AY005040 | Status: Unnamed | Body Site: Oral | Genome: yes	90.6	30/320	No	0	0	0	0	0	0	0	0	0	0	0	0	0	0	0	0	0	0	0	0	0	0	0	0	0	0	0	0	0	0	0	0	0	0	0	0	0	0
OTU_1861	k__Bacteria	p__Proteobacteria	c__?	o__?	f__?	g__?	s__?	Pseudomonas fluorescens | HMT-612 | Strain: ATCC 13525 | GB: NR_114476 | Status: Named | Body Site: Unassigned | Genome: yes	87	40/308	No	1	0	0	0	0	0	0	0	0	0	0	0	0	0	0	0	0	0	0	0	0	0	0	0	0	0	0	0	0	0	0	0	0	0	0	0	0	0
OTU_1863	k__Bacteria	p__Bacteroidetes	c__Flavobacteriia	o__Flavobacteriales	f__Flavobacteriaceae	g__Flavobacterium	s__?	Capnocytophaga sp. HMT 863 | HMT-863 | Strain: F0517 | GB: tbd | Status: Unnamed | Body Site: Oral | Genome: yes	84.2	48/303	No	0	0	0	0	0	0	0	0	6	0	0	0	0	0	0	0	0	0	8	0	0	0	0	0	0	0	0	0	0	0	0	0	0	0	0	0	0	0
OTU_1864	k__Bacteria	p__Parcubacteria	c__Parcubacteria_genera_incertae_sedis	o__Parcubacteria_genera_incertae_sedis	f__Parcubacteria_genera_incertae_sedis	g__Parcubacteria_genera_incertae_sedis	s__?	Lactobacillus oris | HMT-709 | Strain: F0423 | GB: HM596285 | Status: Named | Body Site: Unassigned | Genome: yes	81.3	23/123	No	0	0	0	0	0	0	0	0	0	0	0	2	0	0	0	0	0	0	0	0	0	0	0	0	0	0	0	0	0	0	0	0	0	0	0	0	0	0
OTU_1865	k__Bacteria	p__Proteobacteria	c__Alphaproteobacteria	o__Rhizobiales	f__Hyphomicrobiaceae	g__Hyphomicrobium	s__?	Defluvibacter lusatiensis | HMT-660 | Strain: DSM 11099 | GB: NR_025312 | Status: Named | Body Site: Unassigned | Genome: no	87.9	34/280	No	0	0	0	0	7	0	0	0	0	0	0	0	0	0	0	0	0	0	0	0	0	0	0	0	0	0	0	0	3	0	0	0	0	0	0	0	0	0
OTU_1867	k__Bacteria	p__Proteobacteria	c__Alphaproteobacteria	o__Rhizobiales	f__Hyphomicrobiaceae	g__?	s__?	Afipia sp. genotype 4 | HMT-652 | Strain: G9018 | GB: U87769 | Status: Unnamed | Body Site: Unassigned | Genome: no	89.9	28/277	No	0	0	0	0	0	0	0	0	0	9	0	0	0	0	0	0	0	0	0	0	0	0	0	0	0	0	0	0	0	0	0	0	0	0	0	0	0	0
OTU_1868	k__Bacteria	p__?	c__?	o__?	f__?	g__?	s__?	Lachnospiraceae [G-7] bacterium HMT 163 | HMT-163 | Clone: AH153 | GB: AF287769 | Status: Phylotype | Body Site: Oral | Genome: no	77.9	74/335	No	0	0	0	0	0	0	0	0	0	0	0	0	0	0	0	0	0	0	0	0	0	0	0	0	0	0	0	0	0	0	0	0	0	0	0	0	0	0
OTU_1869	k__Bacteria	p__?	c__?	o__?	f__?	g__?	s__?	Saccharibacteria (TM7) [G-1] bacterium HMT 488 | HMT-488 | Clone: HD027 | GB: AY349415 | Status: Phylotype | Body Site: Oral | Genome: no	74.8	66/262	No	0	0	0	0	0	0	0	0	0	0	0	0	0	0	0	0	0	0	0	0	0	0	11	0	0	0	0	0	0	2	0	1	0	0	0	0	0	0
OTU_187	k__Bacteria	p__Firmicutes	c__Clostridia	o__Clostridiales	f__Lachnospiraceae	g__?	s__?	Lachnospiraceae [G-2] bacterium HMT 096 | HMT-096 | Clone: DO008 | GB: AF385508 | Status: Unnamed | Body Site: Oral | Genome: no	99.7	1/324	Yes	0	2	0	0	0	0	0	0	0	0	0	0	0	0	0	0	0	0	0	0	0	0	0	0	0	1	0	0	0	0	0	0	0	0	3	0	0	0
OTU_1871	k__Bacteria	p__Proteobacteria	c__Betaproteobacteria	o__Gallionellales	f__Gallionellaceae	g__Sideroxydans	s__?	Leptothrix sp. HMT 266 | HMT-266 | Clone: EV818SWSAP20 | GB: DQ337065 | Status: Phylotype | Body Site: Unassigned | Genome: no	84.6	47/305	No	0	0	0	0	0	0	0	0	0	0	0	0	0	0	0	0	0	0	0	0	0	0	0	0	0	0	13	0	0	0	0	0	0	0	0	0	0	0
OTU_1872	k__Bacteria	p__?	c__?	o__?	f__?	g__?	s__?	Fretibacterium fastidiosum | HMT-363 | Clone: W090 | GB: AF125203 | Status: Named | Body Site: Oral | Genome: yes	82.7	23/133	No	0	0	0	0	0	0	0	0	0	0	0	0	0	0	0	0	0	0	0	0	0	0	0	0	0	0	0	0	0	0	0	0	0	0	0	0	0	0
OTU_1873	k__Bacteria	p__?	c__?	o__?	f__?	g__?	s__?	Bergeyella sp. HMT 422 | HMT-422 | Clone: ncd369e02c1 | GB: HM320564 | Status: Phylotype | Body Site: Unassigned | Genome: no	86.3	13/95	No	0	0	0	0	0	0	0	0	0	0	0	0	0	0	0	0	0	0	0	0	0	0	0	0	0	0	0	0	0	0	0	0	0	0	0	0	0	0
OTU_1875	k__Bacteria	p__?	c__?	o__?	f__?	g__?	s__?	Absconditabacteria (SR1) [G-1] bacterium HMT 874 | HMT-874 | Clone: 4Y03 | GB: JX294355 | Status: Phylotype | Body Site: Oral | Genome: yes	79.6	22/108	No	0	0	0	0	0	0	0	0	0	0	0	0	0	0	0	0	0	0	0	0	3	0	0	0	0	0	0	0	0	0	0	0	0	0	0	0	0	0
OTU_1877	k__Bacteria	p__Actinobacteria	c__Actinobacteria	o__Actinomycetales	f__?	g__?	s__?	Arsenicicoccus bolidensis | HMT-190 | Strain: CCUG 47306 | GB: NR_025598 | Status: Named | Body Site: Unassigned | Genome: yes	88.7	35/309	No	0	0	0	0	0	0	0	0	0	0	0	0	0	0	0	0	0	0	0	0	0	0	0	0	0	0	0	0	0	0	0	0	0	0	0	0	0	0
OTU_1878	k__Bacteria	p__Firmicutes	c__Bacilli	o__Lactobacillales	f__Lactobacillaceae	g__Lactobacillus	s__?	Lactobacillus jensenii | HMT-839 | Strain: KC36b | GB: AF243159 | Status: Named | Body Site: Vaginal | Genome: yes	99.7	1/332	No	0	0	0	0	0	0	0	0	0	0	0	0	0	0	0	0	0	0	0	0	0	0	0	0	0	0	0	0	0	0	0	0	0	0	0	0	0	0
OTU_188	k__Bacteria	p__Actinobacteria	c__Actinobacteria	o__Actinomycetales	f__Actinomycetaceae	g__Actinomyces	s__?	Actinomyces johnsonii | HMT-849 | Strain: F0330 | GB: GU470900 | Status: Named | Body Site: Oral | Genome: yes	100	0/328	No	0	0	0	0	0	0	22	1	0	0	0	0	0	1	0	0	0	0	0	0	0	0	0	2	31	0	0	0	0	0	0	1	0	0	0	3	0	0
OTU_1880	k__Bacteria	p__Bacteroidetes	c__Bacteroidia	o__Bacteroidales	f__Prevotellaceae	g__Prevotella	s__?	Prevotella melaninogenica | HMT-469 | Strain: ATCC 25845 | GB: AY323525 | Status: Named | Body Site: Oral | Genome: yes	94.6	17/317	No	0	0	0	0	0	0	0	0	0	0	0	0	0	0	0	0	0	0	0	0	0	0	0	0	0	0	0	0	0	0	0	0	0	0	0	0	0	0
OTU_1881	k__Bacteria	p__Proteobacteria	c__?	o__?	f__?	g__?	s__?	Porphyrobacter tepidarius | HMT-007 | Strain: 4b | GB: AJ223452 | Status: Named | Body Site: Unassigned | Genome: yes	83.9	45/279	No	0	0	0	0	0	0	0	0	0	13	0	0	0	0	0	0	0	0	0	0	0	0	0	0	0	0	0	0	0	0	0	0	0	0	0	0	0	0
OTU_1883	k__Bacteria	p__Firmicutes	c__Clostridia	o__Clostridiales	f__?	g__?	s__?	Lachnospiraceae [G-8] bacterium HMT 500 | HMT-500 | Strain: W11650 | GB: tbd | Status: Unnamed | Body Site: Oral | Genome: no	99.4	2/323	No	0	0	0	0	0	0	0	0	0	0	0	0	0	0	0	0	0	0	0	0	0	0	0	0	0	0	0	0	0	0	0	0	0	0	0	0	0	0
OTU_1884	k__Bacteria	p__Firmicutes	c__?	o__?	f__?	g__?	s__?	Anoxybacillus flavithermus | HMT-182 | Strain: R18839 | GB: AJ586357 | Status: Named | Body Site: Unassigned | Genome: yes	78.8	71/335	No	0	0	0	0	0	0	13	0	0	0	0	0	0	0	0	0	0	0	0	0	0	0	0	0	0	0	0	0	0	0	0	0	0	0	0	0	0	0
OTU_1886	k__Bacteria	p__Actinobacteria	c__Actinobacteria	o__Actinomycetales	f__Nocardioidaceae	g__Nocardioides	s__?	Propionibacteriaceae [G-1] bacterium HMT 915 | HMT-915 | Clone: HS10_B_C3 | GB: KC203064 | Status: Phylotype | Body Site: Oral | Genome: no	85.2	45/305	No	0	0	0	0	0	0	0	0	0	0	0	0	0	0	0	0	0	0	0	0	0	0	0	0	0	0	0	0	0	0	0	0	0	0	0	0	0	0
OTU_1888	k__Bacteria	p__Firmicutes	c__Bacilli	o__Bacillales	f__Bacillales_Incertae Sedis XI	g__Gemella	s__?	Streptococcus anginosus | HMT-543 | Strain: ATCC 33397 | GB: AF104678 | Status: Named | Body Site: Oral | Genome: yes	90.2	32/326	No	0	0	0	0	0	0	0	0	0	0	0	0	0	0	0	0	0	0	0	0	0	0	0	0	0	0	0	0	0	0	0	0	0	0	0	0	0	0
OTU_1889	k__Bacteria	p__Firmicutes	c__Bacilli	o__Lactobacillales	f__Streptococcaceae	g__Streptococcus	s__?	Streptococcus gordonii | HMT-622 | Strain: ATCC 10558 | GB: AF003931 | Status: Named | Body Site: Oral | Genome: yes	88.7	37/326	No	0	0	0	0	0	0	0	0	0	0	0	0	0	0	0	0	0	0	0	0	0	0	0	0	0	0	0	0	0	0	0	0	0	0	0	0	0	0
OTU_189	k__Bacteria	p__Bacteroidetes	c__Cytophagia	o__Cytophagales	f__Cytophagaceae	g__Spirosoma	s__?	Prevotella maculosa | HMT-289 | Clone: AA016 | GB: AY005058 | Status: Named | Body Site: Oral | Genome: yes	77.8	52/234	No	242	0	23	48	9	70	0	0	17	35	26	10	11	23	73	0	0	0	0	0	0	0	0	0	0	5	0	0	16	124	0	4	24	0	283	22	5	17
OTU_1890	k__Bacteria	p__?	c__?	o__?	f__?	g__?	s__?	Parvimonas micra | HMT-111 | Clone: FG014 | GB: AF385543 | Status: Named | Body Site: Oral | Genome: yes	91.5	9/106	No	0	0	0	0	0	0	0	0	0	0	0	0	0	0	0	0	0	0	13	0	0	0	0	0	0	0	0	0	0	0	0	0	0	0	0	0	0	0
OTU_1891	k__Bacteria	p__?	c__?	o__?	f__?	g__?	s__?	Prevotella pallens | HMT-714 | Strain: JCM 11140 | GB: NR_113121 | Status: Named | Body Site: Oral | Genome: yes	97	7/237	No	0	0	0	0	0	0	0	0	0	0	0	0	0	0	0	0	0	0	0	0	0	0	0	0	0	0	0	0	0	0	0	0	0	0	0	0	0	0
OTU_1892	k__Bacteria	p__Proteobacteria	c__Betaproteobacteria	o__Burkholderiales	f__?	g__?	s__?	Comamonas testosteroni | HMT-858 | Strain: ATCC 11996 | GB: NR_029161 | Status: Named | Body Site: Oral | Genome: yes	88.3	36/308	No	0	0	0	0	0	0	0	0	0	0	0	0	0	0	0	0	0	0	0	0	0	0	0	0	0	0	0	0	0	0	0	0	0	0	0	0	0	0
OTU_1894	k__Bacteria	p__?	c__?	o__?	f__?	g__?	s__?	Bergeyella sp. HMT 206 | HMT-206 | Clone: 3P2-77 | GB: EF419382 | Status: Phylotype | Body Site: Unassigned | Genome: no	88.5	1996-11-01	No	0	0	0	0	0	0	0	0	0	0	0	0	0	0	0	0	0	0	0	0	0	0	0	0	0	0	0	0	0	0	0	0	0	0	0	0	0	0
OTU_1895	k__Bacteria	p__Proteobacteria	c__Betaproteobacteria	o__Burkholderiales	f__Comamonadaceae	g__Polaromonas	s__?	Variovorax paradoxus | HMT-717 | Strain: NBRC 15149 | GB: NR_113736 | Status: Named | Body Site: Unassigned | Genome: yes	88.2	36/304	No	0	0	0	0	0	0	0	0	13	0	0	0	0	0	0	0	0	0	0	0	0	0	0	0	0	0	0	0	0	0	0	0	0	0	0	0	0	0
OTU_1896	k__Bacteria	p__Actinobacteria	c__Actinobacteria	o__Actinomycetales	f__Micrococcaceae	g__Arthrobacter	s__?	Micrococcus luteus | HMT-087 | Strain: NCTC 2665 | GB: NR_075062 | Status: Named | Body Site: Unassigned | Genome: yes	92.5	23/307	Yes	0	0	0	0	0	0	0	0	0	0	0	0	0	0	0	0	0	0	0	0	0	0	0	0	0	0	0	0	0	0	0	0	0	0	0	0	0	0
OTU_1897	k__Bacteria	p__?	c__?	o__?	f__?	g__?	s__?	Lactobacillus iners | HMT-838 | Strain: CCUG 28746 | GB: Y16329 | Status: Named | Body Site: Vaginal | Genome: yes	81.7	20/109	No	0	0	0	0	0	0	0	0	0	0	0	0	0	0	0	0	0	0	0	0	0	13	0	0	0	0	0	0	0	0	0	0	0	0	0	0	0	0
OTU_1898	k__Bacteria	p__Parcubacteria	c__Parcubacteria_genera_incertae_sedis	o__Parcubacteria_genera_incertae_sedis	f__Parcubacteria_genera_incertae_sedis	g__Parcubacteria_genera_incertae_sedis	s__?	Rothia mucilaginosa | HMT-681 | Strain: DY-18 | GB: NR_074690 | Status: Named | Body Site: Oral | Genome: yes	83.9	15/93	No	0	0	0	0	13	0	0	0	0	0	0	0	0	0	0	0	0	0	0	0	0	0	0	0	0	0	0	0	0	0	0	0	0	0	0	0	0	0
OTU_1899	k__Bacteria	p__Proteobacteria	c__Deltaproteobacteria	o__Bdellovibrionales	f__Bdellovibrionaceae	g__Bdellovibrio	s__?	Bdellovibrio sp. HMT 039 | HMT-039 | Clone: CA006 | GB: AF385539 | Status: Phylotype | Body Site: Unassigned | Genome: no	79.7	62/306	No	0	0	0	0	0	0	0	0	0	0	0	0	0	0	0	0	0	0	0	0	0	0	0	0	0	0	0	0	0	0	0	0	0	0	0	0	0	2
OTU_19	k__Bacteria	p__Proteobacteria	c__Gammaproteobacteria	o__Pasteurellales	f__Pasteurellaceae	g__Haemophilus	s__?	Haemophilus parainfluenzae | HMT-718 | Strain: CIP 102513 | GB: EU083530 | Status: Named | Body Site: Nasal/Oral | Genome: yes	99.4	2/310	Yes	8	49	89	6	13	9	112	113	207	1	22	38	0	2	4	5	460	37	97	568	0	2	2	6	11	107	23	500	7	16	28	317	898	46	16	204	1188	42
OTU_190	k__Bacteria	p__Proteobacteria	c__Gammaproteobacteria	o__Xanthomonadales	f__Xanthomonadaceae	g__Dokdonella	s__?	Cardiobacterium valvarum | HMT-540 | Strain: AB 2168 | GB: AF144696 | Status: Named | Body Site: Oral | Genome: yes	88.2	36/304	No	0	0	31	0	0	0	0	0	0	0	0	42	1000	43	28	0	0	0	0	0	0	9	0	0	0	0	0	1	0	1	0	0	0	0	0	0	0	12
OTU_1900	k__Bacteria	p__Firmicutes	c__Bacilli	o__Lactobacillales	f__Lactobacillaceae	g__Lactobacillus	s__?	Lactobacillus casei | HMT-568 | Strain: JCM 1136 | GB: D16552 | Status: Named | Body Site: Unassigned | Genome: yes	100	0/335	No	0	0	0	0	0	0	0	0	0	0	0	0	0	0	0	0	0	0	0	0	0	0	0	0	0	0	0	0	0	0	0	0	0	0	0	0	0	0
OTU_1901	k__Bacteria	p__?	c__?	o__?	f__?	g__?	s__?	Moraxella nonliquefaciens | HMT-098 | Strain: 4663/62 | GB: NR_104938 | Status: Named | Body Site: Nasal | Genome: yes	75	75/300	No	0	0	0	0	0	0	0	0	0	0	0	2	0	4	2	0	0	0	0	0	0	0	0	0	0	0	0	0	0	0	0	0	0	0	0	0	0	0
OTU_1902	k__Bacteria	p__Firmicutes	c__Clostridia	o__Clostridiales	f__Clostridiales_Incertae Sedis XI	g__Anaerococcus	s__?	Anaerococcus sp. HMT 294 | HMT-294 | Clone: nck304d08c1 | GB: KF105918 | Status: Phylotype | Body Site: Unassigned | Genome: no	98.1	6/323	No	0	0	0	0	0	0	5	0	0	0	0	0	0	0	0	0	0	0	0	0	0	0	0	0	0	0	0	0	0	0	0	0	0	0	0	0	0	0
OTU_1903	k__Bacteria	p__Proteobacteria	c__?	o__?	f__?	g__?	s__?	Stenotrophomonas nitritireducens | HMT-037 | Clone: AY088 | GB: AF385546 | Status: Named | Body Site: Unassigned | Genome: yes	91.8	1998-08-01	No	0	0	0	0	0	0	0	0	0	0	0	0	0	0	0	0	0	0	0	0	12	0	0	0	0	0	0	0	0	0	0	0	0	0	0	0	0	0
OTU_1904	k__Bacteria	p__Actinobacteria	c__Actinobacteria	o__Actinomycetales	f__?	g__?	s__?	Microbacterium ginsengisoli | HMT-185 | Clone: AV005b | GB: AF385527 | Status: Named | Body Site: Unassigned | Genome: yes	88.9	34/306	No	0	0	0	0	0	0	0	0	0	0	0	0	0	0	0	0	0	0	0	0	0	10	0	0	0	0	0	0	0	0	0	0	0	0	0	0	0	0
OTU_1905	k__Bacteria	p__Actinobacteria	c__Actinobacteria	o__Actinomycetales	f__Dermabacteraceae	g__Brachybacterium	s__?	Dermabacter hominis | HMT-354 | Strain: NCFB 2769 | GB: NR_119073 | Status: Named | Body Site: Unassigned | Genome: yes	89.4	33/311	No	0	0	0	0	0	0	0	0	0	0	0	0	0	0	0	0	0	0	0	0	0	0	0	0	0	0	0	0	0	0	0	0	0	0	0	0	0	0
OTU_1906	k__Bacteria	p__Proteobacteria	c__Alphaproteobacteria	o__?	f__?	g__?	s__?	Sphingomonas echinoides | HMT-003 | Clone: nby481c06c1 | GB: HM830566 | Status: Named | Body Site: Unassigned | Genome: yes	82.5	51/291	No	0	0	0	0	0	0	0	0	0	0	0	0	13	0	0	0	0	0	0	0	0	0	0	0	0	0	0	0	0	0	0	0	0	0	0	0	0	0
OTU_1907	k__Bacteria	p__?	c__?	o__?	f__?	g__?	s__?	Helicobacter pylori | HMT-812 | Strain: ATCC 43504 | GB: M88157 | Status: Named | Body Site: Unassigned | Genome: yes	87.4	1995-12-01	No	0	0	0	0	0	0	0	0	0	0	0	0	0	0	0	0	0	0	0	0	0	0	0	0	0	0	0	0	0	0	0	0	0	0	0	0	0	0
OTU_1908	k__Bacteria	p__?	c__?	o__?	f__?	g__?	s__?	Desulfobulbus sp. HMT 041 | HMT-041 | Clone: _R004 | GB: AY005037 | Status: Phylotype | Body Site: Oral | Genome: yes	75.8	78/322	No	0	0	0	0	0	0	0	0	0	0	0	0	0	0	0	0	0	0	0	0	0	0	0	0	0	0	0	0	0	0	0	0	0	0	0	0	0	0
OTU_191	k__Bacteria	p__Fusobacteria	c__Fusobacteriia	o__Fusobacteriales	f__Leptotrichiaceae	g__Leptotrichia	s__?	Leptotrichia sp. HMT 879 | HMT-879 | Strain: F0557 | GB: tbd | Status: Unnamed | Body Site: Oral | Genome: yes	96.1	12/305	No	0	0	0	0	0	0	0	0	0	0	0	0	0	0	0	0	0	0	0	0	0	0	0	0	0	0	0	0	0	0	0	0	0	0	0	0	0	0
OTU_1910	k__Bacteria	p__Bacteroidetes	c__Flavobacteriia	o__Flavobacteriales	f__Flavobacteriaceae	g__Flavobacterium	s__?	Capnocytophaga granulosa | HMT-325 | Strain: LMG 16022 | GB: U41347 | Status: Named | Body Site: Oral | Genome: yes	86.2	42/305	No	0	0	0	0	0	0	0	0	0	13	0	0	0	0	0	0	0	0	0	0	0	0	0	0	0	0	0	0	0	0	0	0	0	0	0	0	0	0
OTU_1911	k__Bacteria	p__Actinobacteria	c__Actinobacteria	o__Actinomycetales	f__Intrasporangiaceae	g__Ornithinibacter	s__?	Sanguibacter keddieii | HMT-856 | Strain: DSM 10542 | GB: NR_027595 | Status: Named | Body Site: Unassigned | Genome: yes	90	31/310	No	0	0	0	0	0	0	0	0	0	0	0	0	0	0	0	0	0	0	0	0	0	0	13	0	0	0	0	0	0	0	0	0	0	0	0	0	0	0
OTU_1912	k__Bacteria	p__Proteobacteria	c__?	o__?	f__?	g__?	s__?	Leptothrix sp. HMT 025 | HMT-025 | Clone: AV011a | GB: AF385528 | Status: Phylotype | Body Site: Unassigned | Genome: no	97	9/304	No	0	0	0	0	0	0	0	1	0	0	5	0	0	0	0	0	0	0	0	0	0	0	0	0	0	0	0	0	0	1	1	0	0	0	0	0	0	0
OTU_1913	k__Bacteria	p__?	c__?	o__?	f__?	g__?	s__?	Novosphingobium panipatense | HMT-342 | Strain: SM16 | GB: NR_044210 | Status: Named | Body Site: Unassigned | Genome: yes	86	21/150	No	0	0	0	0	0	0	0	0	0	0	0	0	0	0	0	0	0	0	0	0	0	0	0	13	0	0	0	0	0	0	0	0	0	0	0	0	0	0
OTU_1914	k__Bacteria	p__Actinobacteria	c__Actinobacteria	o__Actinomycetales	f__Actinomycetaceae	g__Actinomyces	s__?	Mobiluncus mulieris | HMT-830 | Strain: CCUG 20071 | GB: AJ427625 | Status: Named | Body Site: Unassigned | Genome: yes	87.1	41/319	No	0	0	0	0	0	0	0	0	0	0	0	0	0	0	0	0	0	0	0	0	0	0	0	0	0	0	0	0	0	0	0	0	0	0	0	0	0	0
OTU_1915	k__Bacteria	p__Firmicutes	c__Bacilli	o__Lactobacillales	f__Lactobacillaceae	g__Lactobacillus	s__?	Lactobacillus acidophilus | HMT-529 | Strain: ATCC 4356 | GB: AB008203 | Status: Named | Body Site: Unassigned | Genome: yes	97.6	8/332	No	0	0	0	0	0	0	0	0	0	0	0	0	0	0	0	0	0	0	0	0	0	0	0	0	0	0	0	0	0	0	0	0	0	0	0	0	0	0
OTU_1916	k__Bacteria	p__Proteobacteria	c__Gammaproteobacteria	o__Pseudomonadales	f__Moraxellaceae	g__Acinetobacter	s__?	Acinetobacter johnsonii | HMT-297 | Strain: ATCC 17909 | GB: NR_117624 | Status: Named | Body Site: Unassigned | Genome: yes	97.1	9/306	No	0	0	0	0	0	0	0	0	0	0	0	0	0	0	0	0	0	0	0	0	0	0	0	0	0	0	0	0	0	0	0	0	0	0	0	0	0	0
OTU_1917	k__Bacteria	p__Bacteroidetes	c__Flavobacteriia	o__Flavobacteriales	f__Flavobacteriaceae	g__Flavobacterium	s__?	Capnocytophaga sp. HMT 338 | HMT-338 | Strain: FDC 8 | GB: U41352 | Status: Unnamed | Body Site: Oral | Genome: yes	84.3	48/305	No	0	0	0	0	0	0	0	0	0	13	0	0	0	0	0	0	0	0	0	0	0	0	0	0	0	0	0	0	0	0	0	0	0	0	0	0	0	0
OTU_1918	k__Bacteria	p__?	c__?	o__?	f__?	g__?	s__?	Treponema sp. HMT 927 | HMT-927 | Clone: nbu415h07c1 | GB: GQ039278 | Status: Phylotype | Body Site: Unassigned | Genome: no	91	28/312	No	0	0	0	0	0	0	0	0	0	0	0	0	0	0	0	0	0	0	0	0	0	0	0	0	0	0	0	9	0	0	0	0	0	0	0	0	0	0
OTU_1919	k__Bacteria	p__Bacteroidetes	c__?	o__?	f__?	g__?	s__?	Tannerella sp. HMT 916 | HMT-916 | Clone: CP6_C2 | GB: KC203065 | Status: Phylotype | Body Site: Oral | Genome: no	80.1	62/312	No	0	0	0	0	0	0	0	0	0	0	0	0	0	0	0	0	0	0	0	0	0	0	0	0	0	0	0	0	0	0	0	0	0	0	0	0	0	0
OTU_192	k__Bacteria	p__Firmicutes	c__Negativicutes	o__Selenomonadales	f__Veillonellaceae	g__Dialister	s__?	Dialister invisus | HMT-118 | Clone: BS095 | GB: AF287787 | Status: Named | Body Site: Oral | Genome: yes	100	0/332	No	0	0	0	0	0	0	0	0	0	0	0	0	0	0	0	0	0	17	0	0	0	0	0	0	0	0	0	0	0	0	0	2	0	0	0	0	0	0
OTU_1920	k__Bacteria	p__?	c__?	o__?	f__?	g__?	s__?	Lawsonella clevelandensis | HMT-173 | Strain: X1036 | GB: JX877776 | Status: Named | Body Site: Skin/Nasal | Genome: yes	84.2	16/101	No	0	0	0	0	0	0	0	0	0	0	0	0	0	0	0	0	0	0	0	0	0	0	0	0	0	0	0	0	0	0	0	0	13	0	0	0	0	0
OTU_1921	k__Bacteria	p__Firmicutes	c__Negativicutes	o__Selenomonadales	f__Veillonellaceae	g__Pelosinus	s__?	Selenomonas sp. HMT 501 | HMT-501 | Clone: JI021 | GB: AY349409 | Status: Phylotype | Body Site: Unassigned | Genome: no	83.4	54/325	No	0	0	0	0	0	0	0	0	0	0	0	0	0	0	0	0	0	0	0	0	0	0	4	0	0	0	0	0	0	0	0	0	0	0	0	0	0	0
OTU_1922	k__Bacteria	p__?	c__?	o__?	f__?	g__?	s__?	Enhydrobacter aerosaccus | HMT-196 | Strain: PAGU 1624 | GB: NR_113385 | Status: Named | Body Site: Unassigned | Genome: yes	79.6	60/294	No	0	0	0	0	0	0	0	0	0	0	0	0	0	0	0	0	0	0	0	0	12	0	0	0	0	0	0	0	0	0	0	0	0	0	0	0	0	0
OTU_1924	k__Bacteria	p__?	c__?	o__?	f__?	g__?	s__?	Prevotella saccharolytica | HMT-781 | Strain: JCM 17484 | GB: NR_113320 | Status: Named | Body Site: Oral | Genome: yes	85.9	14/99	No	0	0	0	0	0	0	0	0	0	0	0	0	0	0	0	0	0	0	0	0	0	0	0	0	0	0	12	0	0	0	0	0	0	0	0	0	0	0
OTU_1926	k__Bacteria	p__Firmicutes	c__Clostridia	o__Clostridiales	f__Lachnospiraceae	g__Shuttleworthia	s__?	Shuttleworthia satelles | HMT-095 | Strain: D143K-13 | GB: AF399956 | Status: Named | Body Site: Oral | Genome: yes	96.9	10/324	No	0	0	0	0	0	0	0	0	0	0	0	0	0	0	0	0	0	0	0	0	0	0	0	0	0	0	0	0	0	0	0	0	0	0	0	0	0	0
OTU_1927	k__Bacteria	p__Proteobacteria	c__Alphaproteobacteria	o__Rhodospirillales	f__Rhodospirillaceae	g__Skermanella	s__?	Novosphingobium panipatense | HMT-342 | Strain: SM16 | GB: NR_044210 | Status: Named | Body Site: Unassigned | Genome: yes	90	28/281	No	0	0	0	0	0	0	0	0	0	0	0	0	0	0	0	0	0	0	0	0	0	12	0	0	0	0	0	0	0	0	0	0	0	0	0	0	0	0
OTU_1928	k__Bacteria	p__Proteobacteria	c__Alphaproteobacteria	o__Rhizobiales	f__Rhizobiaceae	g__?	s__?	Defluvibacter lusatiensis | HMT-660 | Strain: DSM 11099 | GB: NR_025312 | Status: Named | Body Site: Unassigned | Genome: no	95.6	12/275	No	0	0	0	0	0	0	0	1	0	0	1	0	0	0	0	0	0	0	0	0	0	0	0	0	0	0	0	0	0	0	0	0	5	0	0	1	0	0
OTU_1929	k__Bacteria	p__Proteobacteria	c__Gammaproteobacteria	o__?	f__?	g__?	s__?	Stenotrophomonas nitritireducens | HMT-037 | Clone: AY088 | GB: AF385546 | Status: Named | Body Site: Unassigned | Genome: yes	79.5	64/312	No	0	0	0	0	0	0	0	0	0	0	0	0	0	0	0	0	0	0	0	0	0	0	12	0	0	0	0	0	0	0	0	0	0	0	0	0	0	0
OTU_193	k__Bacteria	p__Fusobacteria	c__Fusobacteriia	o__Fusobacteriales	f__Fusobacteriaceae	g__Fusobacterium	s__?	Fusobacterium nucleatum subsp. polymorphum | HMT-202 | Strain: ATCC 10953 | GB: AF287812 | Status: Named | Body Site: Oral | Genome: yes	96.6	10/295	No	0	0	0	0	0	0	0	0	0	0	0	0	0	0	0	0	0	0	258	0	0	0	0	0	0	0	0	0	0	0	0	0	0	0	0	0	0	0
OTU_1930	k__Bacteria	p__Firmicutes	c__Negativicutes	o__Selenomonadales	f__Veillonellaceae	g__Veillonella	s__?	Veillonella sp. HMT 780 | HMT-780 | Strain: F0009 | GB: GQ422743 | Status: Unnamed | Body Site: Oral | Genome: yes	92.7	24/329	No	0	0	0	0	0	0	0	0	0	0	0	0	0	0	0	0	0	0	0	0	0	0	0	0	0	0	0	0	0	0	0	0	0	0	0	0	0	0
OTU_1931	k__Bacteria	p__?	c__?	o__?	f__?	g__?	s__?	Gracilibacteria (GN02) [G-1] bacterium HMT 872 | HMT-872 | Clone: CN02 | GB: JX294353 | Status: Phylotype | Body Site: Oral | Genome: no	75.5	54/220	No	0	0	0	0	0	0	12	0	0	0	0	0	0	0	0	0	0	0	0	0	0	0	0	0	0	0	0	0	0	0	0	0	0	0	0	0	0	0
OTU_1933	k__Bacteria	p__Actinobacteria	c__Actinobacteria	o__Actinomycetales	f__?	g__?	s__?	Sanguibacter keddieii | HMT-856 | Strain: DSM 10542 | GB: NR_027595 | Status: Named | Body Site: Unassigned | Genome: yes	90.9	28/309	No	0	0	0	0	0	0	0	0	0	0	0	0	0	0	0	0	0	0	12	0	0	0	0	0	0	0	0	0	0	0	0	0	0	0	0	0	0	0
OTU_1935	k__Bacteria	p__Firmicutes	c__?	o__?	f__?	g__?	s__?	Lachnospiraceae [G-2] bacterium HMT 096 | HMT-096 | Clone: DO008 | GB: AF385508 | Status: Unnamed | Body Site: Oral | Genome: no	89.2	35/324	No	0	0	0	0	0	0	0	0	0	0	0	0	0	0	0	0	0	0	0	0	0	0	0	0	0	0	0	0	0	0	0	0	0	0	0	0	0	0
OTU_1936	k__Bacteria	p__Proteobacteria	c__Alphaproteobacteria	o__?	f__?	g__?	s__?	Afipia sp. genotype 4 | HMT-652 | Strain: G9018 | GB: U87769 | Status: Unnamed | Body Site: Unassigned | Genome: no	86.3	38/277	No	0	0	0	0	0	0	0	0	0	0	0	0	0	7	0	0	0	0	0	0	0	0	0	0	0	0	0	0	0	0	0	0	0	0	0	0	0	0
OTU_1939	k__Bacteria	p__Firmicutes	c__Clostridia	o__Clostridiales	f__?	g__?	s__?	Peptostreptococcaceae [XI][G-4] bacterium HMT 103 | HMT-103 | Clone: PUS9.170 | GB: AJ012604 | Status: Phylotype | Body Site: Oral | Genome: no	99.7	1/323	No	0	0	0	0	0	0	0	0	0	0	0	0	0	0	0	0	0	0	0	0	0	0	0	0	0	0	0	0	0	0	0	0	0	0	0	0	0	0
OTU_194	k__Bacteria	p__Fusobacteria	c__Fusobacteriia	o__Fusobacteriales	f__Leptotrichiaceae	g__Leptotrichia	s__?	Leptotrichia buccalis | HMT-563 | Strain: not listed | GB: L37788 | Status: Named | Body Site: Oral | Genome: yes	99	3/305	No	0	0	0	0	0	0	0	0	0	0	0	0	0	0	5	0	0	0	0	0	0	0	0	0	0	0	0	0	0	0	0	7	0	0	0	0	0	0
OTU_1940	k__Bacteria	p__Firmicutes	c__Bacilli	o__Lactobacillales	f__Lactobacillaceae	g__Lactobacillus	s__?	Lactobacillus acidophilus | HMT-529 | Strain: ATCC 4356 | GB: AB008203 | Status: Named | Body Site: Unassigned | Genome: yes	88.4	39/335	No	0	0	7	0	0	0	0	0	0	0	0	0	0	0	0	0	0	0	0	0	0	0	0	0	0	0	0	1	0	0	0	0	0	0	0	0	0	0
OTU_1941	k__Bacteria	p__Fusobacteria	c__Fusobacteriia	o__Fusobacteriales	f__Fusobacteriaceae	g__Fusobacterium	s__?	Fusobacterium necrophorum | HMT-690 | Strain: D4 | GB: AF044948 | Status: Named | Body Site: Oral | Genome: yes	99.3	2/297	No	0	0	0	0	0	0	0	0	0	0	0	0	0	0	0	0	0	0	0	0	0	0	0	0	0	0	0	0	0	0	0	0	0	0	0	0	0	0
OTU_1942	k__Bacteria	p__Proteobacteria	c__Alphaproteobacteria	o__Caulobacterales	f__?	g__?	s__?	Caulobacter sp. HMT 002 | HMT-002 | Strain: TWE165 | GB: DQ493433 | Status: Phylotype | Body Site: Unassigned | Genome: no	92.8	20/276	No	0	0	0	0	0	0	0	0	0	0	0	0	0	0	0	0	0	0	0	0	0	0	0	0	0	0	0	0	0	0	0	0	0	0	0	0	0	0
OTU_1943	k__Bacteria	p__Proteobacteria	c__Alphaproteobacteria	o__Rhizobiales	f__Methylobacteriaceae	g__Microvirga	s__?	Bosea vestrisii | HMT-636 | Strain: G8569 | GB: U87774 | Status: Named | Body Site: Unassigned | Genome: no	95	14/278	No	0	0	0	0	0	0	0	0	0	0	0	0	0	0	0	0	0	0	0	0	0	0	0	0	0	0	0	0	0	0	0	0	0	0	0	0	0	0
OTU_1944	k__Bacteria	p__?	c__?	o__?	f__?	g__?	s__?	Bosea vestrisii | HMT-636 | Strain: G8569 | GB: U87774 | Status: Named | Body Site: Unassigned | Genome: no	72.7	81/297	No	0	0	0	0	0	0	0	0	0	0	0	0	0	0	0	0	0	0	0	0	0	0	0	0	0	0	0	0	0	0	12	0	0	0	0	0	0	0
OTU_1945	k__Bacteria	p__Acidobacteria	c__Acidobacteria_Gp6	o__Gp6	f__Gp6	g__Gp6	s__?	Clostridiales [F-1][G-2] bacterium HMT 402 | HMT-402 | Clone: P4PA_66 | GB: AY207065 | Status: Phylotype | Body Site: Unassigned | Genome: no	74.4	83/324	No	0	0	0	0	0	0	0	0	0	0	0	0	0	0	0	0	0	0	0	0	0	0	0	0	0	0	0	0	0	0	0	0	12	0	0	0	0	0
OTU_1946	k__Bacteria	p__Proteobacteria	c__Gammaproteobacteria	o__Vibrionales	f__Vibrionaceae	g__Photobacterium	s__?	Cronobacter sakazakii | HMT-753 | Strain: JCM1233 | GB: AB004746 | Status: Named | Body Site: Unassigned | Genome: yes	88.2	37/314	No	0	0	0	0	0	0	0	0	0	0	0	0	0	0	0	0	0	0	0	0	0	11	0	0	0	0	0	0	0	0	0	0	0	0	0	0	0	0
OTU_1947	k__Bacteria	p__?	c__?	o__?	f__?	g__?	s__?	Afipia sp. genotype 4 | HMT-652 | Strain: G9018 | GB: U87769 | Status: Unnamed | Body Site: Unassigned | Genome: no	78.7	59/277	No	0	0	0	0	0	0	0	0	0	0	0	0	0	0	0	0	0	0	0	0	0	12	0	0	0	0	0	0	0	0	0	0	0	0	0	0	0	0
OTU_1948	k__Bacteria	p__Proteobacteria	c__Gammaproteobacteria	o__Legionellales	f__Legionellaceae	g__Legionella	s__?	Rhodocyclus sp. HMT 028 | HMT-028 | Strain: A08KA | GB: AY005031 | Status: Unnamed | Body Site: Unassigned | Genome: no	83.1	52/308	No	0	0	0	0	0	0	0	0	0	0	0	0	0	0	0	0	0	0	0	0	0	0	0	0	0	0	0	0	0	0	0	0	0	0	5	0	0	0
OTU_1949	k__Bacteria	p__Proteobacteria	c__?	o__?	f__?	g__?	s__?	Brevundimonas diminuta | HMT-590 | Strain: IFO 3140 | GB: D49422 | Status: Named | Body Site: Unassigned | Genome: yes	81	55/290	No	12	0	0	0	0	0	0	0	0	0	0	0	0	0	0	0	0	0	0	0	0	0	0	0	0	0	0	0	0	0	0	0	0	0	0	0	0	0
OTU_195	k__Bacteria	p__Actinobacteria	c__Actinobacteria	o__Actinomycetales	f__Microbacteriaceae	g__?	s__?	Microbacterium ginsengisoli | HMT-185 | Clone: AV005b | GB: AF385527 | Status: Named | Body Site: Unassigned | Genome: yes	90.6	29/308	Yes	0	0	0	0	0	0	0	0	0	0	0	0	0	0	0	0	0	0	0	0	0	44	27	0	0	0	0	0	0	0	0	0	0	0	0	0	1	0
OTU_1951	k__Bacteria	p__?	c__?	o__?	f__?	g__?	s__?	Janibacter indicus | HMT-339 | Strain: 0704P10-1 | GB: NR_134061 | Status: Named | Body Site: Unassigned | Genome: yes	81.3	20/107	No	0	0	0	0	0	0	0	0	0	0	0	0	0	0	0	0	0	0	0	0	0	0	0	0	0	0	0	0	0	0	0	0	0	0	0	0	0	0
OTU_1953	k__Bacteria	p__Proteobacteria	c__Betaproteobacteria	o__Burkholderiales	f__Oxalobacteraceae	g__Janthinobacterium	s__?	Ralstonia pickettii | HMT-854 | Strain: ATCC 27511 | GB: NR_043152 | Status: Named | Body Site: Unassigned | Genome: yes	85.2	46/311	No	0	1	0	0	0	0	0	0	0	0	2	0	0	0	0	0	0	0	0	0	0	0	0	0	0	0	0	0	0	0	0	0	0	0	1	0	0	0
OTU_1954	k__Bacteria	p__Actinobacteria	c__Actinobacteria	o__Actinomycetales	f__Micrococcaceae	g__Kocuria	s__?	Kocuria rhizophila | HMT-197 | Strain: TA68 | GB: NR_026452 | Status: Named | Body Site: Unassigned | Genome: yes	93	22/316	No	0	0	0	0	0	0	0	0	0	0	0	0	0	0	0	0	0	0	0	0	0	0	0	0	0	0	0	0	0	1	0	0	0	0	0	0	0	0
OTU_1955	k__Bacteria	p__Proteobacteria	c__Deltaproteobacteria	o__Myxococcales	f__?	g__?	s__?	Desulfovibrio fairfieldensis | HMT-605 | Strain: DSM 12803 | GB: AJ251630 | Status: Named | Body Site: Unassigned | Genome: yes	76.8	74/319	No	0	0	0	0	0	0	0	0	0	0	0	6	0	0	0	0	0	0	0	0	0	0	0	0	0	0	0	0	0	0	0	0	0	0	0	0	0	0
OTU_1957	k__Bacteria	p__Bacteroidetes	c__Bacteroidia	o__Bacteroidales	f__Prevotellaceae	g__Prevotella	s__?	Prevotella marshii | HMT-665 | Strain: E9_34 | GB: AF481227 | Status: Named | Body Site: Oral | Genome: yes	100	0/315	No	0	0	0	0	0	0	0	0	0	0	0	0	0	0	0	0	0	0	0	0	0	0	0	0	0	0	0	0	0	0	0	0	0	0	0	0	0	0
OTU_1958	k__Bacteria	p__?	c__?	o__?	f__?	g__?	s__?	Selenomonas sp. HMT 134 | HMT-134 | Clone: DD020 | GB: AF287794 | Status: Phylotype | Body Site: Oral | Genome: no	75.2	81/326	No	0	0	0	0	0	0	0	0	0	0	0	1	0	5	0	0	0	0	0	0	0	0	0	0	0	0	0	0	0	0	0	0	0	0	0	0	0	0
OTU_1959	k__Bacteria	p__Bacteroidetes	c__?	o__?	f__?	g__?	s__?	Prevotella oris | HMT-311 | Strain: ATCC 33573 | GB: L16474 | Status: Named | Body Site: Oral | Genome: yes	79.5	50/244	No	0	0	0	0	0	0	0	0	0	0	0	0	0	0	0	0	0	0	0	0	0	0	0	0	0	0	0	0	0	0	0	0	0	0	0	0	0	0
OTU_196	k__Bacteria	p__Actinobacteria	c__Actinobacteria	o__Actinomycetales	f__?	g__?	s__?	Arsenicicoccus bolidensis | HMT-190 | Strain: B46KS | GB: AF287753 | Status: Named | Body Site: Unassigned | Genome: yes	88.3	36/307	Yes	0	0	0	0	0	0	0	0	0	0	0	0	0	0	0	0	0	0	0	57	768	305	91	4	0	1	0	0	0	3	0	0	20	0	6	0	0	10
OTU_1960	k__Bacteria	p__Proteobacteria	c__?	o__?	f__?	g__?	s__?	Leptothrix sp. HMT 266 | HMT-266 | Clone: EV818SWSAP20 | GB: DQ337065 | Status: Phylotype | Body Site: Unassigned | Genome: no	78.6	66/308	No	0	0	0	0	0	0	0	0	0	0	0	0	0	0	0	0	0	0	0	0	0	0	1	0	0	0	0	1	0	0	0	0	0	0	0	0	0	0
OTU_1962	k__Bacteria	p__?	c__?	o__?	f__?	g__?	s__?	Absconditabacteria (SR1) [G-1] bacterium HMT 875 | HMT-875 | Clone: CN01 | GB: JX294356 | Status: Phylotype | Body Site: Oral | Genome: no	86.8	17/129	No	0	0	0	0	0	0	0	0	0	0	0	3	0	0	0	0	0	0	0	0	0	0	0	0	0	0	0	0	0	0	8	0	0	0	0	0	0	0
OTU_1963	k__Bacteria	p__Bacteroidetes	c__Flavobacteriia	o__Flavobacteriales	f__Flavobacteriaceae	g__Flavobacterium	s__?	Capnocytophaga sp. HMT 863 | HMT-863 | Strain: F0517 | GB: tbd | Status: Unnamed | Body Site: Oral | Genome: yes	83.9	49/304	No	0	0	0	0	0	0	0	0	0	0	0	0	0	0	0	0	0	0	0	0	0	0	0	0	0	0	0	0	0	0	0	0	0	0	0	0	0	0
OTU_1964	k__Bacteria	p__Proteobacteria	c__Alphaproteobacteria	o__Rhodospirillales	f__Acetobacteraceae	g__Roseomonas	s__?	Roseomonas mucosa | HMT-245 | Strain: MDA5527 | GB: NR_028857 | Status: Named | Body Site: Unassigned | Genome: yes	90.7	26/280	No	0	0	0	0	0	0	0	0	0	0	0	0	0	0	0	0	0	0	0	0	0	0	0	0	0	0	0	0	0	0	0	0	0	0	0	0	0	0
OTU_1965	k__Bacteria	p__Fusobacteria	c__Fusobacteriia	o__Fusobacteriales	f__?	g__?	s__?	Leptotrichia sp. HMT 221 | HMT-221 | Clone: FP036 | GB: AF432138 | Status: Unnamed | Body Site: Oral | Genome: no	90.8	28/306	No	0	0	0	0	0	0	0	0	0	0	0	0	0	0	0	0	1	0	0	0	0	0	0	0	0	0	0	0	0	0	0	0	0	0	0	0	0	0
OTU_1966	k__Bacteria	p__Candidatus Saccharibacteria	c__Saccharibacteria_genera_incertae_sedis	o__Saccharibacteria_genera_incertae_sedis	f__Saccharibacteria_genera_incertae_sedis	g__Saccharibacteria_genera_incertae_sedis	s__?	Saccharibacteria (TM7) [G-1] bacterium HMT 347 | HMT-347 | Clone: BE109 | GB: AY005446 | Status: Phylotype | Body Site: Oral | Genome: no	93.9	18/296	No	0	0	0	0	0	0	0	0	0	0	0	0	0	0	0	0	0	0	12	0	0	0	0	0	0	0	0	0	0	0	0	0	0	0	0	0	0	0
OTU_1967	k__Bacteria	p__Candidatus Saccharibacteria	c__Saccharibacteria_genera_incertae_sedis	o__Saccharibacteria_genera_incertae_sedis	f__Saccharibacteria_genera_incertae_sedis	g__Saccharibacteria_genera_incertae_sedis	s__?	Saccharibacteria (TM7) [G-2] bacterium HMT 350 | HMT-350 | Clone: BU080 | GB: AF385568 | Status: Phylotype | Body Site: Oral | Genome: no	85.9	32/227	No	0	0	0	0	0	0	12	0	0	0	0	0	0	0	0	0	0	0	0	0	0	0	0	0	0	0	0	0	0	0	0	0	0	0	0	0	0	0
OTU_1968	k__Bacteria	p__?	c__?	o__?	f__?	g__?	s__?	Mesorhizobium loti | HMT-659 | Strain: ICMP 3153 | GB: U50166 | Status: Named | Body Site: Unassigned | Genome: yes	80.4	55/281	No	0	0	0	0	0	0	0	0	0	0	0	0	0	0	0	0	0	0	0	0	12	0	0	0	0	0	0	0	0	0	0	0	0	0	0	0	0	0
OTU_197	k__Bacteria	p__Firmicutes	c__Bacilli	o__Lactobacillales	f__Streptococcaceae	g__Streptococcus	s__?	Streptococcus oralis subsp. dentisani clade 398 | HMT-398 | Strain: SK34 | GB: AY005045 | Status: Named | Body Site: Oral | Genome: yes	98.4	5/314	No	2	0	0	1	0	0	17	132	0	0	0	1	0	0	0	0	0	1	0	0	0	1	0	8	0	0	0	0	8	0	0	0	282	0	0	2	0	0
OTU_1970	k__Bacteria	p__Fusobacteria	c__Fusobacteriia	o__Fusobacteriales	f__?	g__?	s__?	Leptotrichia sp. HMT 215 | HMT-215 | Clone: DR011 | GB: AF385518 | Status: Unnamed | Body Site: Oral | Genome: yes	91.5	26/305	No	0	0	0	0	0	0	0	0	0	0	0	0	0	0	0	0	0	0	0	0	0	0	0	0	0	0	0	0	0	0	0	0	0	0	0	0	0	0
OTU_1971	k__Bacteria	p__Verrucomicrobia	c__Opitutae	o__Opitutales	f__Opitutaceae	g__Opitutus	s__?	Campylobacter rectus | HMT-748 | Strain: CCUG 19168 | GB: L06973 | Status: Named | Body Site: Oral | Genome: yes	91.6	13/155	No	0	0	0	0	0	0	0	0	0	0	0	0	0	0	0	12	0	0	0	0	0	0	0	0	0	0	0	0	0	0	0	0	0	0	0	0	0	0
OTU_1972	k__Bacteria	p__Firmicutes	c__Clostridia	o__Clostridiales	f__Clostridiales_Incertae Sedis XI	g__Anaerococcus	s__?	Anaerococcus lactolyticus | HMT-859 | Strain: JCM 8140 | GB: AB673373 | Status: Named | Body Site: Unassigned | Genome: yes	91.3	28/323	No	0	0	0	0	0	0	0	0	0	0	0	0	0	3	0	0	0	0	0	0	0	0	0	0	0	0	0	0	0	0	0	0	0	0	0	0	0	0
OTU_1973	k__Bacteria	p__Proteobacteria	c__Gammaproteobacteria	o__Pseudomonadales	f__Pseudomonadaceae	g__Cellvibrio	s__?	Pseudomonas sp. HMT 032 | HMT-032 | Clone: AZ002 | GB: AF385547 | Status: Phylotype | Body Site: Unassigned | Genome: no	89.5	32/304	No	0	0	0	0	0	0	0	0	0	0	0	0	0	0	0	0	0	0	0	6	6	0	0	0	0	0	0	0	0	0	0	0	0	0	0	0	0	0
OTU_1974	k__Bacteria	p__Actinobacteria	c__Actinobacteria	o__Actinomycetales	f__?	g__?	s__?	Arsenicicoccus bolidensis | HMT-190 | Strain: B46KS | GB: AF287753 | Status: Named | Body Site: Unassigned | Genome: yes	87.7	38/308	No	0	0	0	0	0	0	0	0	0	0	0	0	0	0	0	0	0	0	0	0	0	0	0	0	0	0	0	0	0	0	0	0	0	0	0	0	0	0
OTU_1975	k__Bacteria	p__?	c__?	o__?	f__?	g__?	s__?	Rothia dentocariosa | HMT-587 | Strain: ATCC 17931 | GB: M59055 | Status: Named | Body Site: Oral | Genome: yes	86.5	15/111	No	0	0	0	0	0	0	0	0	0	0	0	0	0	0	0	0	0	0	0	0	0	0	11	0	0	0	0	0	0	0	0	0	0	0	0	0	0	0
OTU_1976	k__Bacteria	p__?	c__?	o__?	f__?	g__?	s__?	Gracilibacteria (GN02) [G-1] bacterium HMT 871 | HMT-871 | Clone: 4L02 | GB: JX294352 | Status: Phylotype | Body Site: Oral | Genome: no	89.4	12/113	No	0	0	0	0	0	0	0	0	0	0	0	0	0	0	0	0	0	0	0	0	0	0	0	0	0	0	0	0	0	0	0	0	0	0	0	0	0	0
OTU_198	k__Bacteria	p__Proteobacteria	c__Gammaproteobacteria	o__Pseudomonadales	f__Pseudomonadaceae	g__Rhizobacter	s__?	Leptothrix sp. HMT 025 | HMT-025 | Clone: AV011a | GB: AF385528 | Status: Phylotype | Body Site: Unassigned | Genome: no	96.7	10/304	No	0	0	120	192	190	75	75	16	6	13	44	20	0	0	2	0	0	0	0	0	13	0	0	0	0	0	0	14	73	86	299	8	1	1	37	18	0	0
OTU_1980	k__Bacteria	p__Deinococcus-Thermus	c__Deinococci	o__Deinococcales	f__Deinococcaceae	g__Deinococcus	s__?	Mycobacterium neoaurum | HMT-692 | Strain: ATCC 25795 | GB: M29564 | Status: Named | Body Site: Unassigned | Genome: yes	77	70/304	No	0	0	0	0	0	0	0	0	0	8	0	0	0	3	0	0	0	0	0	0	0	0	0	0	0	0	0	0	0	0	0	0	0	0	0	0	0	0
OTU_1981	k__Bacteria	p__Proteobacteria	c__Alphaproteobacteria	o__Sphingomonadales	f__Sphingomonadaceae	g__Sphingomonas	s__?	Sphingomonas echinoides | HMT-003 | Clone: nby481c06c1 | GB: HM830566 | Status: Named | Body Site: Unassigned | Genome: yes	97.1	8/280	No	0	0	0	0	0	0	0	0	0	0	0	0	0	0	0	0	0	0	0	0	0	0	0	0	0	0	0	0	0	0	0	0	0	0	0	0	0	0
OTU_1987	k__Bacteria	p__Parcubacteria	c__Parcubacteria_genera_incertae_sedis	o__Parcubacteria_genera_incertae_sedis	f__Parcubacteria_genera_incertae_sedis	g__Parcubacteria_genera_incertae_sedis	s__?	Campylobacter rectus | HMT-748 | Strain: ATCC 33238 | GB: L04317 | Status: Named | Body Site: Oral | Genome: yes	82.8	17/99	No	0	0	0	0	0	0	0	0	0	0	0	0	0	0	0	0	0	0	0	0	0	11	0	0	0	0	0	0	0	0	0	0	0	0	0	0	0	0
OTU_1988	k__Bacteria	p__Proteobacteria	c__Gammaproteobacteria	o__?	f__?	g__?	s__?	Schlegelella thermodepolymerans | HMT-024 | Strain: DhA-71 | GB: AF125876 | Status: Named | Body Site: Unassigned | Genome: no	83.9	49/305	No	0	0	0	0	0	0	0	0	0	0	0	1	0	0	0	0	0	0	0	0	0	0	0	0	0	0	0	0	0	0	0	0	0	0	0	0	0	0
OTU_1989	k__Bacteria	p__Proteobacteria	c__Betaproteobacteria	o__Burkholderiales	f__?	g__?	s__?	Lautropia mirabilis | HMT-022 | Strain: Fredericksen | GB: X73223 | Status: Named | Body Site: Oral | Genome: yes	89.8	31/304	No	0	0	0	0	0	0	0	0	0	0	0	0	0	0	0	1	0	0	0	0	0	0	0	0	0	0	0	0	0	0	0	0	0	0	0	0	0	0
OTU_199	k__Bacteria	p__Firmicutes	c__Bacilli	o__Lactobacillales	f__Aerococcaceae	g__Abiotrophia	s__?	Abiotrophia defectiva | HMT-389 | Strain: ATCC 49176 | GB: D50541 | Status: Named | Body Site: Oral | Genome: yes	99.1	3/319	Yes	0	0	0	0	0	0	21	0	0	0	0	0	0	4	0	0	0	12	30	0	0	0	0	0	0	4	0	0	0	0	0	131	0	0	11	0	0	350
OTU_1990	k__Bacteria	p__?	c__?	o__?	f__?	g__?	s__?	Clostridiales [F-3][G-1] bacterium HMT 876 | HMT-876 | Strain: F0540 | GB: tbd | Status: Unnamed | Body Site: Unassigned | Genome: yes	77.8	67/302	No	0	0	0	0	0	0	0	0	0	0	0	0	0	0	0	0	0	0	0	0	0	0	0	0	0	0	0	0	0	0	0	0	0	0	0	0	0	0
OTU_1991	k__Bacteria	p__Bacteroidetes	c__?	o__?	f__?	g__?	s__?	Pedobacter sp. HMT 321 | HMT-321 | Clone: AZ123 | GB: AF385549 | Status: Phylotype | Body Site: Unassigned | Genome: no	82.4	54/307	No	0	0	0	0	0	0	0	0	0	0	0	0	0	0	0	0	0	0	11	0	0	0	0	0	0	0	0	0	0	0	0	0	0	0	0	0	0	0
OTU_1992	k__Bacteria	p__Proteobacteria	c__?	o__?	f__?	g__?	s__?	Ochrobactrum anthropi | HMT-544 | Strain: LMG 3331 | GB: AM114398 | Status: Named | Body Site: Unassigned | Genome: yes	94.8	14/270	No	0	0	0	0	0	0	0	0	0	0	0	0	0	0	0	0	0	0	0	0	0	0	0	0	0	0	0	0	0	0	0	0	0	0	0	0	0	0
OTU_1993	k__Bacteria	p__Proteobacteria	c__Alphaproteobacteria	o__?	f__?	g__?	s__?	Afipia sp. genotype 4 | HMT-652 | Strain: G9018 | GB: U87769 | Status: Unnamed | Body Site: Unassigned | Genome: no	81.6	53/288	No	0	0	0	0	0	0	0	0	0	0	0	0	0	0	0	0	0	0	0	0	0	0	0	0	0	0	0	0	0	0	0	0	0	0	0	0	0	0
OTU_1994	k__Bacteria	p__Proteobacteria	c__Gammaproteobacteria	o__Legionellales	f__Coxiellaceae	g__Aquicella	s__?	Yersinia pestis | HMT-827 | Strain: not listed | GB: L37604 | Status: Named | Body Site: Unassigned | Genome: yes	78	69/314	No	0	0	0	0	0	0	0	0	0	0	0	0	0	0	0	0	0	0	0	0	0	0	0	0	0	0	0	0	0	0	0	0	0	0	11	0	0	0
OTU_1996	k__Bacteria	p__Proteobacteria	c__Alphaproteobacteria	o__?	f__?	g__?	s__?	Haematobacter missouriensis | HMT-316 | Strain: H1892 | GB: NR_043734 | Status: Named | Body Site: Unassigned | Genome: yes	87.2	37/290	No	0	0	0	0	0	0	0	0	0	0	0	0	0	0	0	0	0	0	0	0	11	0	0	0	0	0	0	0	0	0	0	0	0	0	0	0	0	0
OTU_1997	k__Bacteria	p__Actinobacteria	c__Actinobacteria	o__Actinomycetales	f__Promicromonosporaceae	g__Promicromonospora	s__?	Micrococcus luteus | HMT-087 | Strain: NCTC 2665 | GB: NR_075062 | Status: Named | Body Site: Unassigned | Genome: yes	91.2	27/306	Yes	0	0	0	0	0	0	0	0	0	0	0	0	0	0	0	0	0	0	0	0	0	0	0	0	0	0	0	0	0	0	0	0	0	0	0	0	0	0
OTU_1998	k__Bacteria	p__?	c__?	o__?	f__?	g__?	s__?	Anaerolineae [G-1] bacterium HMT 439 | HMT-439 | Clone: PCR-walk | GB: KM018332 | Status: Unnamed | Body Site: Oral | Genome: yes	84.1	20/126	No	0	0	0	0	0	0	0	0	11	0	0	0	0	0	0	0	0	0	0	0	0	0	0	0	0	0	0	0	0	0	0	0	0	0	0	0	0	0
OTU_1999	k__Bacteria	p__Bacteroidetes	c__?	o__?	f__?	g__?	s__?	Bergeyella sp. HMT 319 | HMT-319 | Clone: AY017 | GB: AF385544 | Status: Phylotype | Body Site: Unassigned | Genome: no	77.7	69/310	No	0	0	0	0	0	0	0	0	0	0	0	0	0	0	0	0	0	0	0	11	0	0	0	0	0	0	0	0	0	0	0	0	0	0	0	0	0	0
OTU_2	k__Bacteria	p__Proteobacteria	c__Gammaproteobacteria	o__Xanthomonadales	f__Xanthomonadaceae	g__?	s__?	Stenotrophomonas nitritireducens | HMT-037 | Clone: AY088 | GB: AF385546 | Status: Named | Body Site: Unassigned | Genome: yes	88.6	35/306	Yes	1748	209	677	1547	2532	4990	1914	1224	3600	843	304	5648	5817	4093	2318	3280	459	2287	5938	2163	102	337	15567	4089	2071	36	433	309	1649	505	5954	514	872	84	1095	544	92	1637
OTU_20	k__Bacteria	p__Proteobacteria	c__Gammaproteobacteria	o__Pasteurellales	f__Pasteurellaceae	g__?	s__?	Haemophilus sp. HMT 908 | HMT-908 | Clone: ELU0149-000192 | GB: HQ801362 | Status: Phylotype | Body Site: Oral | Genome: no	100	0/310	Yes	0	0	15	0	0	0	0	26	0	5	15	5	0	3	0	214	10	134	108	74	0	20	0	0	0	2	0	3	0	6	0	238	505	20	0	2	6	1
OTU_200	k__Bacteria	p__Proteobacteria	c__Alphaproteobacteria	o__Caulobacterales	f__Caulobacteraceae	g__Brevundimonas	s__?	Brevundimonas diminuta | HMT-590 | Strain: IFO 3140 | GB: D49422 | Status: Named | Body Site: Unassigned | Genome: yes	98.2	5/280	Yes	34	0	0	0	51	0	0	7	93	170	17	3	60	44	14	0	0	0	0	0	0	33	33	0	80	0	0	1	0	1	32	0	0	1	82	25	0	19
OTU_2000	k__Bacteria	p__Candidatus Saccharibacteria	c__Saccharibacteria_genera_incertae_sedis	o__Saccharibacteria_genera_incertae_sedis	f__Saccharibacteria_genera_incertae_sedis	g__Saccharibacteria_genera_incertae_sedis	s__?	Saccharibacteria (TM7) [G-7] bacterium HMT 954 | HMT-954 | Clone: ncd263e08c1 | GB: JF229972 | Status: Phylotype | Body Site: Oral | Genome: no	92.3	22/286	No	11	0	0	0	0	0	0	0	0	0	0	0	0	0	0	0	0	0	0	0	0	0	0	0	0	0	0	0	0	0	0	0	0	0	0	0	0	0
OTU_2001	k__Bacteria	p__Proteobacteria	c__Gammaproteobacteria	o__Pasteurellales	f__Pasteurellaceae	g__?	s__?	Haemophilus parainfluenzae | HMT-718 | Strain: CIP 102513 | GB: EU083530 | Status: Named | Body Site: Nasal/Oral | Genome: yes	91	28/310	No	0	0	0	0	0	0	0	0	0	0	0	0	0	0	0	0	0	0	0	0	0	0	0	0	0	0	0	0	0	0	0	0	0	0	0	0	0	0
OTU_2002	k__Bacteria	p__Proteobacteria	c__Alphaproteobacteria	o__Rhizobiales	f__?	g__?	s__?	Afipia sp. genotype 4 | HMT-652 | Strain: G9018 | GB: U87769 | Status: Unnamed | Body Site: Unassigned | Genome: no	93.5	18/277	No	0	0	0	0	0	0	0	0	0	0	0	0	0	0	0	0	0	0	0	0	0	0	0	0	0	0	0	0	0	0	0	0	0	0	0	0	0	0
OTU_2003	k__Bacteria	p__Firmicutes	c__Bacilli	o__Lactobacillales	f__Enterococcaceae	g__Vagococcus	s__?	Enterococcus casseliflavus | HMT-801 | Strain: 32 | GB: AF039899 | Status: Named | Body Site: Unassigned | Genome: yes	88.1	39/327	No	0	0	0	0	0	0	0	0	0	0	0	0	0	0	0	0	0	0	0	0	0	0	0	0	0	0	0	0	0	0	0	0	0	0	0	0	0	0
OTU_2004	k__Bacteria	p__Bacteroidetes	c__Cytophagia	o__Cytophagales	f__Cytophagaceae	g__Hymenobacter	s__?	Prevotella sp. HMT 313 | HMT-313 | Clone: FM005 | GB: AF432133 | Status: Unnamed | Body Site: Oral | Genome: no	79.7	48/236	No	0	0	0	0	0	0	0	0	0	0	0	0	0	0	0	0	0	0	0	0	0	0	0	11	0	0	0	0	0	0	0	0	0	0	0	0	0	0
OTU_2005	k__Bacteria	p__Acidobacteria	c__Acidobacteria_Gp3	o__Gp3	f__Gp3	g__Gp3	s__?	Enhydrobacter aerosaccus | HMT-196 | Strain: PAGU 1624 | GB: NR_113385 | Status: Named | Body Site: Unassigned | Genome: yes	78.1	63/288	No	0	0	0	0	0	0	0	0	0	0	0	0	0	0	0	0	0	0	0	0	11	0	0	0	0	0	0	0	0	0	0	0	0	0	0	0	0	0
OTU_2006	k__Bacteria	p__?	c__?	o__?	f__?	g__?	s__?	Neisseria perflava | HMT-101 | Strain: Branham 7078 | GB: NR_117694 | Status: Named | Body Site: Unassigned | Genome: no	86.6	42/313	No	0	0	0	0	0	0	0	0	0	0	0	0	0	0	0	0	0	0	0	0	0	0	0	0	0	0	0	0	0	0	0	0	0	0	0	0	0	0
OTU_2008	k__Bacteria	p__Bacteroidetes	c__Bacteroidetes_incertae_sedis	o__Ohtaekwangia	f__Ohtaekwangia	g__Ohtaekwangia	s__?	Pedobacter sp. HMT 318 | HMT-318 | Clone: AV100 | GB: AF385531 | Status: Phylotype | Body Site: Unassigned | Genome: no	78.2	68/312	No	0	0	0	0	0	0	0	0	11	0	0	0	0	0	0	0	0	0	0	0	0	0	0	0	0	0	0	0	0	0	0	0	0	0	0	0	0	0
OTU_2009	k__Bacteria	p__Proteobacteria	c__Alphaproteobacteria	o__?	f__?	g__?	s__?	Brevundimonas diminuta | HMT-590 | Strain: IFO 3140 | GB: D49422 | Status: Named | Body Site: Unassigned | Genome: yes	83.7	47/288	No	0	0	0	0	0	0	0	0	0	0	0	0	0	0	0	0	0	0	0	0	0	0	0	0	0	0	0	0	11	0	0	0	0	0	0	0	0	0
OTU_201	k__Bacteria	p__Bacteroidetes	c__Bacteroidia	o__Bacteroidales	f__Prevotellaceae	g__Alloprevotella	s__?	Alloprevotella rava | HMT-302 | Strain: F0020 | GB: GQ422736 | Status: Named | Body Site: Oral | Genome: yes	99.4	2/317	No	0	0	4	0	0	0	0	0	0	0	0	0	0	0	0	0	0	0	0	0	0	0	0	0	0	0	0	4	0	0	0	0	0	0	0	0	0	0
OTU_2010	k__Bacteria	p__Firmicutes	c__Bacilli	o__Lactobacillales	f__Streptococcaceae	g__Streptococcus	s__?	Streptococcus oralis subsp. dentisani clade 398 | HMT-398 | Strain: SK34 | GB: AY005045 | Status: Named | Body Site: Oral | Genome: yes	97.2	7/247	No	0	0	0	0	0	0	0	0	0	0	0	0	0	0	0	0	0	0	0	0	0	0	0	0	0	0	0	0	0	0	0	0	0	0	0	0	0	0
OTU_2011	k__Bacteria	p__Spirochaetes	c__Spirochaetia	o__Spirochaetales	f__Spirochaetaceae	g__Treponema	s__?	Treponema sp. HMT 237 | HMT-237 | Clone: AT039 | GB: AF061349 | Status: Phylotype | Body Site: Oral | Genome: no	99.7	1/315	No	0	0	0	0	0	0	0	0	0	0	0	0	0	0	0	0	0	0	0	7	0	0	0	0	0	0	0	0	0	0	0	0	0	0	0	0	0	0
OTU_2012	k__Bacteria	p__Proteobacteria	c__Gammaproteobacteria	o__Xanthomonadales	f__Xanthomonadaceae	g__?	s__?	Pseudomonas fluorescens | HMT-612 | Strain: ATCC 13525 | GB: NR_114476 | Status: Named | Body Site: Unassigned | Genome: yes	84.9	46/304	No	0	0	0	0	0	0	0	0	0	0	0	0	0	0	0	0	0	0	1	0	0	0	0	0	0	0	0	0	0	0	0	0	0	0	0	0	0	0
OTU_2013	k__Bacteria	p__?	c__?	o__?	f__?	g__?	s__?	Pseudomonas fluorescens | HMT-612 | Strain: ATCC 13525 | GB: NR_114476 | Status: Named | Body Site: Unassigned | Genome: yes	88.6	12/105	No	0	0	0	0	0	0	0	0	0	0	0	0	0	0	0	0	0	0	0	0	0	11	0	0	0	0	0	0	0	0	0	0	0	0	0	0	0	0
OTU_2014	k__Bacteria	p__Proteobacteria	c__Gammaproteobacteria	o__Legionellales	f__Legionellaceae	g__Legionella	s__?	Rhodocyclus sp. HMT 028 | HMT-028 | Strain: A08KA | GB: AY005031 | Status: Unnamed | Body Site: Unassigned | Genome: no	84.7	47/308	No	0	0	0	0	0	0	0	0	0	0	0	0	0	0	0	0	0	0	0	0	0	0	0	0	0	0	0	0	0	0	9	0	0	0	0	0	0	0
OTU_2016	k__Bacteria	p__Proteobacteria	c__Gammaproteobacteria	o__?	f__?	g__?	s__?	Stenotrophomonas maltophilia | HMT-663 | Strain: LMG 958 | GB: X95923 | Status: Named | Body Site: Unassigned | Genome: yes	85.2	46/310	No	0	0	0	0	0	0	0	0	0	0	0	0	0	0	0	0	0	0	0	0	0	0	0	0	0	0	0	0	0	0	0	0	5	0	0	0	0	0
OTU_2017	k__Bacteria	p__Bacteroidetes	c__?	o__?	f__?	g__?	s__?	Bergeyella sp. HMT 422 | HMT-422 | Clone: C4MKM119 | GB: AY278614 | Status: Phylotype | Body Site: Unassigned | Genome: no	75.9	73/303	No	0	0	0	0	0	0	0	0	0	0	0	0	0	0	0	0	0	0	0	0	0	0	0	0	0	0	0	0	0	0	11	0	0	0	0	0	0	0
OTU_2019	k__Bacteria	p__?	c__?	o__?	f__?	g__?	s__?	Roseomonas mucosa | HMT-245 | Strain: MDA5527 | GB: NR_028857 | Status: Named | Body Site: Unassigned | Genome: yes	81.6	45/245	No	0	0	0	0	0	0	0	0	0	0	0	5	0	0	0	0	0	0	0	0	0	0	0	0	0	0	0	0	0	0	0	0	0	0	0	0	0	0
OTU_202	k__Bacteria	p__Actinobacteria	c__Actinobacteria	o__Actinomycetales	f__Actinomycetaceae	g__Actinomyces	s__?	Actinomyces sp. HMT 448 | HMT-448 | Clone: 071059_594 | GB: JQ473317 | Status: Unnamed | Body Site: Oral | Genome: yes	99.7	1/326	No	0	1	0	0	0	28	0	0	0	0	0	0	0	0	0	0	0	0	0	0	0	0	0	0	0	0	0	0	0	1	0	0	0	0	0	0	0	0
OTU_2020	k__Bacteria	p__Firmicutes	c__Bacilli	o__Bacillales	f__Bacillaceae 1	g__Bacillus	s__?	Bacillus anthracis | HMT-824 | Strain: Delta Ames | GB: AF155951 | Status: Named | Body Site: Unassigned | Genome: yes	92.8	23/319	No	0	0	0	0	0	0	0	0	0	5	0	0	0	0	0	0	0	0	0	0	0	0	0	0	0	2	0	0	0	0	0	0	0	0	0	0	0	0
OTU_2021	k__Bacteria	p__Bacteroidetes	c__Bacteroidia	o__Bacteroidales	f__Prevotellaceae	g__Prevotella	s__?	Prevotella maculosa | HMT-289 | Clone: AA016 | GB: AY005058 | Status: Named | Body Site: Oral | Genome: yes	97.8	7/316	No	0	0	0	0	0	0	0	0	0	0	0	0	0	0	0	0	0	0	0	0	0	0	0	0	0	0	0	0	0	0	0	0	0	0	0	0	0	0
OTU_2022	k__Bacteria	p__Proteobacteria	c__Gammaproteobacteria	o__?	f__?	g__?	s__?	Pseudomonas fluorescens | HMT-612 | Strain: ATCC 13525 | GB: NR_114476 | Status: Named | Body Site: Unassigned | Genome: yes	87.5	38/304	No	0	0	0	0	0	0	0	0	0	0	0	0	0	0	0	0	0	0	0	0	11	0	0	0	0	0	0	0	0	0	0	0	0	0	0	0	0	0
OTU_2023	k__Bacteria	p__Firmicutes	c__Clostridia	o__Clostridiales	f__Lachnospiraceae	g__?	s__?	Stomatobaculum sp. HMT 373 | HMT-373 | Clone: MCE9_173 | GB: AF481221 | Status: Phylotype | Body Site: Oral | Genome: no	83	55/324	No	0	0	0	0	0	0	0	0	0	0	0	0	0	0	0	0	0	0	11	0	0	0	0	0	0	0	0	0	0	0	0	0	0	0	0	0	0	0
OTU_2025	k__Bacteria	p__Parcubacteria	c__Parcubacteria_genera_incertae_sedis	o__Parcubacteria_genera_incertae_sedis	f__Parcubacteria_genera_incertae_sedis	g__Parcubacteria_genera_incertae_sedis	s__?	Microbacterium ginsengisoli | HMT-185 | Clone: AV005b | GB: AF385527 | Status: Named | Body Site: Unassigned | Genome: yes	86.7	13/98	No	0	0	0	0	0	0	0	0	0	0	0	0	0	0	0	0	0	0	0	0	0	0	0	0	0	0	0	0	0	0	0	0	0	0	0	0	0	0
OTU_2026	k__Bacteria	p__Actinobacteria	c__Actinobacteria	o__Acidimicrobiales	f__?	g__?	s__?	Sanguibacter keddieii | HMT-856 | Strain: DSM 10542 | GB: NR_027595 | Status: Named | Body Site: Unassigned | Genome: yes	81.1	60/317	No	0	0	0	0	0	0	0	0	0	10	0	0	0	0	0	0	0	0	0	0	0	0	0	0	0	0	0	0	0	0	0	0	0	0	0	0	0	0
OTU_2027	k__Bacteria	p__Firmicutes	c__Clostridia	o__Clostridiales	f__Clostridiales_Incertae Sedis XII	g__?	s__?	Peptostreptococcaceae [XI][G-1] sulci | HMT-467 | Strain: ATCC 35585 | GB: AJ006963 | Status: Named | Body Site: Oral | Genome: yes	83.7	53/325	No	0	0	0	0	0	0	0	0	0	0	0	0	0	0	0	0	0	0	0	0	0	10	0	0	0	0	0	0	0	0	0	0	0	0	0	0	0	0
OTU_2028	k__Bacteria	p__Proteobacteria	c__Deltaproteobacteria	o__Myxococcales	f__?	g__?	s__?	Desulfovibrio sp. HMT 040 | HMT-040 | Clone: BB161 | GB: AY005035 | Status: Phylotype | Body Site: Unassigned | Genome: no	76.3	76/321	No	0	0	0	0	0	0	0	0	0	0	0	1	0	0	0	0	0	0	0	0	0	0	0	0	0	0	0	0	0	0	0	0	0	0	0	0	0	0
OTU_203	k__Bacteria	p__Proteobacteria	c__Gammaproteobacteria	o__Pseudomonadales	f__Moraxellaceae	g__Enhydrobacter	s__?	Moraxella osloensis | HMT-711 | Strain: Ben 58 | GB: X95304 | Status: Named | Body Site: Unassigned | Genome: yes	98	6/300	Yes	0	0	0	6	28	9	0	1	0	2	52	5	0	11	0	7	0	0	0	7	0	0	32	1	0	0	42	1	0	1	40	0	3	2	4	4	0	2
OTU_2030	k__Bacteria	p__Actinobacteria	c__Actinobacteria	o__Actinomycetales	f__Promicromonosporaceae	g__Promicromonospora	s__?	Kytococcus sedentarius | HMT-855 | Strain: CV91 | GB: AJ717359 | Status: Named | Body Site: Unassigned | Genome: yes	90.3	30/310	No	10	0	0	0	0	0	0	0	0	0	0	0	0	0	0	0	0	0	0	0	0	0	0	0	0	0	0	0	0	0	0	0	0	0	0	0	0	0
OTU_2031	k__Bacteria	p__Spirochaetes	c__Spirochaetia	o__Spirochaetales	f__Spirochaetaceae	g__Treponema	s__?	Treponema sp. HMT 268 | HMT-268 | Strain: D120CR-1 | GB: AF033303 | Status: Lost | Body Site: Oral | Genome: no	100	0/307	No	0	0	0	0	0	0	0	0	0	0	0	0	0	0	0	0	0	0	0	0	0	0	0	0	0	0	0	0	0	0	0	0	0	0	0	0	0	0
OTU_2033	k__Bacteria	p__Actinobacteria	c__Actinobacteria	o__Actinomycetales	f__?	g__?	s__?	Dietzia cinnamea | HMT-368 | Strain: E9_2 | GB: AF481211 | Status: Named | Body Site: Unassigned | Genome: yes	91.1	27/303	No	0	0	0	0	0	0	0	0	0	0	0	0	0	0	0	0	0	0	0	0	0	0	0	0	0	0	0	0	0	0	0	0	0	0	0	0	0	0
OTU_2036	k__Bacteria	p__?	c__?	o__?	f__?	g__?	s__?	Actinomyces graevenitzii | HMT-866 | Strain: CCUG 27294 | GB: NR_042167 | Status: Named | Body Site: Oral | Genome: yes	97.4	4/152	No	0	0	0	0	0	0	0	0	0	0	0	0	0	0	0	0	0	0	0	0	0	0	0	0	0	0	0	0	0	0	0	0	0	0	0	0	0	0
OTU_2038	k__Bacteria	p__Actinobacteria	c__Actinobacteria	o__Acidimicrobiales	f__?	g__?	s__?	Mobiluncus mulieris | HMT-830 | Strain: CCUG 20071 | GB: AJ427625 | Status: Named | Body Site: Unassigned | Genome: yes	80.1	63/316	No	0	0	0	0	0	0	0	0	0	0	2	0	0	0	0	0	0	0	0	0	0	0	0	0	0	0	0	0	0	0	0	0	0	0	0	0	0	0
OTU_204	k__Bacteria	p__?	c__?	o__?	f__?	g__?	s__?	Sphingomonas sp. HMT 004 | HMT-004 | Clone: nby660h11c1 | GB: HM839487 | Status: Phylotype | Body Site: Unassigned | Genome: no	81.6	52/283	No	0	0	0	0	61	0	0	0	0	0	0	0	0	14	35	0	0	0	0	0	0	0	0	0	0	0	0	0	4	2	0	0	0	0	0	0	0	2
OTU_2040	k__Bacteria	p__?	c__?	o__?	f__?	g__?	s__?	Actinomyces sp. HMT 877 | HMT-877 | Strain: F0543 | GB: tbd | Status: Unnamed | Body Site: Oral | Genome: yes	86.8	18/136	No	0	0	0	0	0	0	0	0	0	0	0	0	0	0	0	0	0	0	0	0	0	10	0	0	0	0	0	0	0	0	0	0	0	0	0	0	0	0
OTU_2041	k__Bacteria	p__Bacteroidetes	c__Bacteroidia	o__Bacteroidales	f__?	g__?	s__?	Prevotella salivae | HMT-307 | Strain: DSM 15606 | GB: AB108826 | Status: Named | Body Site: Oral | Genome: yes	90.2	31/315	No	0	0	0	0	0	0	0	0	0	0	0	0	0	0	0	0	0	0	0	0	0	0	0	0	0	0	0	0	0	0	0	0	0	0	0	0	0	0
OTU_2042	k__Bacteria	p__?	c__?	o__?	f__?	g__?	s__?	Lactobacillus paracasei | HMT-716 | Strain: JCM 8130 | GB: D79212 | Status: Named | Body Site: Oral | Genome: yes	76.7	59/253	No	0	0	0	0	0	0	0	0	0	0	0	1	0	0	0	0	0	0	0	0	0	0	0	0	0	0	0	0	0	0	0	0	0	0	0	0	0	0
OTU_2043	k__Bacteria	p__?	c__?	o__?	f__?	g__?	s__?	Clostridiales [F-3][G-1] bacterium HMT 876 | HMT-876 | Strain: F0540 | GB: tbd | Status: Unnamed | Body Site: Unassigned | Genome: yes	74.5	78/306	No	0	0	0	0	0	0	0	0	0	0	0	0	0	10	0	0	0	0	0	0	0	0	0	0	0	0	0	0	0	0	0	0	0	0	0	0	0	0
OTU_2044	k__Bacteria	p__Proteobacteria	c__Deltaproteobacteria	o__?	f__?	g__?	s__?	Bdellovibrio sp. HMT 039 | HMT-039 | Clone: CA006 | GB: AF385539 | Status: Phylotype | Body Site: Unassigned | Genome: no	81.9	56/310	No	0	0	0	0	0	0	0	0	0	0	0	0	0	0	0	0	0	0	0	0	0	0	0	0	0	0	0	0	0	0	0	0	0	0	0	0	0	0
OTU_2045	k__Bacteria	p__?	c__?	o__?	f__?	g__?	s__?	Porphyromonas sp. HMT 285 | HMT-285 | Clone: _F016 | GB: AY005069 | Status: Phylotype | Body Site: Oral | Genome: no	81.1	21/111	No	0	0	0	0	0	0	0	0	0	0	0	0	0	0	0	0	0	0	0	0	0	0	0	0	0	0	0	0	0	0	0	0	0	0	0	0	0	0
OTU_2046	k__Bacteria	p__Bacteroidetes	c__Flavobacteriia	o__Flavobacteriales	f__Flavobacteriaceae	g__?	s__?	Bergeyella sp. HMT 206 | HMT-206 | Clone: 3P2-77 | GB: EF419382 | Status: Phylotype | Body Site: Unassigned | Genome: no	90.1	31/314	Yes	0	0	0	0	0	0	0	0	0	0	0	0	0	0	0	0	0	0	0	0	0	0	0	0	0	0	0	0	0	0	0	0	0	0	0	0	0	0
OTU_2047	k__Bacteria	p__Proteobacteria	c__Alphaproteobacteria	o__Rhodospirillales	f__?	g__?	s__?	Rhodobacter capsulatus | HMT-857 | Strain: TCRI | GB: AB017798 | Status: Named | Body Site: Unassigned | Genome: yes	83.7	47/288	No	0	0	0	0	0	10	0	0	0	0	0	0	0	0	0	0	0	0	0	0	0	0	0	0	0	0	0	0	0	0	0	0	0	0	0	0	0	0
OTU_2048	k__Bacteria	p__Firmicutes	c__?	o__?	f__?	g__?	s__?	Granulicatella adiacens | HMT-534 | Strain: TKT1 | GB: AB022027 | Status: Named | Body Site: Oral | Genome: yes	94.3	8/140	No	0	0	0	0	0	0	0	0	0	0	0	0	0	0	0	0	0	0	0	0	0	0	0	0	0	0	0	0	0	0	0	0	0	0	0	0	0	0
OTU_205	k__Bacteria	p__?	c__?	o__?	f__?	g__?	s__?	Ruminococcaceae [G-2] bacterium HMT 085 | HMT-085 | Clone: BU014 | GB: AF385563 | Status: Phylotype | Body Site: Oral | Genome: no	99.4	2/315	No	0	0	1	0	0	0	0	2	64	0	1	0	0	0	0	0	0	0	0	0	0	0	0	0	0	0	0	0	0	0	0	0	0	0	0	3	0	0
OTU_2050	k__Bacteria	p__Proteobacteria	c__Gammaproteobacteria	o__Legionellales	f__Legionellaceae	g__Legionella	s__?	Rhodocyclus sp. HMT 028 | HMT-028 | Strain: A08KA | GB: AY005031 | Status: Unnamed | Body Site: Unassigned | Genome: no	83.8	50/308	No	0	0	0	0	0	0	0	0	0	0	0	0	0	0	0	0	0	0	0	0	0	0	0	0	0	0	0	0	0	0	0	0	0	0	0	0	0	0
OTU_2051	k__Bacteria	p__Proteobacteria	c__?	o__?	f__?	g__?	s__?	Enhydrobacter aerosaccus | HMT-196 | Strain: PAGU 1624 | GB: NR_113385 | Status: Named | Body Site: Unassigned | Genome: yes	86.7	37/278	No	0	0	0	0	0	0	0	0	0	0	0	0	0	4	0	0	0	0	0	0	0	0	0	0	0	0	0	0	0	0	0	0	0	0	0	0	0	0
OTU_2052	k__Bacteria	p__?	c__?	o__?	f__?	g__?	s__?	Anaerolineae [G-1] bacterium HMT 439 | HMT-439 | Clone: PCR-walk | GB: KM018332 | Status: Unnamed | Body Site: Oral | Genome: yes	77.8	66/297	No	0	0	0	0	0	0	0	0	0	0	0	0	2	0	0	0	0	0	0	0	0	0	0	0	0	0	0	0	0	0	0	0	0	0	0	0	0	0
OTU_2055	k__Bacteria	p__?	c__?	o__?	f__?	g__?	s__?	Ruminococcaceae [G-3] bacterium HMT 381 | HMT-381 | Clone: P4PB_122 | GB: AF538854 | Status: Phylotype | Body Site: Unassigned | Genome: no	87.2	17/133	No	0	0	0	0	0	0	0	0	0	0	0	5	0	0	0	0	0	0	0	0	0	0	0	0	0	0	0	0	0	0	3	0	0	0	0	0	0	0
OTU_2056	k__Bacteria	p__Proteobacteria	c__?	o__?	f__?	g__?	s__?	Cardiobacterium valvarum | HMT-540 | Strain: AB 2168 | GB: AF144696 | Status: Named | Body Site: Oral | Genome: yes	86	37/264	No	0	0	0	0	0	0	0	0	0	0	0	0	0	0	0	0	0	0	0	0	0	0	0	0	0	0	0	0	0	0	0	0	0	0	0	0	0	0
OTU_2057	k__Bacteria	p__Actinobacteria	c__Actinobacteria	o__Actinomycetales	f__Microbacteriaceae	g__Microbacterium	s__?	Microbacterium flavescens | HMT-186 | Strain: C24KA | GB: AF287752 | Status: Named | Body Site: Unassigned | Genome: yes	91.6	26/311	No	0	0	0	0	0	0	0	0	0	0	0	0	0	0	0	0	0	0	0	0	0	0	0	0	0	0	0	0	0	0	0	0	0	0	0	0	0	0
OTU_2058	k__Bacteria	p__?	c__?	o__?	f__?	g__?	s__?	Prevotella sp. HMT 309 | HMT-309 | Clone: DO045 | GB: AF385515 | Status: Phylotype | Body Site: Oral | Genome: no	89	26/237	No	0	0	0	0	0	0	0	0	0	0	0	0	0	0	0	0	0	0	0	0	0	0	0	0	0	0	0	0	0	0	0	0	0	0	0	0	0	0
OTU_2059	k__Bacteria	p__Proteobacteria	c__?	o__?	f__?	g__?	s__?	Novosphingobium panipatense | HMT-342 | Strain: SM16 | GB: NR_044210 | Status: Named | Body Site: Unassigned | Genome: yes	79.1	62/297	No	0	0	0	0	0	0	0	0	0	0	0	0	0	0	0	0	0	0	0	0	0	0	0	0	0	0	0	0	0	0	0	0	0	0	0	0	0	0
OTU_206	k__Bacteria	p__Firmicutes	c__Bacilli	o__Lactobacillales	f__Streptococcaceae	g__Streptococcus	s__?	Streptococcus anginosus | HMT-543 | Strain: ATCC 33397 | GB: AF104678 | Status: Named | Body Site: Oral | Genome: yes	99.4	2/324	Yes	0	0	0	0	0	0	26	0	0	0	2	0	0	0	0	0	0	0	0	2	0	0	0	0	0	0	0	0	0	0	0	3	0	0	0	0	0	0
OTU_2060	k__Bacteria	p__Firmicutes	c__Negativicutes	o__Selenomonadales	f__Veillonellaceae	g__Dialister	s__?	Dialister invisus | HMT-118 | Clone: BS095 | GB: AF287787 | Status: Named | Body Site: Oral | Genome: yes	94.3	19/336	No	0	0	0	0	0	0	0	0	0	0	0	0	0	0	0	0	0	0	0	0	0	0	0	0	0	0	0	0	0	0	0	0	0	0	0	0	0	0
OTU_2063	k__Bacteria	p__Verrucomicrobia	c__?	o__?	f__?	g__?	s__?	Clostridiales [F-3][G-1] bacterium HMT 876 | HMT-876 | Strain: F0540 | GB: tbd | Status: Unnamed | Body Site: Unassigned | Genome: yes	77	72/313	Yes	0	0	0	0	0	0	0	0	0	0	0	0	0	0	0	0	0	0	0	0	0	0	0	0	0	0	0	0	0	0	0	0	0	0	0	0	0	0
OTU_2064	k__Bacteria	p__?	c__?	o__?	f__?	g__?	s__?	Gracilibacteria (GN02) [G-1] bacterium HMT 872 | HMT-872 | Clone: CN02 | GB: JX294353 | Status: Phylotype | Body Site: Oral | Genome: no	85.2	16/108	No	0	0	0	0	0	0	0	0	8	0	0	0	0	0	0	0	0	0	0	0	0	0	0	0	0	0	0	0	0	0	0	0	0	0	0	0	0	0
OTU_2065	k__Bacteria	p__?	c__?	o__?	f__?	g__?	s__?	Rothia mucilaginosa | HMT-681 | Strain: DY-18 | GB: NR_074690 | Status: Named | Body Site: Oral | Genome: yes	87.7	39/316	No	0	0	0	0	0	0	0	0	0	0	0	0	0	0	0	0	0	0	0	0	0	0	0	0	0	0	0	0	0	0	0	0	0	0	0	0	0	0
OTU_2067	k__Bacteria	p__Proteobacteria	c__Betaproteobacteria	o__Burkholderiales	f__?	g__?	s__?	Variovorax paradoxus | HMT-717 | Strain: NBRC 15149 | GB: NR_113736 | Status: Named | Body Site: Unassigned | Genome: yes	90.1	30/304	No	0	0	0	0	0	0	0	0	0	0	5	0	0	0	0	0	0	0	0	0	0	0	0	0	0	0	0	0	0	2	0	3	0	0	0	0	0	0
OTU_2068	k__Bacteria	p__Bacteroidetes	c__Sphingobacteriia	o__Sphingobacteriales	f__Chitinophagaceae	g__?	s__?	Saccharibacteria (TM7) [G-4] bacterium HMT 355 | HMT-355 | Clone: _F061 | GB: AF125205 | Status: Phylotype | Body Site: Oral | Genome: no	86	22/157	No	0	0	0	0	0	0	0	0	0	0	0	0	0	0	0	0	0	0	0	0	0	9	0	0	0	0	0	0	0	0	0	0	0	0	0	0	0	0
OTU_207	k__Bacteria	p__Bacteroidetes	c__Bacteroidia	o__Bacteroidales	f__Prevotellaceae	g__Prevotella	s__?	Prevotella oulorum | HMT-288 | Strain: ATCC 43324 | GB: L16472 | Status: Named | Body Site: Oral | Genome: yes	99.4	2/315	No	0	0	0	0	0	0	0	0	0	0	0	0	0	0	0	0	0	0	0	0	0	0	0	0	0	0	0	0	0	0	0	0	0	0	0	0	0	0
OTU_2070	k__Bacteria	p__?	c__?	o__?	f__?	g__?	s__?	Gracilibacteria (GN02) [G-1] bacterium HMT 871 | HMT-871 | Clone: 4L02 | GB: JX294352 | Status: Phylotype | Body Site: Oral | Genome: no	85	20/133	No	0	0	0	0	0	0	0	0	0	0	0	0	0	0	0	0	0	9	0	0	0	0	0	0	0	0	0	0	0	0	0	0	0	0	0	0	0	0
OTU_2072	k__Bacteria	p__Actinobacteria	c__Actinobacteria	o__Actinomycetales	f__Corynebacteriaceae	g__Corynebacterium	s__?	Corynebacterium diphtheriae | HMT-591 | Strain: CIP 100721 | GB: X82059 | Status: Named | Body Site: Unassigned | Genome: yes	95.8	13/312	No	0	0	0	0	0	0	0	0	0	0	0	0	0	0	0	0	0	0	0	0	0	0	0	0	0	0	0	0	0	0	0	0	0	0	0	0	0	0
OTU_2073	k__Bacteria	p__Proteobacteria	c__Deltaproteobacteria	o__Myxococcales	f__?	g__?	s__?	Desulfovibrio fairfieldensis | HMT-605 | Strain: DSM 12803 | GB: AJ251630 | Status: Named | Body Site: Unassigned | Genome: yes	78.8	68/320	No	0	0	0	0	0	0	0	0	0	0	0	0	0	0	0	0	0	0	0	0	0	0	0	0	0	0	0	0	0	0	0	0	0	0	0	0	0	0
OTU_2074	k__Bacteria	p__?	c__?	o__?	f__?	g__?	s__?	Fusobacterium nucleatum subsp. vincentii | HMT-200 | Strain: ATCC 49256 | GB: NZ_AABF02000026 | Status: Named | Body Site: Oral | Genome: yes	93.8	15/243	No	0	0	0	0	0	0	0	0	0	0	0	0	0	0	0	0	0	0	0	0	0	0	0	0	0	0	0	0	0	0	0	0	0	0	0	0	0	0
OTU_2078	k__Bacteria	p__Proteobacteria	c__Alphaproteobacteria	o__?	f__?	g__?	s__?	Agrobacterium tumefaciens | HMT-485 | Strain: DMS 30105 | GB: M11223 | Status: Named | Body Site: Unassigned | Genome: yes	88.4	32/275	No	0	0	0	0	0	0	0	0	0	0	0	0	0	0	0	0	0	0	0	0	0	0	0	0	0	0	0	0	0	0	0	0	0	0	0	0	0	1
OTU_2079	k__Bacteria	p__?	c__?	o__?	f__?	g__?	s__?	Anaerolineae [G-1] bacterium HMT 439 | HMT-439 | Clone: PCR-walk | GB: KM018332 | Status: Unnamed | Body Site: Oral | Genome: yes	81.5	22/119	Yes	0	0	0	0	0	0	0	0	0	0	0	0	0	0	0	0	0	0	0	0	0	0	0	0	0	0	0	0	0	0	0	0	0	0	0	0	0	0
OTU_208	k__Bacteria	p__Proteobacteria	c__Alphaproteobacteria	o__Caulobacterales	f__Caulobacteraceae	g__Caulobacter	s__?	Brevundimonas diminuta | HMT-590 | Strain: IFO 3140 | GB: D49422 | Status: Named | Body Site: Unassigned | Genome: yes	92.1	22/280	No	0	0	40	274	248	15	0	0	0	10	15	4	0	20	6	0	0	0	0	0	0	0	0	0	0	0	0	11	34	79	61	3	2	0	214	8	1	0
OTU_2080	k__Bacteria	p__Bacteroidetes	c__Bacteroidia	o__Bacteroidales	f__Prevotellaceae	g__Prevotella	s__?	Prevotella histicola | HMT-298 | Clone: BE073 | GB: AF385551 | Status: Named | Body Site: Oral | Genome: yes	91.5	27/317	No	0	0	0	0	0	0	0	0	0	0	0	0	0	0	0	0	0	0	0	0	0	0	0	0	0	0	0	0	0	0	0	0	0	0	0	0	0	0
OTU_2082	k__Bacteria	p__Actinobacteria	c__Actinobacteria	o__Actinomycetales	f__Propionibacteriaceae	g__?	s__?	Propionibacteriaceae [G-1] bacterium HMT 915 | HMT-915 | Clone: HS10_B_C3 | GB: KC203064 | Status: Phylotype | Body Site: Oral | Genome: no	91.8	25/306	No	0	0	0	0	0	0	0	0	0	0	0	0	0	0	0	0	0	0	0	0	0	0	0	0	0	0	0	0	0	0	0	0	0	0	0	0	0	0
OTU_2083	k__Bacteria	p__Bacteroidetes	c__Sphingobacteriia	o__Sphingobacteriales	f__Chitinophagaceae	g__?	s__?	Flavitalea sp. HMT 320 | HMT-320 | Clone: AZ105 | GB: AF385548 | Status: Phylotype | Body Site: Unassigned | Genome: no	84.9	48/317	No	0	0	0	0	0	0	0	0	0	0	0	0	0	0	0	0	0	0	0	0	0	0	0	0	0	0	0	0	0	2	0	0	0	0	0	0	0	0
OTU_2084	k__Bacteria	p__?	c__?	o__?	f__?	g__?	s__?	Saccharibacteria (TM7) [G-2] bacterium HMT 350 | HMT-350 | Clone: BU080 | GB: AF385568 | Status: Phylotype | Body Site: Oral | Genome: no	81.8	41/225	No	0	0	0	0	0	0	0	0	0	0	0	0	0	0	0	0	0	0	0	0	0	0	0	0	0	0	0	0	0	1	0	0	0	0	0	0	0	0
OTU_2085	k__Bacteria	p__Acidobacteria	c__Acidobacteria_Gp16	o__Gp16	f__Gp16	g__Gp16	s__?	Saccharibacteria (TM7) [G-1] bacterium HMT 352 | HMT-352 | Clone: DR034 | GB: AF385520 | Status: Phylotype | Body Site: Oral | Genome: no	80.6	54/279	No	0	0	0	0	0	0	0	0	0	0	0	0	0	0	0	0	0	0	0	0	0	0	0	0	0	0	0	0	0	0	0	0	0	0	0	0	0	0
OTU_2086	k__Bacteria	p__?	c__?	o__?	f__?	g__?	s__?	Saccharibacteria (TM7) [G-2] bacterium HMT 350 | HMT-350 | Clone: BU080 | GB: AF385568 | Status: Phylotype | Body Site: Oral | Genome: no	82.8	42/244	No	0	0	0	0	0	0	0	0	0	0	0	0	0	0	0	0	0	0	0	0	0	0	0	0	0	0	0	0	0	0	0	0	0	0	0	0	0	0
OTU_2087	k__Bacteria	p__Proteobacteria	c__?	o__?	f__?	g__?	s__?	Haemophilus parainfluenzae | HMT-718 | Clone: ncd81b03c1 | GB: HM255881 | Status: Named | Body Site: Nasal/Oral | Genome: yes	82.7	54/313	No	0	0	0	0	0	0	0	0	0	0	1	0	0	0	0	0	0	0	0	0	2	0	0	0	0	0	0	0	0	0	0	0	0	0	0	0	0	0
OTU_2088	k__Bacteria	p__Firmicutes	c__Bacilli	o__Bacillales	f__?	g__?	s__?	Paenibacillus phoenicis | HMT-786 | Strain: F0064 | GB: GQ422747 | Status: Named | Body Site: Unassigned | Genome: yes	86	45/322	Yes	0	0	0	0	0	0	0	0	0	0	0	0	0	0	0	0	0	0	0	0	0	0	0	0	0	0	0	0	0	0	0	0	0	0	0	0	0	0
OTU_209	k__Bacteria	p__Bacteroidetes	c__Flavobacteriia	o__Flavobacteriales	f__Flavobacteriaceae	g__?	s__?	Bergeyella sp. HMT 422 | HMT-422 | Clone: C4MKM119 | GB: AY278614 | Status: Phylotype | Body Site: Unassigned | Genome: no	94.1	18/304	Yes	113	1	11	0	0	0	0	0	0	0	0	8	84	4	0	0	0	6	1	0	0	1	33	631	4	5	25	0	0	1	21	0	2	0	10	0	1	2
OTU_2090	k__Bacteria	p__Actinobacteria	c__Actinobacteria	o__Bifidobacteriales	f__Bifidobacteriaceae	g__Bifidobacterium	s__?	Bifidobacterium longum | HMT-862 | Strain: ATCC 15697 | GB: NR_043437 | Status: Named | Body Site: Unassigned | Genome: yes	99.7	1/308	No	0	0	0	0	0	0	0	0	0	0	0	0	0	0	0	0	0	0	0	0	0	0	0	0	0	0	0	0	0	0	0	0	0	0	0	0	0	0
OTU_2091	k__Bacteria	p__Proteobacteria	c__Deltaproteobacteria	o__Bdellovibrionales	f__Bdellovibrionaceae	g__Bdellovibrio	s__?	Bdellovibrio sp. HMT 039 | HMT-039 | Clone: CA006 | GB: AF385539 | Status: Phylotype | Body Site: Unassigned | Genome: no	83.7	50/306	No	0	0	0	0	0	0	0	0	0	0	0	0	0	0	0	0	0	0	0	0	0	0	0	0	0	0	0	0	0	0	6	0	0	0	0	0	0	0
OTU_2092	k__Bacteria	p__?	c__?	o__?	f__?	g__?	s__?	Moraxella sp. HMT 276 | HMT-276 | Clone: ncd26f04c1 | GB: JF000627 | Status: Phylotype | Body Site: Unassigned | Genome: no	76.9	69/299	No	0	0	0	0	0	0	0	0	0	0	0	0	0	0	0	0	0	0	0	0	0	0	0	0	0	0	0	0	0	0	0	0	0	0	0	0	0	0
OTU_2093	k__Bacteria	p__Bacteroidetes	c__Bacteroidia	o__Bacteroidales	f__Porphyromonadaceae	g__Paludibacter	s__?	Tannerella sp. HMT 286 | HMT-286 | Clone: BU063 | GB: AY008308 | Status: Unnamed | Body Site: Oral | Genome: yes	85.1	47/315	No	0	0	0	0	0	0	0	0	0	0	0	0	0	0	0	0	0	0	0	0	0	0	0	0	0	0	0	0	0	0	0	0	0	0	0	0	0	0
OTU_2095	k__Bacteria	p__Bacteroidetes	c__?	o__?	f__?	g__?	s__?	Capnocytophaga sp. HMT 336 | HMT-336 | Clone: 070035_613 | GB: JQ462363 | Status: Unnamed | Body Site: Oral | Genome: yes	81.1	60/317	No	0	0	0	0	0	0	0	0	0	0	0	0	0	0	0	0	0	0	0	0	0	0	0	0	0	0	0	0	0	0	0	0	0	0	0	0	0	0
OTU_2096	k__Bacteria	p__?	c__?	o__?	f__?	g__?	s__?	Saccharibacteria (TM7) [G-1] bacterium HMT 352 | HMT-352 | Clone: DR034 | GB: AF385520 | Status: Phylotype | Body Site: Oral | Genome: no	81.1	50/264	No	0	0	0	0	0	0	0	0	0	0	0	0	0	0	9	0	0	0	0	0	0	0	0	0	0	0	0	0	0	0	0	0	0	0	0	0	0	0
OTU_2097	k__Bacteria	p__Firmicutes	c__Bacilli	o__Bacillales	f__Bacillaceae 1	g__Bacillus	s__?	Bacillus anthracis | HMT-824 | Strain: Delta Ames | GB: AF155951 | Status: Named | Body Site: Unassigned | Genome: yes	90.6	30/318	Yes	0	0	0	0	0	0	0	0	0	0	0	0	0	0	0	0	0	0	0	0	0	0	0	0	0	0	0	0	0	0	0	0	0	0	0	0	0	0
OTU_2099	k__Bacteria	p__?	c__?	o__?	f__?	g__?	s__?	Saccharibacteria (TM7) [G-8] bacterium HMT 955 | HMT-955 | Strain: PM004 | GB: tbd | Status: Unnamed | Body Site: Oral | Genome: no	89.1	30/275	No	0	0	0	0	0	0	0	0	0	0	0	0	0	0	0	0	0	0	0	0	1	0	0	0	0	0	0	0	0	0	8	0	0	0	0	0	0	0
OTU_21	k__Bacteria	p__Actinobacteria	c__Actinobacteria	o__Actinomycetales	f__Propionibacteriaceae	g__Propionibacterium	s__?	Cutibacterium acnes | HMT-530 | Strain: 63597 | GB: AF145256 | Status: Named | Body Site: Oral | Genome: yes	100	0/308	Yes	327	17	200	275	368	718	559	11	449	176	35	55	114	22	129	442	37	268	373	68	149	907	383	174	228	7	369	17	80	22	608	24	170	7	98	93	10	85
OTU_210	k__Bacteria	p__?	c__?	o__?	f__?	g__?	s__?	Saccharibacteria (TM7) [G-1] bacterium HMT 348 | HMT-348 | Clone: BN036 | GB: GQ422738 | Status: Phylotype | Body Site: Oral | Genome: no	100	0/296	No	0	0	0	0	0	0	0	0	0	0	1	0	0	0	0	0	0	0	0	4	0	0	0	0	0	0	0	0	0	0	0	0	0	0	0	0	0	0
OTU_2101	k__Bacteria	p__Bacteroidetes	c__Sphingobacteriia	o__Sphingobacteriales	f__?	g__?	s__?	Segetibacter aerophilus | HMT-261 | Strain: ncd790f01c1 | GB: HM296397 | Status: Named | Body Site: Unassigned | Genome: no	75.9	75/311	No	0	0	0	0	0	0	0	0	0	0	0	0	0	0	0	0	0	0	0	0	9	0	0	0	0	0	0	0	0	0	0	0	0	0	0	0	0	0
OTU_2103	k__Bacteria	p__Firmicutes	c__Clostridia	o__Clostridiales	f__Clostridiales_Incertae Sedis XI	g__Peptoniphilus	s__?	Peptoniphilus lacrimalis | HMT-836 | Strain: F0141 | GB: GQ422750 | Status: Named | Body Site: Oral | Genome: yes	100	0/327	No	0	0	0	0	0	0	0	0	0	0	0	0	0	0	0	0	0	0	0	0	0	0	0	0	0	0	0	0	0	0	0	0	0	0	0	0	0	0
OTU_2104	k__Bacteria	p__Firmicutes	c__?	o__?	f__?	g__?	s__?	Lachnoanaerobaculum umeaense | HMT-107 | Strain: F0167 | GB: tbd | Status: Named | Body Site: Oral | Genome: yes	79.6	66/323	No	0	0	0	0	0	0	0	0	0	0	0	0	0	0	0	0	0	0	0	0	0	9	0	0	0	0	0	0	0	0	0	0	0	0	0	0	0	0
OTU_2105	k__Bacteria	p__Proteobacteria	c__Betaproteobacteria	o__?	f__?	g__?	s__?	Bordetella pertussis | HMT-828 | Strain: CIP 105.894 | GB: AF142327 | Status: Named | Body Site: Unassigned | Genome: yes	89.6	32/307	No	0	0	0	0	0	0	0	0	0	0	0	0	0	0	0	0	0	0	0	0	0	0	0	0	0	0	0	0	0	0	0	0	0	0	0	5	0	0
OTU_2107	k__Bacteria	p__Proteobacteria	c__?	o__?	f__?	g__?	s__?	Novosphingobium panipatense | HMT-342 | Strain: SM16 | GB: NR_044210 | Status: Named | Body Site: Unassigned | Genome: yes	79.9	60/298	No	0	0	0	0	0	0	0	0	0	0	0	0	0	0	3	0	0	0	0	0	0	0	0	0	0	0	0	0	0	0	0	0	0	0	0	0	0	0
OTU_2108	k__Bacteria	p__Proteobacteria	c__Betaproteobacteria	o__?	f__?	g__?	s__?	Cupriavidus gilardii | HMT-027 | Strain: C37KA | GB: AY005039 | Status: Named | Body Site: Unassigned | Genome: yes	86	44/314	No	0	0	0	0	0	0	0	2	0	0	0	0	0	0	0	0	0	0	0	0	0	0	0	0	7	0	0	0	0	0	0	0	0	0	0	0	0	0
OTU_2109	k__Bacteria	p__Verrucomicrobia	c__Opitutae	o__Opitutales	f__Opitutaceae	g__Opitutus	s__?	Campylobacter rectus | HMT-748 | Strain: CCUG 19168 | GB: L06973 | Status: Named | Body Site: Oral | Genome: yes	92.6	10/136	No	0	0	0	0	0	0	0	0	0	0	0	0	0	0	0	9	0	0	0	0	0	0	0	0	0	0	0	0	0	0	0	0	0	0	0	0	0	0
OTU_211	k__Bacteria	p__Bacteroidetes	c__?	o__?	f__?	g__?	s__?	Capnocytophaga sp. HMT 336 | HMT-336 | Clone: _X089 | GB: AY005080 | Status: Unnamed | Body Site: Oral | Genome: yes	80.5	60/308	No	0	0	0	0	0	0	0	0	0	0	0	0	0	0	0	0	0	0	0	0	0	0	0	0	0	0	0	0	0	0	0	0	0	0	0	0	0	0
OTU_2111	k__Bacteria	p__Proteobacteria	c__Alphaproteobacteria	o__Rhodospirillales	f__Acetobacteraceae	g__Endobacter	s__?	Roseomonas gilardii | HMT-244 | Strain: 5424 | GB: NR_029061 | Status: Named | Body Site: Unassigned | Genome: yes	87	37/284	No	0	0	0	0	0	0	0	0	0	0	0	3	0	0	0	0	0	0	0	0	0	0	0	0	0	0	0	0	0	0	0	0	0	0	0	0	0	0
OTU_2113	k__Bacteria	p__Bacteroidetes	c__Flavobacteriia	o__Flavobacteriales	f__Flavobacteriaceae	g__Flavobacterium	s__?	Capnocytophaga granulosa | HMT-325 | Strain: LMG 16022 | GB: U41347 | Status: Named | Body Site: Oral | Genome: yes	86.2	42/304	No	0	0	0	0	0	0	0	0	0	0	0	0	0	0	0	0	0	0	0	0	0	0	9	0	0	0	0	0	0	0	0	0	0	0	0	0	0	0
OTU_2114	k__Bacteria	p__Proteobacteria	c__Gammaproteobacteria	o__Legionellales	f__Legionellaceae	g__Legionella	s__?	Rhodocyclus sp. HMT 028 | HMT-028 | Strain: A08KA | GB: AY005031 | Status: Unnamed | Body Site: Unassigned | Genome: no	84.5	48/309	No	0	0	0	0	0	0	0	0	0	0	0	0	0	0	9	0	0	0	0	0	0	0	0	0	0	0	0	0	0	0	0	0	0	0	0	0	0	0
OTU_2115	k__Bacteria	p__?	c__?	o__?	f__?	g__?	s__?	Arthrospira platensis | HMT-229 | Strain: CHM | GB: KJ463625 | Status: Named | Body Site: Unassigned | Genome: yes	91.5	1994-08-01	No	0	0	0	0	0	0	0	0	0	0	0	0	0	0	0	0	0	0	0	0	0	0	0	0	0	0	9	0	0	0	0	0	0	0	0	0	0	0
OTU_2117	k__Bacteria	p__Firmicutes	c__Bacilli	o__Lactobacillales	f__Lactobacillaceae	g__Lactobacillus	s__?	Lactobacillus salivarius | HMT-756 | Strain: ATCC 11741 | GB: AF089108 | Status: Named | Body Site: Oral | Genome: yes	98.8	4/330	No	0	0	0	0	0	0	0	0	0	0	0	0	0	0	0	0	0	0	0	0	0	0	0	0	0	0	0	0	0	0	0	0	0	0	0	0	0	0
OTU_2118	k__Bacteria	p__?	c__?	o__?	f__?	g__?	s__?	Campylobacter curvus | HMT-580 | Strain: ATCC 35224 | GB: L04313 | Status: Named | Body Site: Oral | Genome: yes	79.9	50/249	No	0	0	0	0	0	0	0	0	0	0	0	0	0	0	0	0	0	0	0	0	0	0	0	0	0	0	0	0	0	0	0	0	0	0	0	0	0	0
OTU_2119	k__Bacteria	p__Actinobacteria	c__Actinobacteria	o__Bifidobacteriales	f__Bifidobacteriaceae	g__Bifidobacterium	s__?	Bifidobacterium subtile | HMT-890 | Strain: JCM 7109 | GB: D89329 | Status: Named | Body Site: Unassigned | Genome: yes	91.5	26/307	Yes	0	0	0	0	0	0	0	0	0	0	0	0	0	0	0	0	0	0	0	0	0	0	0	0	0	0	0	0	0	0	0	0	0	0	0	0	0	0
OTU_212	k__Bacteria	p__?	c__?	o__?	f__?	g__?	s__?	Ruminococcaceae [G-1] bacterium HMT 075 | HMT-075 | Clone: _F058 | GB: AF287779 | Status: Phylotype | Body Site: Oral | Genome: no	100	0/317	No	0	1	0	7	0	0	0	17	1	18	2	16	0	0	0	0	0	0	0	18	0	0	0	0	0	0	0	0	0	0	0	0	0	0	0	1	0	0
OTU_2120	k__Bacteria	p__?	c__?	o__?	f__?	g__?	s__?	Porphyromonas pasteri | HMT-279 | Strain: F0450d | GB: tbd | Status: Named | Body Site: Oral | Genome: yes	84.9	48/318	Yes	0	0	0	0	0	0	0	0	0	0	0	0	0	0	0	0	0	0	0	0	0	0	0	0	0	0	0	0	0	0	0	1	0	0	0	0	0	0
OTU_2121	k__Bacteria	p__Proteobacteria	c__Alphaproteobacteria	o__Rhodobacterales	f__Rhodobacteraceae	g__?	s__?	Rhodobacter capsulatus | HMT-857 | Strain: TCRI | GB: AB017798 | Status: Named | Body Site: Unassigned | Genome: yes	95.3	13/277	No	0	0	0	0	0	0	0	0	0	0	0	0	0	0	0	0	0	0	0	0	0	9	0	0	0	0	0	0	0	0	0	0	0	0	0	0	0	0
OTU_2122	k__Bacteria	p__Proteobacteria	c__Alphaproteobacteria	o__Rhodobacterales	f__Rhodobacteraceae	g__Gemmobacter	s__?	Rhodobacter capsulatus | HMT-857 | Strain: TCRI | GB: AB017798 | Status: Named | Body Site: Unassigned | Genome: yes	93.1	18/261	No	0	0	7	0	0	0	0	0	0	0	0	0	0	0	0	0	0	0	0	0	0	0	0	0	0	1	0	0	0	0	0	0	0	0	0	0	0	0
OTU_2123	k__Bacteria	p__Proteobacteria	c__Alphaproteobacteria	o__Rhodobacterales	f__Rhodobacteraceae	g__Pannonibacter	s__?	Afipia sp. genotype 4 | HMT-652 | Strain: G9018 | GB: U87769 | Status: Unnamed | Body Site: Unassigned | Genome: no	90.2	25/255	No	0	0	0	0	0	0	0	0	0	0	0	0	0	0	0	0	0	0	0	0	0	0	0	0	0	0	0	0	0	0	0	0	0	0	9	0	0	0
OTU_2124	k__Bacteria	p__Bacteroidetes	c__Bacteroidia	o__Bacteroidales	f__Prevotellaceae	g__Prevotella	s__?	Prevotella baroniae | HMT-553 | Clone: PUS9.180 | GB: AJ012605 | Status: Named | Body Site: Oral | Genome: yes	99.1	3/317	No	0	0	0	0	0	0	0	0	0	0	0	0	0	0	0	0	0	0	0	0	0	0	0	0	0	0	0	0	0	0	0	0	0	0	0	0	0	0
OTU_2126	k__Bacteria	p__?	c__?	o__?	f__?	g__?	s__?	Bacteroidetes [G-3] bacterium HMT 899 | HMT-899 | Clone: BL234 | GB: JQ406536 | Status: Phylotype | Body Site: Unassigned | Genome: no	81.9	25/138	No	0	0	0	0	0	0	0	0	0	0	0	0	0	0	0	0	0	0	0	0	0	0	0	0	0	0	0	0	0	0	0	0	0	0	0	0	0	0
OTU_2127	k__Bacteria	p__Proteobacteria	c__Alphaproteobacteria	o__Caulobacterales	f__Caulobacteraceae	g__?	s__?	Brevundimonas diminuta | HMT-590 | Strain: IFO 3140 | GB: D49422 | Status: Named | Body Site: Unassigned | Genome: yes	95	14/278	No	0	0	0	0	0	0	0	0	0	0	0	0	0	0	0	0	0	0	0	0	0	0	0	0	0	0	0	2	0	0	0	0	0	0	0	0	0	0
OTU_2128	k__Bacteria	p__Proteobacteria	c__?	o__?	f__?	g__?	s__?	Roseomonas mucosa | HMT-245 | Strain: MDA5527 | GB: NR_028857 | Status: Named | Body Site: Unassigned | Genome: yes	81.3	54/289	No	0	0	0	0	0	0	0	0	0	0	0	0	0	0	0	0	0	0	0	0	0	0	0	0	0	0	9	0	0	0	0	0	0	0	0	0	0	0
OTU_2129	k__Bacteria	p__Bacteroidetes	c__Cytophagia	o__Cytophagales	f__Cytophagaceae	g__Hymenobacter	s__?	Pedobacter sp. HMT 321 | HMT-321 | Clone: AZ123 | GB: AF385549 | Status: Phylotype | Body Site: Unassigned | Genome: no	81.8	56/307	No	0	0	0	0	0	0	0	0	0	0	0	0	0	0	0	0	0	0	0	0	0	0	0	0	0	0	0	0	0	0	0	0	0	0	0	0	0	0
OTU_213	k__Bacteria	p__Bacteroidetes	c__Flavobacteriia	o__Flavobacteriales	f__Flavobacteriaceae	g__Capnocytophaga	s__?	Capnocytophaga leadbetteri | HMT-329 | Clone: BR085 | GB: GU350453 | Status: Named | Body Site: Oral | Genome: yes	99.3	2/299	Yes	0	1	2	0	0	0	2	3	0	0	0	4	0	0	0	0	0	0	0	0	0	0	0	20	0	0	0	0	0	0	0	0	1	0	0	0	0	0
OTU_2130	k__Bacteria	p__?	c__?	o__?	f__?	g__?	s__?	Oribacterium sp. HMT 078 | HMT-078 | Strain: F0263b | GB: tbd | Status: Unnamed | Body Site: Oral | Genome: yes	78.4	52/241	No	0	0	0	0	0	0	0	0	0	0	0	1	0	0	0	0	0	0	0	0	0	0	0	0	0	0	0	0	0	0	0	0	0	0	0	0	0	0
OTU_2131	k__Bacteria	p__Bacteroidetes	c__Flavobacteriia	o__Flavobacteriales	f__Flavobacteriaceae	g__Flavobacterium	s__?	Capnocytophaga granulosa | HMT-325 | Strain: LMG 16022 | GB: U41347 | Status: Named | Body Site: Oral | Genome: yes	85.1	45/303	No	0	0	0	0	0	0	0	0	0	0	0	0	0	0	0	0	0	0	0	0	0	0	0	0	0	0	0	0	9	0	0	0	0	0	0	0	0	0
OTU_2132	k__Bacteria	p__Proteobacteria	c__Gammaproteobacteria	o__Pseudomonadales	f__Moraxellaceae	g__Acinetobacter	s__?	Acinetobacter johnsonii | HMT-297 | Strain: ATCC 17909 | GB: NR_117624 | Status: Named | Body Site: Unassigned | Genome: yes	97.4	8/304	Yes	0	0	0	0	0	0	0	0	0	0	0	0	0	0	0	0	0	0	0	0	0	0	0	0	0	0	0	0	0	0	0	0	0	0	0	0	0	0
OTU_2134	k__Bacteria	p__?	c__?	o__?	f__?	g__?	s__?	Desulfomicrobium orale | HMT-703 | Strain: DSM 12838 | GB: AJ251623 | Status: Named | Body Site: Oral | Genome: yes	75.1	80/321	No	0	0	0	0	0	0	0	0	0	0	0	5	0	3	0	0	0	0	0	0	0	0	0	0	0	0	0	0	0	0	0	0	0	0	0	0	0	0
OTU_2135	k__Bacteria	p__?	c__?	o__?	f__?	g__?	s__?	Gracilibacteria (GN02) [G-2] bacterium HMT 873 | HMT-873 | Clone: 4Q04 | GB: JX294354 | Status: Phylotype | Body Site: Oral | Genome: no	87.1	1993-12-01	Yes	0	0	0	0	0	0	0	0	0	0	0	0	0	0	0	0	0	0	0	0	0	0	0	0	0	0	0	0	0	0	0	0	0	0	0	0	0	0
OTU_2138	k__Bacteria	p__Bacteroidetes	c__?	o__?	f__?	g__?	s__?	Capnocytophaga haemolytica | HMT-627 | Strain: JCM 8565 | GB: U41349 | Status: Named | Body Site: Oral | Genome: yes	75.6	74/303	Yes	0	0	0	0	0	0	0	0	0	0	0	0	0	0	0	0	0	0	0	0	0	0	0	0	0	0	0	0	0	0	0	0	0	0	0	0	0	0
OTU_2139	k__Bacteria	p__Actinobacteria	c__Actinobacteria	o__Actinomycetales	f__Micrococcaceae	g__Arthrobacter	s__?	Micrococcus luteus | HMT-087 | Strain: NCTC 2665 | GB: NR_075062 | Status: Named | Body Site: Unassigned | Genome: yes	92.5	23/306	No	0	0	0	0	0	0	0	0	0	0	0	0	0	0	0	0	0	0	0	0	0	0	0	0	0	0	8	0	0	0	0	0	0	0	0	0	0	0
OTU_214	k__Bacteria	p__Proteobacteria	c__Alphaproteobacteria	o__Sphingomonadales	f__Sphingomonadaceae	g__Sphingomonas	s__?	Sphingomonas echinoides | HMT-003 | Clone: nby481c06c1 | GB: HM830566 | Status: Named | Body Site: Unassigned | Genome: yes	93.2	19/281	No	0	0	3	5	0	0	12	7	10	19	19	15	0	38	24	0	0	0	0	0	0	0	0	0	0	0	0	6	0	6	93	4	10	1	92	25	0	4
OTU_2141	k__Bacteria	p__Bacteroidetes	c__Sphingobacteriia	o__Sphingobacteriales	f__Chitinophagaceae	g__Niabella	s__?	Dialister sp. HMT 119 | HMT-119 | Clone: BS016 | GB: AF287786 | Status: Phylotype | Body Site: Oral | Genome: no	83.9	18/112	No	0	0	0	0	0	0	0	0	0	0	0	0	0	0	0	0	0	0	0	0	0	0	0	0	0	0	0	0	0	0	0	0	0	0	0	8	0	0
OTU_2144	k__Bacteria	p__Proteobacteria	c__Alphaproteobacteria	o__?	f__?	g__?	s__?	Caulobacter sp. HMT 002 | HMT-002 | Strain: TWE165 | GB: DQ493433 | Status: Phylotype | Body Site: Unassigned | Genome: no	88	33/276	No	0	0	0	0	0	0	0	0	0	0	0	6	0	0	0	0	0	0	0	0	0	0	0	0	0	0	0	0	0	0	0	0	0	0	0	0	0	0
OTU_2145	k__Bacteria	p__Proteobacteria	c__Betaproteobacteria	o__?	f__?	g__?	s__?	Neisseria macacae | HMT-099 | Strain: M-740 | GB: NR_117701 | Status: Named | Body Site: Unassigned | Genome: yes	93.5	20/310	No	0	2	0	0	0	0	0	0	0	0	0	0	0	0	0	0	0	0	0	0	1	0	0	0	1	1	0	0	0	0	0	0	0	0	0	0	0	0
OTU_2146	k__Bacteria	p__Bacteroidetes	c__Bacteroidia	o__Bacteroidales	f__Prevotellaceae	g__Prevotella	s__?	Prevotella histicola | HMT-298 | Clone: BE073 | GB: AF385551 | Status: Named | Body Site: Oral | Genome: yes	94.6	17/316	No	0	0	0	0	0	0	0	0	0	0	0	0	0	0	0	0	0	0	0	0	0	0	0	0	0	0	0	0	0	0	0	0	0	0	0	0	0	0
OTU_2147	k__Bacteria	p__Bacteroidetes	c__Flavobacteriia	o__Flavobacteriales	f__Flavobacteriaceae	g__Flavobacterium	s__?	Capnocytophaga granulosa | HMT-325 | Strain: LMG 16022 | GB: U41347 | Status: Named | Body Site: Oral | Genome: yes	84.6	47/305	No	0	0	0	0	0	0	0	0	0	0	0	0	0	0	0	0	0	8	0	0	0	0	0	0	0	0	0	0	0	0	0	0	0	0	0	0	0	0
OTU_2148	k__Bacteria	p__?	c__?	o__?	f__?	g__?	s__?	Dietzia cinnamea | HMT-368 | Strain: E9_2 | GB: AF481211 | Status: Named | Body Site: Unassigned | Genome: yes	86.5	15/111	No	0	0	0	0	0	0	0	0	0	0	0	0	0	0	0	0	0	0	0	0	0	0	0	0	0	0	0	0	0	0	0	0	0	0	0	0	0	0
OTU_2149	k__Bacteria	p__Proteobacteria	c__Gammaproteobacteria	o__Legionellales	f__Legionellaceae	g__Legionella	s__?	Rhodocyclus sp. HMT 028 | HMT-028 | Strain: A08KA | GB: AY005031 | Status: Unnamed | Body Site: Unassigned | Genome: no	82.5	54/308	No	0	0	0	0	0	0	0	0	0	0	0	1	0	0	0	0	0	0	0	0	0	0	0	7	0	0	0	0	0	0	0	0	0	0	0	0	0	0
OTU_215	k__Bacteria	p__Proteobacteria	c__Betaproteobacteria	o__?	f__?	g__?	s__?	Neisseria sp. HMT 018 | HMT-018 | Clone: 069082_036 | GB: JQ450511 | Status: Phylotype | Body Site: Oral | Genome: no	89	34/308	No	19	0	0	0	88	0	0	6	0	0	0	38	0	242	686	0	0	0	0	0	0	0	0	0	19	0	0	0	0	17	0	0	4	0	0	7	0	28
OTU_2152	k__Bacteria	p__Bacteroidetes	c__?	o__?	f__?	g__?	s__?	Capnocytophaga granulosa | HMT-325 | Strain: LMG 16022 | GB: U41347 | Status: Named | Body Site: Oral | Genome: yes	76.3	72/304	No	0	0	0	0	0	0	0	0	0	0	0	0	0	0	0	0	0	0	0	0	0	0	0	0	0	0	0	0	0	0	0	0	0	0	0	0	0	0
OTU_2153	k__Bacteria	p__Proteobacteria	c__Betaproteobacteria	o__Burkholderiales	f__?	g__?	s__?	Veillonella rogosae | HMT-158 | Strain: F0412 | GB: tbd | Status: Named | Body Site: Oral | Genome: yes	83.9	53/330	No	0	0	0	0	0	0	0	0	0	0	0	0	0	0	0	0	0	0	0	0	0	0	0	0	0	0	0	0	0	0	0	0	0	0	0	0	0	0
OTU_2154	k__Bacteria	p__?	c__?	o__?	f__?	g__?	s__?	Treponema sp. HMT 264 | HMT-264 | Clone: BZ013 | GB: AF385536 | Status: Phylotype | Body Site: Unassigned | Genome: no	84.3	16/102	No	0	0	0	0	0	0	0	0	0	0	0	0	0	0	0	0	0	0	0	0	0	0	0	0	0	0	0	0	0	0	0	0	0	0	8	0	0	0
OTU_2155	k__Bacteria	p__?	c__?	o__?	f__?	g__?	s__?	Haemophilus parainfluenzae | HMT-718 | Strain: CIP 102513 | GB: EU083530 | Status: Named | Body Site: Nasal/Oral | Genome: yes	86.1	43/309	No	0	0	0	0	0	0	0	0	0	0	0	0	0	0	0	0	0	0	0	0	0	0	0	0	0	0	0	0	0	0	0	0	0	0	0	0	0	0
OTU_2156	k__Bacteria	p__Proteobacteria	c__Betaproteobacteria	o__?	f__?	g__?	s__?	Schlegelella aquatica | HMT-026 | Clone: CA004 | GB: AF385538 | Status: Named | Body Site: Unassigned | Genome: no	89.9	31/306	No	0	0	0	0	0	0	3	0	0	0	0	1	0	0	0	0	0	0	0	0	0	0	0	0	0	0	0	0	0	0	0	0	0	0	0	0	0	0
OTU_2158	k__Bacteria	p__?	c__?	o__?	f__?	g__?	s__?	Anaerolineae [G-1] bacterium HMT 439 | HMT-439 | Clone: PCR-walk | GB: KM018332 | Status: Unnamed | Body Site: Oral | Genome: yes	76.6	72/308	No	0	0	0	0	0	0	0	0	0	0	0	0	0	0	0	0	0	0	0	0	0	0	0	0	0	0	0	0	0	0	0	0	0	0	8	0	0	0
OTU_216	k__Bacteria	p__Candidatus Saccharibacteria	c__Saccharibacteria_genera_incertae_sedis	o__Saccharibacteria_genera_incertae_sedis	f__Saccharibacteria_genera_incertae_sedis	g__Saccharibacteria_genera_incertae_sedis	s__?	Saccharibacteria (TM7) [G-1] bacterium HMT 349 | HMT-349 | Clone: BS003 | GB: AY005448 | Status: Phylotype | Body Site: Oral | Genome: no	99	3/296	No	0	0	0	3	0	0	0	0	0	0	0	0	0	0	0	0	0	0	0	0	0	0	0	0	0	0	0	0	0	0	0	0	0	0	0	0	0	0
OTU_2160	k__Bacteria	p__?	c__?	o__?	f__?	g__?	s__?	Saccharibacteria (TM7) [G-6] bacterium HMT 870 | HMT-870 | Clone: 4W45 | GB: KM018322 | Status: Phylotype | Body Site: Oral | Genome: no	88.9	30/271	No	0	0	0	0	0	0	0	0	0	0	0	0	0	0	0	0	0	0	0	0	0	0	0	0	0	0	0	0	0	0	0	0	0	0	0	0	0	0
OTU_2161	k__Bacteria	p__Proteobacteria	c__Alphaproteobacteria	o__Rhizobiales	f__?	g__?	s__?	Defluvibacter lusatiensis | HMT-660 | Strain: DSM 11099 | GB: NR_025312 | Status: Named | Body Site: Unassigned | Genome: no	92	21/261	No	0	0	0	0	0	0	0	0	0	0	0	0	0	0	0	0	0	0	0	0	0	0	8	0	0	0	0	0	0	0	0	0	0	0	0	0	0	0
OTU_2162	k__Bacteria	p__Proteobacteria	c__Alphaproteobacteria	o__?	f__?	g__?	s__?	Micavibrio aeruginosavorus | HMT-330 | Strain: ARL-13 | GB: DQ186612 | Status: Named | Body Site: Unassigned | Genome: yes	87.2	35/274	No	0	0	8	0	0	0	0	0	0	0	0	0	0	0	0	0	0	0	0	0	0	0	0	0	0	0	0	0	0	0	0	0	0	0	0	0	0	0
OTU_2163	k__Bacteria	p__Verrucomicrobia	c__Spartobacteria	o__Spartobacteria_genera_incertae_sedis	f__Spartobacteria_genera_incertae_sedis	g__Spartobacteria_genera_incertae_sedis	s__?	Dermabacter hominis | HMT-354 | Strain: NCFB 2769 | GB: NR_119073 | Status: Named | Body Site: Unassigned | Genome: yes	73.9	82/314	No	0	0	0	0	0	0	0	0	0	0	0	0	0	0	0	8	0	0	0	0	0	0	0	0	0	0	0	0	0	0	0	0	0	0	0	0	0	0
OTU_2164	k__Bacteria	p__Firmicutes	c__Bacilli	o__Lactobacillales	f__Lactobacillaceae	g__Lactobacillus	s__?	Lactobacillus ultunensis | HMT-461 | Strain: CCUG 48460 | GB: NR_117065 | Status: Named | Body Site: Unassigned | Genome: yes	96.4	12/332	No	0	0	0	0	0	0	0	0	0	0	0	0	0	0	0	0	0	0	0	0	0	0	0	0	0	0	0	0	0	0	0	0	0	0	0	0	0	0
OTU_2165	k__Bacteria	p__Acidobacteria	c__Acidobacteria_Gp2	o__Gp2	f__Gp2	g__Gp2	s__?	Roseomonas mucosa | HMT-245 | Strain: MDA5527 | GB: NR_028857 | Status: Named | Body Site: Unassigned | Genome: yes	76.6	69/295	No	0	0	0	0	0	0	0	0	0	7	0	0	0	0	0	0	0	0	0	0	0	0	0	0	0	0	0	0	0	0	0	0	0	0	0	0	0	0
OTU_2166	k__Bacteria	p__?	c__?	o__?	f__?	g__?	s__?	Dietzia cinnamea | HMT-368 | Strain: E9_2 | GB: AF481211 | Status: Named | Body Site: Unassigned | Genome: yes	80.5	62/318	No	0	0	0	0	0	0	0	0	0	0	0	0	0	0	0	0	0	0	0	0	0	0	0	8	0	0	0	0	0	0	0	0	0	0	0	0	0	0
OTU_2167	k__Bacteria	p__Bacteroidetes	c__Sphingobacteriia	o__Sphingobacteriales	f__Sphingobacteriaceae	g__Nubsella	s__?	Pedobacter sp. HMT 321 | HMT-321 | Clone: AZ123 | GB: AF385549 | Status: Phylotype | Body Site: Unassigned | Genome: no	97.7	7/307	No	0	0	0	0	0	0	0	0	0	0	0	0	0	0	0	0	0	0	0	8	0	0	0	0	0	0	0	0	0	0	0	0	0	0	0	0	0	0
OTU_217	k__Bacteria	p__Proteobacteria	c__Alphaproteobacteria	o__Sphingomonadales	f__Sphingomonadaceae	g__Sphingobium	s__?	Sphingomonas sp. HMT 004 | HMT-004 | Clone: nby660h11c1 | GB: HM839487 | Status: Phylotype | Body Site: Unassigned | Genome: no	95	14/280	No	1	2	0	0	0	0	0	3	0	0	0	0	0	0	0	0	0	0	0	0	0	0	0	0	0	0	34	2	0	0	0	0	0	0	797	0	0	0
OTU_2170	k__Bacteria	p__Actinobacteria	c__Actinobacteria	o__Actinomycetales	f__?	g__?	s__?	Rothia mucilaginosa | HMT-681 | Strain: DY-18 | GB: NR_074690 | Status: Named | Body Site: Oral | Genome: yes	92.7	23/315	No	0	0	0	0	0	0	0	0	0	0	0	0	0	0	0	0	0	0	0	0	0	0	0	0	0	0	0	0	0	0	0	0	0	0	0	0	0	0
OTU_2171	k__Bacteria	p__Proteobacteria	c__Gammaproteobacteria	o__Methylococcales	f__Methylococcaceae	g__Methylobacter	s__?	Acinetobacter johnsonii | HMT-297 | Strain: ATCC 17909 | GB: NR_117624 | Status: Named | Body Site: Unassigned | Genome: yes	86.2	42/305	No	0	0	0	0	0	0	0	0	0	0	0	0	0	0	0	0	0	8	0	0	0	0	0	0	0	0	0	0	0	0	0	0	0	0	0	0	0	0
OTU_2172	k__Bacteria	p__Firmicutes	c__?	o__?	f__?	g__?	s__?	Erysipelotrichaceae [G-1] bacterium HMT 905 | HMT-905 | Clone: DL151 | GB: JQ406538 | Status: Phylotype | Body Site: Oral | Genome: no	93.4	20/305	No	0	0	0	0	0	0	0	0	0	0	0	0	0	0	0	0	0	0	0	0	0	0	0	0	0	0	0	0	0	0	0	0	0	0	0	0	0	0
OTU_2173	k__Bacteria	p__Parcubacteria	c__Parcubacteria_genera_incertae_sedis	o__Parcubacteria_genera_incertae_sedis	f__Parcubacteria_genera_incertae_sedis	g__Parcubacteria_genera_incertae_sedis	s__?	Anaerolineae [G-1] bacterium HMT 439 | HMT-439 | Clone: PCR-walk | GB: KM018332 | Status: Unnamed | Body Site: Oral | Genome: yes	80.7	23/119	No	0	0	0	0	0	0	0	0	0	0	0	0	0	0	0	0	0	0	0	0	4	0	0	0	0	0	0	0	0	0	0	0	0	0	0	0	0	0
OTU_2174	k__Bacteria	p__Proteobacteria	c__Gammaproteobacteria	o__Legionellales	f__Legionellaceae	g__Legionella	s__?	Rhodocyclus sp. HMT 028 | HMT-028 | Strain: A08KA | GB: AY005031 | Status: Unnamed | Body Site: Unassigned | Genome: no	83.9	50/310	No	0	0	0	0	0	0	0	0	0	0	0	0	0	8	0	0	0	0	0	0	0	0	0	0	0	0	0	0	0	0	0	0	0	0	0	0	0	0
OTU_2175	k__Bacteria	p__Actinobacteria	c__Actinobacteria	o__Actinomycetales	f__Actinomycetaceae	g__Actinomyces	s__?	Actinomyces meyeri | HMT-671 | Strain: CIP 103148 | GB: X82451 | Status: Named | Body Site: Oral | Genome: yes	95.5	14/309	No	0	0	0	0	0	0	0	0	0	0	0	0	0	0	0	0	0	0	0	0	0	0	0	0	0	0	0	0	0	0	0	0	0	0	0	0	0	0
OTU_2176	k__Bacteria	p__?	c__?	o__?	f__?	g__?	s__?	Clostridiales [F-1][G-1] bacterium HMT 093 | HMT-093 | Clone: MCE7_107 | GB: AF481213 | Status: Phylotype | Body Site: Oral | Genome: no	98.7	4/306	No	0	0	0	0	0	0	0	0	0	0	0	0	0	0	0	0	0	0	0	0	0	0	0	0	0	0	0	0	0	0	0	0	0	0	0	0	0	0
OTU_2177	k__Bacteria	p__?	c__?	o__?	f__?	g__?	s__?	Dermabacter hominis | HMT-354 | Strain: NCFB 2769 | GB: NR_119073 | Status: Named | Body Site: Unassigned | Genome: yes	82.1	20/112	No	0	0	8	0	0	0	0	0	0	0	0	0	0	0	0	0	0	0	0	0	0	0	0	0	0	0	0	0	0	0	0	0	0	0	0	0	0	0
OTU_2178	k__Bacteria	p__Bacteroidetes	c__?	o__?	f__?	g__?	s__?	Bacteroidetes [G-7] bacterium HMT 911 | HMT-911 | Clone: DL325 | GB: JQ406540 | Status: Phylotype | Body Site: Unassigned | Genome: no	80.2	63/318	No	0	0	0	0	0	0	0	0	0	0	0	0	0	0	0	0	0	0	0	0	0	0	8	0	0	0	0	0	0	0	0	0	0	0	0	0	0	0
OTU_218	k__Bacteria	p__Proteobacteria	c__Alphaproteobacteria	o__Caulobacterales	f__Caulobacteraceae	g__Caulobacter	s__?	Brevundimonas diminuta | HMT-590 | Strain: IFO 3140 | GB: D49422 | Status: Named | Body Site: Unassigned | Genome: yes	96.1	11/280	Yes	0	0	11	26	42	0	5	45	15	18	52	35	21	63	38	0	0	0	0	0	0	0	0	0	0	0	0	3	18	21	83	0	20	4	71	23	0	11
OTU_2180	k__Bacteria	p__?	c__?	o__?	f__?	g__?	s__?	Gracilibacteria (GN02) [G-2] bacterium HMT 873 | HMT-873 | Clone: 4Q04 | GB: JX294354 | Status: Phylotype | Body Site: Oral | Genome: no	77	60/261	No	0	0	0	0	0	0	0	0	0	0	0	0	0	0	0	0	0	0	0	0	8	0	0	0	0	0	0	0	0	0	0	0	0	0	0	0	0	0
OTU_2181	k__Bacteria	p__?	c__?	o__?	f__?	g__?	s__?	Campylobacter showae | HMT-763 | Strain: CCUG 3054 | GB: L06974 | Status: Named | Body Site: Oral | Genome: yes	89.3	14/131	No	0	0	0	0	0	0	0	0	0	0	0	0	0	0	0	0	0	0	0	0	0	0	0	0	0	0	8	0	0	0	0	0	0	0	0	0	0	0
OTU_2183	k__Bacteria	p__?	c__?	o__?	f__?	g__?	s__?	Fretibacterium sp. HMT 362 | HMT-362 | Clone: 2P9 | GB: JX010928 | Status: Phylotype | Body Site: Oral | Genome: no	85.4	14/96	No	0	0	0	0	0	0	0	0	0	0	0	0	8	0	0	0	0	0	0	0	0	0	0	0	0	0	0	0	0	0	0	0	0	0	0	0	0	0
OTU_2184	k__Bacteria	p__Proteobacteria	c__Epsilonproteobacteria	o__Campylobacterales	f__Campylobacteraceae	g__Arcobacter	s__?	Campylobacter showae | HMT-763 | Strain: CCUG 3054 | GB: L06974 | Status: Named | Body Site: Oral | Genome: yes	82.5	55/314	No	0	0	0	0	0	0	0	0	0	0	0	0	0	0	8	0	0	0	0	0	0	0	0	0	0	0	0	0	0	0	0	0	0	0	0	0	0	0
OTU_2185	k__Bacteria	p__Bacteroidetes	c__Bacteroidia	o__Bacteroidales	f__?	g__?	s__?	Bacteroides zoogleoformans | HMT-465 | Strain: ATCC 33285 | GB: L16488 | Status: Named | Body Site: Unassigned | Genome: no	85.4	46/314	No	0	0	0	0	0	0	0	0	0	0	0	0	0	0	0	0	0	0	0	0	0	0	0	0	0	0	8	0	0	0	0	0	0	0	0	0	0	0
OTU_2186	k__Bacteria	p__Bacteroidetes	c__Bacteroidia	o__Bacteroidales	f__Prevotellaceae	g__Prevotella	s__?	Prevotella fusca | HMT-782 | Strain: F0012 | GB: GQ422745 | Status: Named | Body Site: Oral | Genome: yes	94.1	14/236	No	0	0	0	0	0	0	0	0	0	0	0	0	0	0	0	0	0	0	0	0	0	0	0	0	0	0	0	0	0	0	0	0	0	0	0	0	0	0
OTU_2189	k__Bacteria	p__Actinobacteria	c__Actinobacteria	o__Actinomycetales	f__Pseudonocardiaceae	g__Saccharomonospora	s__?	Micrococcus luteus | HMT-087 | Strain: NCTC 2665 | GB: NR_075062 | Status: Named | Body Site: Unassigned | Genome: yes	89.3	33/307	No	8	0	0	0	0	0	0	0	0	0	0	0	0	0	0	0	0	0	0	0	0	0	0	0	0	0	0	0	0	0	0	0	0	0	0	0	0	0
OTU_219	k__Bacteria	p__Bacteroidetes	c__Flavobacteriia	o__Flavobacteriales	f__Flavobacteriaceae	g__Capnocytophaga	s__?	Capnocytophaga sp. HMT 326 | HMT-326 | Strain: F0382 | GB: tbd | Status: Unnamed | Body Site: Oral | Genome: yes	99.7	1/300	No	0	0	0	0	0	0	0	0	0	0	0	0	0	0	0	0	0	0	0	0	0	0	0	0	0	0	0	0	0	0	0	0	0	0	0	0	0	0
OTU_2190	k__Bacteria	p__Bacteroidetes	c__Bacteroidia	o__Bacteroidales	f__Prevotellaceae	g__Prevotella	s__?	Prevotella pallens | HMT-714 | Strain: JCM 11140 | GB: NR_113121 | Status: Named | Body Site: Oral | Genome: yes	90.3	31/319	No	0	0	0	0	0	0	0	0	0	0	0	0	0	0	0	0	0	0	0	0	0	0	0	0	0	0	0	0	0	0	0	0	0	0	0	0	0	0
OTU_2191	k__Bacteria	p__Proteobacteria	c__?	o__?	f__?	g__?	s__?	Ochrobactrum anthropi | HMT-544 | Strain: LMG 3331 | GB: AM114398 | Status: Named | Body Site: Unassigned | Genome: yes	96.3	10/273	No	0	0	0	0	0	0	0	0	0	0	0	8	0	0	0	0	0	0	0	0	0	0	0	0	0	0	0	0	0	0	0	0	0	0	0	0	0	0
OTU_2192	k__Bacteria	p__Firmicutes	c__Negativicutes	o__Selenomonadales	f__Veillonellaceae	g__Veillonella	s__?	Veillonella dispar | HMT-160 | Strain: DSM 20735 | GB: X84006 | Status: Named | Body Site: Oral | Genome: yes	90.2	32/326	No	0	0	0	0	0	0	0	0	0	0	0	0	0	0	0	0	0	0	0	0	0	0	0	0	0	0	0	0	0	0	0	0	0	0	0	0	0	0
OTU_2193	k__Bacteria	p__Candidatus Saccharibacteria	c__Saccharibacteria_genera_incertae_sedis	o__Saccharibacteria_genera_incertae_sedis	f__Saccharibacteria_genera_incertae_sedis	g__Saccharibacteria_genera_incertae_sedis	s__?	Saccharibacteria (TM7) [G-1] bacterium HMT 347 | HMT-347 | Clone: BE109 | GB: AY005446 | Status: Phylotype | Body Site: Oral | Genome: no	90.3	26/269	No	0	0	0	0	0	0	0	0	0	0	0	0	0	0	0	0	0	0	0	0	0	0	0	0	0	0	0	0	0	0	0	0	0	0	0	0	0	0
OTU_2194	k__Bacteria	p__Bacteroidetes	c__?	o__?	f__?	g__?	s__?	Bergeyella sp. HMT 422 | HMT-422 | Clone: ncd369e02c1 | GB: HM320564 | Status: Phylotype | Body Site: Unassigned | Genome: no	78.3	67/309	No	0	0	0	0	0	0	0	0	0	0	0	0	0	0	0	0	0	0	0	0	0	0	0	0	0	0	0	0	0	0	0	0	0	0	0	0	0	0
OTU_2196	k__Bacteria	p__?	c__?	o__?	f__?	g__?	s__?	Ralstonia sp. HMT 406 | HMT-406 | Clone: AK168 | GB: AY005032 | Status: Phylotype | Body Site: Unassigned | Genome: no	93	7/100	No	0	0	0	0	0	0	0	0	0	0	0	0	0	0	8	0	0	0	0	0	0	0	0	0	0	0	0	0	0	0	0	0	0	0	0	0	0	0
OTU_2199	k__Bacteria	p__Bacteroidetes	c__Flavobacteriia	o__Flavobacteriales	f__Flavobacteriaceae	g__Capnocytophaga	s__?	Capnocytophaga sputigena | HMT-775 | Clone: 071064_219 | GB: JQ474920 | Status: Named | Body Site: Oral | Genome: yes	96.4	11/303	No	0	0	0	0	0	0	0	0	0	0	0	0	0	0	0	0	0	0	0	0	0	0	0	0	0	0	0	0	0	0	0	0	0	0	0	0	0	0
OTU_22	k__Bacteria	p__Bacteroidetes	c__Bacteroidia	o__Bacteroidales	f__Porphyromonadaceae	g__Porphyromonas	s__?	Porphyromonas pasteri | HMT-279 | Strain: F0450d | GB: tbd | Status: Named | Body Site: Oral | Genome: yes	99	3/315	Yes	3	9	259	36	35	54	11	48	0	3	28	85	0	2	8	216	0	40	57	582	0	0	64	0	0	16	0	288	43	7	0	2	89	209	34	37	0	0
OTU_220	k__Bacteria	p__Proteobacteria	c__Alphaproteobacteria	o__Rhizobiales	f__Methylobacteriaceae	g__Methylobacterium	s__?	Bosea vestrisii | HMT-636 | Strain: G8569 | GB: U87774 | Status: Named | Body Site: Unassigned | Genome: no	92.4	21/278	Yes	6	2	0	6	8	30	0	0	6	0	0	0	0	0	0	0	0	0	0	11	136	372	38	235	19	1	1	0	0	1	0	0	0	0	0	1	0	1
OTU_2200	k__Bacteria	p__Proteobacteria	c__?	o__?	f__?	g__?	s__?	Moraxella osloensis | HMT-711 | Strain: Ben 58 | GB: X95304 | Status: Named | Body Site: Unassigned | Genome: yes	79.7	62/306	No	0	0	0	0	0	0	0	0	0	0	0	0	0	0	0	0	0	0	0	0	0	0	0	0	0	0	0	0	0	0	0	0	0	0	0	0	0	0
OTU_2201	k__Bacteria	p__Firmicutes	c__Clostridia	o__Clostridiales	f__Clostridiales_Incertae Sedis XIII	g__Mogibacterium	s__?	Mogibacterium timidum | HMT-042 | Strain: W9173 | GB: tbd | Status: Named | Body Site: Oral | Genome: yes	99.1	3/323	No	0	0	0	0	0	0	0	0	0	0	0	0	0	0	0	0	0	0	0	0	0	0	0	0	0	0	0	0	0	0	0	0	0	0	0	0	0	0
OTU_2202	k__Bacteria	p__Proteobacteria	c__Gammaproteobacteria	o__Pseudomonadales	f__Moraxellaceae	g__Acinetobacter	s__?	Acinetobacter johnsonii | HMT-297 | Strain: ATCC 17909 | GB: NR_117624 | Status: Named | Body Site: Unassigned | Genome: yes	97.4	8/305	No	0	0	0	0	0	0	0	0	0	0	0	0	0	0	0	0	0	0	0	0	0	0	0	0	0	0	0	0	0	0	0	0	0	0	0	0	0	0
OTU_2203	k__Bacteria	p__Proteobacteria	c__Betaproteobacteria	o__Burkholderiales	f__Oxalobacteraceae	g__Undibacterium	s__?	Variovorax paradoxus | HMT-717 | Strain: NBRC 15149 | GB: NR_113736 | Status: Named | Body Site: Unassigned | Genome: yes	88.5	35/304	No	0	0	0	0	0	0	0	0	0	0	0	0	0	0	0	0	0	0	0	0	0	2	0	0	0	0	0	0	0	3	0	0	0	0	0	0	1	0
OTU_2204	k__Bacteria	p__Proteobacteria	c__Deltaproteobacteria	o__Desulfovibrionales	f__Desulfovibrionaceae	g__Desulfovibrio	s__?	Desulfovibrio fairfieldensis | HMT-605 | Strain: DSM 12803 | GB: AJ251630 | Status: Named | Body Site: Unassigned | Genome: yes	94	19/316	Yes	0	0	0	0	0	0	0	0	0	0	0	0	0	0	0	0	0	0	0	0	0	0	0	0	0	0	0	0	0	0	0	0	0	0	0	0	0	0
OTU_2205	k__Bacteria	p__?	c__?	o__?	f__?	g__?	s__?	Corynebacterium amycolatum | HMT-031 | Strain: NCFB 2768 | GB: NR_119171 | Status: Named | Body Site: Unassigned | Genome: yes	83.1	24/142	No	0	0	0	0	0	0	0	0	0	0	0	0	0	0	0	0	0	0	0	0	0	0	0	0	0	0	8	0	0	0	0	0	0	0	0	0	0	0
OTU_2207	k__Bacteria	p__?	c__?	o__?	f__?	g__?	s__?	Bergeyella sp. HMT 322 | HMT-322 | Clone: AK152 | GB: AY008691 | Status: Phylotype | Body Site: Oral | Genome: no	84.5	15/97	No	0	0	0	0	0	0	0	0	0	0	0	0	0	0	0	0	0	0	0	0	0	0	0	0	0	0	0	0	0	0	0	0	0	0	0	0	0	0
OTU_2208	k__Bacteria	p__Proteobacteria	c__Betaproteobacteria	o__Burkholderiales	f__Comamonadaceae	g__Limnohabitans	s__?	Variovorax paradoxus | HMT-717 | Strain: NBRC 15149 | GB: NR_113736 | Status: Named | Body Site: Unassigned | Genome: yes	87.5	38/304	No	0	0	0	0	0	0	0	0	0	0	0	0	0	0	0	0	0	0	0	1	6	0	0	0	0	0	0	0	0	0	0	0	0	0	0	0	0	0
OTU_2209	k__Bacteria	p__?	c__?	o__?	f__?	g__?	s__?	Saccharibacteria (TM7) [G-1] bacterium HMT 347 | HMT-347 | Clone: BE109 | GB: AY005446 | Status: Phylotype | Body Site: Oral | Genome: no	87.2	1994-12-01	Yes	0	0	0	0	0	0	0	0	0	0	0	0	0	0	0	0	0	0	0	0	0	0	0	0	0	0	0	0	0	0	0	0	0	0	0	0	0	0
OTU_221	k__Bacteria	p__Proteobacteria	c__Alphaproteobacteria	o__Rhizobiales	f__Phyllobacteriaceae	g__Aminobacter	s__?	Mesorhizobium loti | HMT-659 | Strain: ICMP 3153 | GB: U50166 | Status: Named | Body Site: Unassigned | Genome: yes	96.7	9/276	No	0	0	0	72	0	1	1	42	91	12	34	13	0	18	25	0	0	0	0	0	0	0	0	0	0	0	70	0	22	4	179	0	17	0	32	7	0	7
OTU_2210	k__Bacteria	p__Proteobacteria	c__Alphaproteobacteria	o__Sphingomonadales	f__Sphingomonadaceae	g__Sandaracinobacter	s__?	Novosphingobium panipatense | HMT-342 | Strain: SM16 | GB: NR_044210 | Status: Named | Body Site: Unassigned | Genome: yes	91.8	23/280	No	0	0	0	8	0	0	0	0	0	0	0	0	0	0	0	0	0	0	0	0	0	0	0	0	0	0	0	0	0	0	0	0	0	0	0	0	0	0
OTU_2214	k__Bacteria	p__Fusobacteria	c__Fusobacteriia	o__Fusobacteriales	f__?	g__?	s__?	Leptotrichia sp. HMT 417 | HMT-417 | Clone: C3MKM102 | GB: AY278621 | Status: Unnamed | Body Site: Oral | Genome: no	94.9	12/236	No	0	0	0	0	0	0	0	0	0	0	0	0	0	0	0	0	0	0	0	0	0	0	0	0	0	0	0	0	0	0	0	0	0	0	0	0	0	0
OTU_2215	k__Bacteria	p__Proteobacteria	c__Gammaproteobacteria	o__?	f__?	g__?	s__?	Moraxella osloensis | HMT-711 | Strain: Ben 58 | GB: X95304 | Status: Named | Body Site: Unassigned | Genome: yes	79.2	63/303	No	0	0	0	0	0	0	0	0	0	0	0	0	0	0	0	0	0	0	0	7	0	0	0	0	0	0	0	0	0	0	0	0	0	0	0	0	0	0
OTU_2216	k__Bacteria	p__?	c__?	o__?	f__?	g__?	s__?	Desulfomicrobium orale | HMT-703 | Strain: DSM 12838 | GB: AJ251623 | Status: Named | Body Site: Oral | Genome: yes	74.8	82/326	No	0	0	0	0	0	0	0	0	0	0	0	0	0	0	0	0	0	0	0	0	0	0	0	0	0	0	0	0	0	0	0	0	0	0	0	0	0	0
OTU_2217	k__Bacteria	p__Firmicutes	c__Clostridia	o__Clostridiales	f__Peptostreptococcaceae	g__Clostridium XI	s__?	Peptostreptococcus stomatis | HMT-112 | Strain: A21H2 | GB: GQ422715 | Status: Named | Body Site: Oral | Genome: yes	86.7	32/241	No	0	0	0	0	0	0	0	0	0	0	0	0	0	0	0	0	0	0	0	0	0	0	0	0	0	0	0	0	0	0	0	0	0	0	0	0	0	4
OTU_2218	k__Bacteria	p__Proteobacteria	c__Gammaproteobacteria	o__Legionellales	f__Legionellaceae	g__Legionella	s__?	Rhodocyclus sp. HMT 028 | HMT-028 | Strain: A08KA | GB: AY005031 | Status: Unnamed | Body Site: Unassigned | Genome: no	83.4	51/308	Yes	0	0	0	0	0	0	0	0	0	0	0	0	0	0	0	0	0	0	0	0	0	0	0	0	0	0	0	0	0	0	0	0	0	0	0	0	0	0
OTU_2219	k__Bacteria	p__Gemmatimonadetes	c__Gemmatimonadetes	o__Gemmatimonadales	f__Gemmatimonadaceae	g__Gemmatimonas	s__?	Propionibacteriaceae [G-1] bacterium HMT 915 | HMT-915 | Clone: HS10_B_C3 | GB: KC203064 | Status: Phylotype | Body Site: Oral | Genome: no	75.6	75/307	No	0	0	0	0	0	0	0	0	0	0	0	0	0	0	0	0	0	0	0	0	0	0	0	0	0	0	0	0	0	0	0	0	0	0	0	0	0	0
OTU_222	k__Bacteria	p__SR1	c__SR1_genera_incertae_sedis	o__SR1_genera_incertae_sedis	f__SR1_genera_incertae_sedis	g__SR1_genera_incertae_sedis	s__?	Absconditabacteria (SR1) [G-1] bacterium HMT 874 | HMT-874 | Clone: 4Y03 | GB: JX294355 | Status: Phylotype | Body Site: Oral | Genome: yes	99.4	2/312	Yes	35	6	0	0	32	20	0	48	246	19	7	47	0	0	0	0	0	0	0	4	0	0	0	0	0	0	0	0	0	0	0	0	0	0	0	0	0	0
OTU_2220	k__Bacteria	p__Proteobacteria	c__Epsilonproteobacteria	o__Campylobacterales	f__Campylobacteraceae	g__Arcobacter	s__?	Campylobacter rectus | HMT-748 | Strain: CCUG 19168 | GB: L06973 | Status: Named | Body Site: Oral | Genome: yes	87.3	36/284	No	0	0	0	0	0	0	0	0	0	0	0	0	0	0	0	0	0	0	0	0	0	0	0	0	0	0	7	0	0	0	0	0	0	0	0	0	0	0
OTU_2222	k__Bacteria	p__Proteobacteria	c__Alphaproteobacteria	o__Caulobacterales	f__Caulobacteraceae	g__Caulobacter	s__?	Brevundimonas diminuta | HMT-590 | Strain: IFO 3140 | GB: D49422 | Status: Named | Body Site: Unassigned | Genome: yes	94.6	15/277	No	0	0	0	0	0	0	0	0	0	0	0	0	0	0	0	0	0	0	0	0	7	0	0	0	0	0	0	0	0	0	0	0	0	0	0	0	0	0
OTU_2224	k__Bacteria	p__?	c__?	o__?	f__?	g__?	s__?	Selenomonas sp. HMT 892 | HMT-892 | Strain: F0426 | GB: tbd | Status: Unnamed | Body Site: Oral | Genome: yes	77.3	75/330	No	0	0	0	0	0	0	0	0	0	0	0	0	0	0	0	0	0	0	0	0	0	0	0	0	0	0	0	0	7	0	0	0	0	0	0	0	0	0
OTU_2225	k__Bacteria	p__?	c__?	o__?	f__?	g__?	s__?	Porphyromonas endodontalis | HMT-273 | Clone: BB134 | GB: AY005068 | Status: Named | Body Site: Oral | Genome: yes	82.4	24/136	No	0	0	0	0	0	0	0	0	0	0	0	0	0	0	7	0	0	0	0	0	0	0	0	0	0	0	0	0	0	0	0	0	0	0	0	0	0	0
OTU_2226	k__Bacteria	p__Firmicutes	c__Clostridia	o__Clostridiales	f__?	g__?	s__?	Butyrivibrio sp. HMT 455 | HMT-455 | Clone: GI038 | GB: AY349374 | Status: Phylotype | Body Site: Oral | Genome: no	83.6	53/324	No	0	0	0	0	0	0	0	0	0	0	0	0	0	0	0	0	0	0	0	0	0	0	0	0	0	0	0	0	0	0	0	0	0	0	0	0	0	0
OTU_2229	k__Bacteria	p__Firmicutes	c__Bacilli	o__Lactobacillales	f__Lactobacillaceae	g__Lactobacillus	s__?	Lactobacillus gasseri | HMT-615 | Strain: DSM 20243 | GB: M58820 | Status: Named | Body Site: Oral | Genome: yes	99.3	2/291	No	0	0	0	0	0	0	0	0	0	0	0	0	0	0	0	0	0	0	0	0	0	0	0	0	0	0	0	0	0	0	0	0	0	0	0	0	0	0
OTU_223	k__Bacteria	p__Proteobacteria	c__Gammaproteobacteria	o__Vibrionales	f__Vibrionaceae	g__?	s__?	Escherichia coli | HMT-574 | Strain: not listed | GB: M25588 | Status: Named | Body Site: Unassigned | Genome: yes	88.9	35/316	Yes	4	0	0	0	2	14	16	9	1	11	3	23	10	48	4	85	5	2	36	0	0	0	103	18	32	0	0	0	3	1	10	1	0	0	5	5	1	5
OTU_2230	k__Bacteria	p__Actinobacteria	c__Actinobacteria	o__Actinomycetales	f__Propionibacteriaceae	g__Propionibacterium	s__?	Acidipropionibacterium acidifaciens | HMT-191 | Strain: F0233 | GB: tbd | Status: Named | Body Site: Oral | Genome: yes	96.7	10/306	No	0	0	0	0	0	0	0	0	0	0	0	0	0	0	7	0	0	0	0	0	0	0	0	0	0	0	0	0	0	0	0	0	0	0	0	0	0	0
OTU_2231	k__Bacteria	p__Actinobacteria	c__Actinobacteria	o__Actinomycetales	f__Nocardioidaceae	g__Nocardioides	s__?	Dietzia cinnamea | HMT-368 | Strain: E9_2 | GB: AF481211 | Status: Named | Body Site: Unassigned | Genome: yes	88.2	36/304	No	0	0	0	0	0	0	0	0	0	0	0	0	0	0	0	0	0	0	0	7	0	0	0	0	0	0	0	0	0	0	0	0	0	0	0	0	0	0
OTU_2232	k__Bacteria	p__?	c__?	o__?	f__?	g__?	s__?	Micrococcus luteus | HMT-087 | Strain: NCTC 2665 | GB: NR_075062 | Status: Named | Body Site: Unassigned | Genome: yes	75.5	74/302	No	0	0	0	0	0	0	0	0	0	0	0	0	0	0	0	0	0	0	0	7	0	0	0	0	0	0	0	0	0	0	0	0	0	0	0	0	0	0
OTU_2233	k__Bacteria	p__Proteobacteria	c__Gammaproteobacteria	o__Pseudomonadales	f__Moraxellaceae	g__Acinetobacter	s__?	Acinetobacter radioresistens | HMT-010 | Strain: NBRC 102413 | GB: NR_114074 | Status: Named | Body Site: Unassigned | Genome: yes	99.3	2/304	No	0	0	0	0	0	0	0	0	0	0	0	0	0	0	0	0	0	0	0	0	0	0	0	0	0	0	0	0	0	0	0	0	0	0	0	0	0	0
OTU_2236	k__Bacteria	p__Firmicutes	c__Clostridia	o__Clostridiales	f__?	g__?	s__?	Peptostreptococcaceae [XI][G-9] brachy | HMT-557 | Strain: ATCC 33089 | GB: U13038 | Status: Named | Body Site: Oral | Genome: yes	85.1	49/328	No	0	0	0	0	0	0	0	0	0	0	0	0	0	0	0	0	0	0	0	0	0	4	0	0	0	0	0	0	0	0	0	0	0	0	0	0	0	0
OTU_2238	k__Bacteria	p__Proteobacteria	c__Alphaproteobacteria	o__?	f__?	g__?	s__?	Bosea vestrisii | HMT-636 | Strain: G8569 | GB: U87774 | Status: Named | Body Site: Unassigned | Genome: no	86	39/278	No	0	0	0	0	0	0	0	0	0	0	0	0	0	0	0	0	0	0	0	0	0	0	0	0	0	0	0	0	0	0	0	0	0	0	0	0	0	0
OTU_224	k__Bacteria	p__Fusobacteria	c__Fusobacteriia	o__Fusobacteriales	f__Fusobacteriaceae	g__Fusobacterium	s__?	Fusobacterium nucleatum subsp. vincentii | HMT-200 | Clone: AJ050 | GB: AF287805 | Status: Named | Body Site: Oral | Genome: yes	98	6/295	No	0	0	0	0	0	0	0	0	0	0	0	0	0	0	0	0	0	0	0	0	0	0	0	0	0	0	0	0	0	0	0	0	0	2	0	0	0	0
OTU_2240	k__Bacteria	p__?	c__?	o__?	f__?	g__?	s__?	Anaerolineae [G-1] bacterium HMT 439 | HMT-439 | Clone: PCR-walk | GB: KM018332 | Status: Unnamed | Body Site: Oral | Genome: yes	80.7	21/109	No	0	0	0	0	0	0	0	0	0	0	0	0	0	0	0	0	0	0	0	0	0	0	0	0	0	0	0	0	7	0	0	0	0	0	0	0	0	0
OTU_2241	k__Bacteria	p__Bacteroidetes	c__Cytophagia	o__Cytophagales	f__Cytophagaceae	g__Runella	s__?	Parvimonas sp. HMT 393 | HMT-393 | Strain: P4P_31 | GB: AY207059 | Status: Unnamed | Body Site: Oral | Genome: yes	79.2	49/236	No	0	0	0	0	0	0	0	0	0	0	0	0	0	0	0	0	0	0	0	0	0	0	0	0	0	0	0	0	7	0	0	0	0	0	0	0	0	0
OTU_2242	k__Bacteria	p__?	c__?	o__?	f__?	g__?	s__?	Anaerolineae [G-1] bacterium HMT 439 | HMT-439 | Clone: PCR-walk | GB: KM018332 | Status: Unnamed | Body Site: Oral | Genome: yes	76.5	72/307	No	0	0	0	0	0	0	0	0	0	0	0	0	0	0	0	0	0	0	0	0	0	0	0	0	0	0	0	0	0	0	0	0	0	0	0	0	0	0
OTU_2243	k__Bacteria	p__Candidatus Saccharibacteria	c__Saccharibacteria_genera_incertae_sedis	o__Saccharibacteria_genera_incertae_sedis	f__Saccharibacteria_genera_incertae_sedis	g__Saccharibacteria_genera_incertae_sedis	s__?	Saccharibacteria (TM7) [G-1] bacterium HMT 488 | HMT-488 | Clone: HD027 | GB: AY349415 | Status: Phylotype | Body Site: Oral | Genome: no	91.1	24/269	No	0	0	0	0	0	0	0	0	0	0	0	0	0	0	0	0	0	0	0	0	0	0	0	0	0	0	0	0	0	0	0	0	0	0	0	0	0	0
OTU_2244	k__Bacteria	p__Firmicutes	c__Bacilli	o__Lactobacillales	f__Carnobacteriaceae	g__Granulicatella	s__?	Granulicatella adiacens | HMT-534 | Strain: TKT1 | GB: AB022027 | Status: Named | Body Site: Oral | Genome: yes	90.3	31/320	No	0	0	0	0	0	0	0	0	0	0	0	0	0	0	0	0	0	0	0	0	0	0	0	0	0	0	0	0	0	0	0	0	0	0	0	0	0	0
OTU_2245	k__Bacteria	p__?	c__?	o__?	f__?	g__?	s__?	Gracilibacteria (GN02) [G-1] bacterium HMT 871 | HMT-871 | Clone: 4L02 | GB: JX294352 | Status: Phylotype | Body Site: Oral | Genome: no	78.3	53/244	No	0	0	0	0	0	0	7	0	0	0	0	0	0	0	0	0	0	0	0	0	0	0	0	0	0	0	0	0	0	0	0	0	0	0	0	0	0	0
OTU_2247	k__Bacteria	p__Proteobacteria	c__?	o__?	f__?	g__?	s__?	Lachnospiraceae [G-10] bacterium HMT 094 | HMT-094 | Clone: DA074 | GB: AF287768 | Status: Phylotype | Body Site: Unassigned | Genome: no	78.9	50/237	No	0	0	0	7	0	0	0	0	0	0	0	0	0	0	0	0	0	0	0	0	0	0	0	0	0	0	0	0	0	0	0	0	0	0	0	0	0	0
OTU_2248	k__Bacteria	p__Candidatus Saccharibacteria	c__Saccharibacteria_genera_incertae_sedis	o__Saccharibacteria_genera_incertae_sedis	f__Saccharibacteria_genera_incertae_sedis	g__Saccharibacteria_genera_incertae_sedis	s__?	Saccharibacteria (TM7) [G-2] bacterium HMT 350 | HMT-350 | Clone: BU080 | GB: AF385568 | Status: Phylotype | Body Site: Oral | Genome: no	90	27/269	No	0	0	0	0	0	0	0	0	0	0	0	0	0	0	0	0	0	0	0	0	0	0	0	0	0	0	0	0	0	0	7	0	0	0	0	0	0	0
OTU_2249	k__Bacteria	p__?	c__?	o__?	f__?	g__?	s__?	Desulfomicrobium orale | HMT-703 | Strain: DSM 12838 | GB: AJ251623 | Status: Named | Body Site: Oral | Genome: yes	79	67/319	No	0	0	0	0	0	0	0	0	0	0	0	0	0	0	0	0	0	0	0	0	0	0	0	0	0	0	0	0	0	0	0	0	0	0	0	0	0	0
OTU_225	k__Bacteria	p__Proteobacteria	c__Betaproteobacteria	o__Neisseriales	f__Neisseriaceae	g__Kingella	s__?	Kingella denitrificans | HMT-582 | Strain: UB-294 | GB: L06166 | Status: Named | Body Site: Oral | Genome: yes	99.3	2/306	No	0	19	0	0	0	0	0	0	0	0	0	0	0	0	0	0	0	0	0	0	0	0	0	0	0	4	0	0	0	0	0	0	0	0	0	0	0	0
OTU_2250	k__Bacteria	p__Actinobacteria	c__Actinobacteria	o__Actinomycetales	f__?	g__?	s__?	Dietzia cinnamea | HMT-368 | Strain: E9_2 | GB: AF481211 | Status: Named | Body Site: Unassigned | Genome: yes	88.3	36/309	No	0	0	0	0	0	0	0	0	0	0	0	0	0	0	0	0	0	0	0	0	0	0	0	7	0	0	0	0	0	0	0	0	0	0	0	0	0	0
OTU_2252	k__Bacteria	p__?	c__?	o__?	f__?	g__?	s__?	Brevundimonas diminuta | HMT-590 | Strain: IFO 3140 | GB: D49422 | Status: Named | Body Site: Unassigned | Genome: yes	82	41/228	No	0	0	0	0	0	0	0	0	0	0	0	0	0	7	0	0	0	0	0	0	0	0	0	0	0	0	0	0	0	0	0	0	0	0	0	0	0	0
OTU_2253	k__Bacteria	p__Candidatus Saccharibacteria	c__Saccharibacteria_genera_incertae_sedis	o__Saccharibacteria_genera_incertae_sedis	f__Saccharibacteria_genera_incertae_sedis	g__Saccharibacteria_genera_incertae_sedis	s__?	Saccharibacteria (TM7) [G-1] bacterium HMT 347 | HMT-347 | Clone: BE109 | GB: AY005446 | Status: Phylotype | Body Site: Oral | Genome: no	94.6	16/296	No	0	0	0	0	0	0	0	0	0	0	0	0	0	0	0	0	0	0	0	0	0	0	0	0	0	0	0	0	0	0	0	0	0	0	7	0	0	0
OTU_2254	k__Bacteria	p__Firmicutes	c__Clostridia	o__Clostridiales	f__Clostridiaceae 1	g__?	s__?	Clostridiales [F-3][G-1] bacterium HMT 876 | HMT-876 | Strain: F0540 | GB: tbd | Status: Unnamed | Body Site: Unassigned | Genome: yes	91.6	25/299	No	0	0	0	0	0	0	0	0	0	0	0	0	0	0	7	0	0	0	0	0	0	0	0	0	0	0	0	0	0	0	0	0	0	0	0	0	0	0
OTU_2255	k__Bacteria	p__?	c__?	o__?	f__?	g__?	s__?	Brevundimonas diminuta | HMT-590 | Strain: IFO 3140 | GB: D49422 | Status: Named | Body Site: Unassigned | Genome: yes	92.5	8/106	No	0	0	7	0	0	0	0	0	0	0	0	0	0	0	0	0	0	0	0	0	0	0	0	0	0	0	0	0	0	0	0	0	0	0	0	0	0	0
OTU_2258	k__Bacteria	p__?	c__?	o__?	f__?	g__?	s__?	Erysipelothrix tonsillarum | HMT-484 | Strain: NA | GB: AB034201 | Status: Named | Body Site: Unassigned | Genome: yes	85.2	20/135	No	0	0	0	0	0	0	0	0	0	0	0	0	0	0	0	7	0	0	0	0	0	0	0	0	0	0	0	0	0	0	0	0	0	0	0	0	0	0
OTU_226	k__Bacteria	p__Fusobacteria	c__Fusobacteriia	o__Fusobacteriales	f__Leptotrichiaceae	g__Streptobacillus	s__?	Sneathia sanguinegens | HMT-837 | Strain: CCUG 41628 | GB: NR_118342 | Status: Named | Body Site: Oral | Genome: yes	81.6	58/315	No	0	0	0	0	0	0	0	0	0	0	0	0	0	0	0	0	0	0	0	0	0	0	0	0	0	0	0	0	0	0	0	0	0	0	5	0	0	0
OTU_2262	k__Bacteria	p__Firmicutes	c__Clostridia	o__Clostridiales	f__Clostridiaceae 1	g__Clostridium sensu stricto	s__?	Clostridiales [F-3][G-1] bacterium HMT 876 | HMT-876 | Strain: F0540 | GB: tbd | Status: Unnamed | Body Site: Unassigned | Genome: yes	87	40/307	No	0	0	0	0	0	0	0	0	0	0	0	0	7	0	0	0	0	0	0	0	0	0	0	0	0	0	0	0	0	0	0	0	0	0	0	0	0	0
OTU_2263	k__Bacteria	p__Acidobacteria	c__Acidobacteria_Gp16	o__Gp16	f__Gp16	g__Gp16	s__?	Saccharibacteria (TM7) [G-1] bacterium HMT 352 | HMT-352 | Clone: DR034 | GB: AF385520 | Status: Phylotype | Body Site: Oral | Genome: no	82.4	49/279	No	0	0	0	0	0	0	0	0	0	0	0	0	0	0	0	0	0	0	0	0	0	0	0	0	0	0	0	0	0	0	7	0	0	0	0	0	0	0
OTU_2267	k__Bacteria	p__Candidatus Saccharibacteria	c__Saccharibacteria_genera_incertae_sedis	o__Saccharibacteria_genera_incertae_sedis	f__Saccharibacteria_genera_incertae_sedis	g__Saccharibacteria_genera_incertae_sedis	s__?	Saccharibacteria (TM7) [G-1] bacterium HMT 952 | HMT-952 | Strain: TM7x | GB: tbd | Status: Unnamed | Body Site: Oral | Genome: yes	98.3	5/299	No	0	0	0	0	0	0	0	0	0	0	0	0	0	0	0	0	0	0	0	0	0	0	0	0	0	0	0	0	0	0	0	0	0	0	0	0	0	0
OTU_227	k__Bacteria	p__Firmicutes	c__Bacilli	o__Lactobacillales	f__Streptococcaceae	g__Streptococcus	s__?	Streptococcus downei | HMT-594 | Strain: ATCC 33748 | GB: AY188350 | Status: Named | Body Site: Unassigned | Genome: yes	88.6	37/324	Yes	0	0	0	0	0	0	0	0	0	0	0	0	0	0	0	0	0	0	0	0	0	0	0	0	0	0	0	0	0	0	0	0	0	0	0	0	0	0
OTU_2270	k__Bacteria	p__Firmicutes	c__Negativicutes	o__Selenomonadales	f__Veillonellaceae	g__Dialister	s__?	Dialister sp. HMT 119 | HMT-119 | Clone: BS016 | GB: AF287786 | Status: Phylotype | Body Site: Oral | Genome: no	100	0/332	No	0	0	0	0	0	0	0	0	0	0	0	0	0	0	0	0	0	0	0	0	0	0	0	0	0	0	0	0	0	0	0	0	0	0	0	0	0	0
OTU_2272	k__Bacteria	p__Bacteroidetes	c__Bacteroidia	o__Bacteroidales	f__Prevotellaceae	g__Prevotella	s__?	Prevotella histicola | HMT-298 | Clone: BE073 | GB: AF385551 | Status: Named | Body Site: Oral | Genome: yes	90.9	29/318	No	0	0	0	0	0	0	0	0	0	0	0	0	0	0	0	0	0	0	0	0	0	0	0	0	0	0	0	0	0	0	0	0	0	0	0	0	0	0
OTU_2274	k__Bacteria	p__?	c__?	o__?	f__?	g__?	s__?	Campylobacter curvus | HMT-580 | Strain: ATCC 35224 | GB: L04313 | Status: Named | Body Site: Oral | Genome: yes	89.6	14/134	No	0	0	0	0	0	0	0	0	0	0	0	0	0	0	0	0	0	0	0	0	0	0	0	0	0	0	0	0	7	0	0	0	0	0	0	0	0	0
OTU_2276	k__Bacteria	p__?	c__?	o__?	f__?	g__?	s__?	Bergeyella sp. HMT 206 | HMT-206 | Clone: 3P2-77 | GB: EF419382 | Status: Phylotype | Body Site: Unassigned | Genome: no	86.5	13/96	No	0	0	0	0	0	0	0	0	0	0	0	0	0	0	0	0	0	0	0	0	0	0	0	0	0	0	0	0	0	0	0	0	0	0	0	0	0	0
OTU_2278	k__Bacteria	p__Bacteroidetes	c__Bacteroidia	o__Bacteroidales	f__Prevotellaceae	g__Prevotella	s__?	Prevotella sp. HMT 300 | HMT-300 | Clone: ncd2142e01c1 | GB: JF180563 | Status: Phylotype | Body Site: Oral | Genome: no	94	19/317	No	0	0	0	0	0	0	0	0	0	0	0	0	0	0	0	0	0	0	0	0	0	0	0	0	0	0	0	0	0	0	0	0	0	0	0	0	0	0
OTU_2279	k__Bacteria	p__?	c__?	o__?	f__?	g__?	s__?	Saccharibacteria (TM7) [G-1] bacterium HMT 488 | HMT-488 | Clone: HD027 | GB: AY349415 | Status: Phylotype | Body Site: Oral | Genome: no	79.8	51/253	No	0	0	0	0	0	0	7	0	0	0	0	0	0	0	0	0	0	0	0	0	0	0	0	0	0	0	0	0	0	0	0	0	0	0	0	0	0	0
OTU_228	k__Bacteria	p__Bacteroidetes	c__Cytophagia	o__Cytophagales	f__Cytophagaceae	g__Hymenobacter	s__?	Pedobacter sp. HMT 321 | HMT-321 | Clone: AZ123 | GB: AF385549 | Status: Phylotype | Body Site: Unassigned | Genome: no	81.7	56/306	No	0	0	0	3	0	43	0	30	28	5	523	89	0	1	101	0	0	0	1	1	0	0	0	0	0	0	0	0	0	19	1	0	13	1	187	67	1	35
OTU_2280	k__Bacteria	p__Firmicutes	c__Clostridia	o__Clostridiales	f__Ruminococcaceae	g__?	s__?	Catonella morbi | HMT-165 | Strain: ATCC 51271 | GB: X87151 | Status: Named | Body Site: Oral | Genome: yes	84.3	48/306	No	0	0	0	0	0	0	0	0	0	0	0	0	0	0	0	0	0	0	7	0	0	0	0	0	0	0	0	0	0	0	0	0	0	0	0	0	0	0
OTU_2282	k__Bacteria	p__Proteobacteria	c__?	o__?	f__?	g__?	s__?	Enhydrobacter aerosaccus | HMT-196 | Strain: PAGU 1624 | GB: NR_113385 | Status: Named | Body Site: Unassigned | Genome: yes	79.5	61/297	No	0	0	0	0	0	0	0	1	0	0	0	0	0	0	0	0	0	0	0	0	0	0	0	0	0	0	0	0	0	0	0	0	0	0	0	0	0	0
OTU_2283	k__Bacteria	p__?	c__?	o__?	f__?	g__?	s__?	Lactococcus lactis | HMT-804 | Strain: NCDO 607 | GB: NR_040954 | Status: Named | Body Site: Oral | Genome: yes	81.2	19/101	No	0	0	0	0	0	0	0	0	0	0	0	0	0	0	0	7	0	0	0	0	0	0	0	0	0	0	0	0	0	0	0	0	0	0	0	0	0	0
OTU_2284	k__Bacteria	p__Proteobacteria	c__Gammaproteobacteria	o__Pseudomonadales	f__Pseudomonadaceae	g__Pseudomonas	s__?	Pseudomonas fluorescens | HMT-612 | Strain: ATCC 13525 | GB: NR_114476 | Status: Named | Body Site: Unassigned | Genome: yes	92.5	23/306	No	0	0	0	0	0	0	0	0	0	0	0	0	0	0	0	0	0	0	0	0	0	0	0	0	0	0	0	0	0	0	0	0	0	0	0	0	0	0
OTU_2285	k__Bacteria	p__Proteobacteria	c__Alphaproteobacteria	o__?	f__?	g__?	s__?	Bosea vestrisii | HMT-636 | Strain: G8569 | GB: U87774 | Status: Named | Body Site: Unassigned | Genome: no	87.9	36/297	No	0	0	0	0	0	0	0	0	0	0	0	0	0	0	0	0	0	0	0	0	0	0	0	0	0	0	0	0	0	0	0	0	0	0	0	0	0	0
OTU_2286	k__Bacteria	p__Proteobacteria	c__Gammaproteobacteria	o__?	f__?	g__?	s__?	Ralstonia pickettii | HMT-854 | Strain: ATCC 27511 | GB: NR_043152 | Status: Named | Body Site: Unassigned | Genome: yes	82.1	56/312	No	0	0	0	0	0	0	0	0	0	0	0	0	0	0	0	0	0	0	0	0	0	0	0	0	0	0	0	0	0	0	0	0	0	0	0	0	0	0
OTU_2287	k__Bacteria	p__?	c__?	o__?	f__?	g__?	s__?	Atopobium parvulum | HMT-723 | Strain: ATCC22793 | GB: AF292372 | Status: Named | Body Site: Oral | Genome: yes	80.7	17/88	No	0	0	0	0	0	0	0	0	0	0	0	0	0	0	0	0	0	0	0	0	0	0	0	0	0	0	0	0	0	0	0	0	0	0	2	0	0	3
OTU_2289	k__Bacteria	p__Proteobacteria	c__Alphaproteobacteria	o__Rhodobacterales	f__Rhodobacteraceae	g__?	s__?	Rhodobacter capsulatus | HMT-857 | Strain: TCRI | GB: AB017798 | Status: Named | Body Site: Unassigned | Genome: yes	87.7	36/293	No	0	0	0	0	0	0	0	0	0	0	0	0	0	0	0	0	0	0	0	0	0	0	0	0	0	0	0	0	0	0	0	0	0	0	0	0	0	0
OTU_229	k__Bacteria	p__Proteobacteria	c__Betaproteobacteria	o__Burkholderiales	f__Oxalobacteraceae	g__Massilia	s__?	Variovorax paradoxus | HMT-717 | Strain: NBRC 15149 | GB: NR_113736 | Status: Named | Body Site: Unassigned | Genome: yes	89.5	32/304	Yes	0	0	0	0	10	0	0	0	0	0	0	0	1	0	0	0	0	0	0	0	0	0	0	758	0	0	0	0	0	0	0	0	0	0	0	0	0	1
OTU_2290	k__Bacteria	p__?	c__?	o__?	f__?	g__?	s__?	Micavibrio aeruginosavorus | HMT-330 | Strain: ARL-13 | GB: DQ186612 | Status: Named | Body Site: Unassigned | Genome: yes	76.6	68/290	No	0	0	0	0	0	0	0	0	0	0	0	2	0	5	0	0	0	0	0	0	0	0	0	0	0	0	0	0	0	0	0	0	0	0	0	0	0	0
OTU_2291	k__Bacteria	p__?	c__?	o__?	f__?	g__?	s__?	Prevotella baroniae | HMT-553 | Clone: PUS9.180 | GB: AJ012605 | Status: Named | Body Site: Oral | Genome: yes	80.8	19/99	No	0	0	0	0	0	0	0	0	0	0	0	0	0	0	0	0	0	0	0	0	0	7	0	0	0	0	0	0	0	0	0	0	0	0	0	0	0	0
OTU_2292	k__Bacteria	p__?	c__?	o__?	f__?	g__?	s__?	Campylobacter curvus | HMT-580 | Strain: ATCC 35224 | GB: L04313 | Status: Named | Body Site: Oral | Genome: yes	88.8	15/134	No	0	0	0	0	0	0	0	0	0	0	0	0	0	0	0	0	0	0	0	0	0	0	0	0	0	0	0	0	0	0	0	0	0	0	0	0	0	0
OTU_2293	k__Bacteria	p__Proteobacteria	c__Gammaproteobacteria	o__?	f__?	g__?	s__?	Haemophilus parainfluenzae | HMT-718 | Strain: CIP 102513 | GB: EU083530 | Status: Named | Body Site: Nasal/Oral | Genome: yes	90.6	29/310	Yes	0	0	0	0	0	0	0	0	0	0	0	0	0	0	0	0	0	0	0	0	0	0	0	0	0	0	0	0	0	0	0	0	0	0	0	0	0	0
OTU_2294	k__Bacteria	p__Proteobacteria	c__?	o__?	f__?	g__?	s__?	Moraxella catarrhalis | HMT-833 | Clone: ncd1722h10c1 | GB: JF141417 | Status: Named | Body Site: Nasal | Genome: yes	81.2	56/298	No	0	0	0	0	0	0	0	0	0	0	0	0	0	0	0	0	0	0	0	0	0	0	0	0	0	0	0	0	0	0	0	0	0	0	0	0	0	0
OTU_2295	k__Bacteria	p__Bacteroidetes	c__Flavobacteriia	o__Flavobacteriales	f__Flavobacteriaceae	g__Flavobacterium	s__?	Capnocytophaga sp. HMT 336 | HMT-336 | Strain: F0502 | GB: tbd | Status: Unnamed | Body Site: Oral | Genome: yes	85.9	43/305	No	0	0	0	0	0	0	0	0	0	0	0	0	0	0	0	0	0	0	0	0	0	0	0	0	0	0	0	0	0	0	7	0	0	0	0	0	0	0
OTU_2296	k__Bacteria	p__Firmicutes	c__Bacilli	o__Bacillales	f__Bacillaceae 1	g__Bacillus	s__?	Bacillus subtilis | HMT-468 | Strain: ATCC 6633 | GB: AB018486 | Status: Named | Body Site: Unassigned | Genome: yes	94.6	17/316	No	0	0	0	0	0	0	0	0	0	0	0	0	0	0	0	0	0	0	0	0	0	0	0	0	0	0	0	0	0	0	0	0	0	0	0	0	0	0
OTU_2297	k__Bacteria	p__Bacteroidetes	c__Cytophagia	o__Cytophagales	f__Cytophagaceae	g__Hymenobacter	s__?	Pedobacter sp. HMT 321 | HMT-321 | Clone: AZ123 | GB: AF385549 | Status: Phylotype | Body Site: Unassigned | Genome: no	81.5	57/308	No	0	0	0	0	0	0	0	0	0	0	0	0	0	0	0	0	0	0	0	0	0	0	0	0	0	0	0	0	0	0	0	0	0	0	0	0	0	0
OTU_2298	k__Bacteria	p__?	c__?	o__?	f__?	g__?	s__?	Desulfomicrobium orale | HMT-703 | Strain: DSM 12838 | GB: AJ251623 | Status: Named | Body Site: Oral | Genome: yes	78.8	68/321	No	0	0	0	0	0	0	0	0	0	0	0	0	0	0	0	0	0	0	0	0	0	7	0	0	0	0	0	0	0	0	0	0	0	0	0	0	0	0
OTU_2299	k__Bacteria	p__Proteobacteria	c__Alphaproteobacteria	o__?	f__?	g__?	s__?	Bartonella schoenbuchensis | HMT-001 | Strain: A28SC | GB: GQ422708 | Status: Named | Body Site: Unassigned | Genome: yes	81.6	54/294	No	0	0	0	0	0	0	0	0	0	0	0	0	0	0	0	0	0	0	0	0	0	0	0	0	0	0	0	0	0	0	0	0	0	0	0	0	0	0
OTU_23	k__Bacteria	p__Firmicutes	c__Bacilli	o__Lactobacillales	f__Streptococcaceae	g__Streptococcus	s__?	Streptococcus sanguinis | HMT-758 | Strain: ATCC 10556 | GB: AF003928 | Status: Named | Body Site: Oral | Genome: yes	99.7	1/316	Yes	25	247	185	34	1	0	1221	71	12	0	12	23	0	9	88	0	1	28	131	178	0	2	77	24	195	537	21	75	220	49	16	563	176	26	15	150	21	54
OTU_230	k__Bacteria	p__Actinobacteria	c__Actinobacteria	o__Actinomycetales	f__Microbacteriaceae	g__?	s__?	Microbacterium ginsengisoli | HMT-185 | Clone: AV005b | GB: AF385527 | Status: Named | Body Site: Unassigned | Genome: yes	92.3	24/310	Yes	0	0	7	37	0	98	19	29	21	111	38	24	0	0	10	0	0	0	0	0	0	0	0	1	0	0	0	13	23	11	414	7	46	4	18	7	0	0
OTU_2300	k__Bacteria	p__?	c__?	o__?	f__?	g__?	s__?	Jonquetella anthropi | HMT-777 | Strain: E3_33 | GB: AF481216 | Status: Named | Body Site: Oral | Genome: yes	73.5	61/230	No	0	0	0	0	0	0	0	0	0	0	0	0	0	0	0	0	0	0	0	0	0	0	0	0	0	0	0	0	0	0	0	0	0	0	0	0	0	0
OTU_2304	k__Bacteria	p__Proteobacteria	c__Gammaproteobacteria	o__Legionellales	f__Legionellaceae	g__Legionella	s__?	Rhodocyclus sp. HMT 028 | HMT-028 | Strain: A08KA | GB: AY005031 | Status: Unnamed | Body Site: Unassigned | Genome: no	84.1	49/308	No	0	0	0	0	0	0	0	0	0	0	0	0	0	1	0	0	0	0	0	0	0	0	0	0	0	0	0	0	0	0	0	0	0	0	0	0	0	0
OTU_2305	k__Bacteria	p__?	c__?	o__?	f__?	g__?	s__?	Campylobacter showae | HMT-763 | Strain: CCUG 3054 | GB: L06974 | Status: Named | Body Site: Oral | Genome: yes	87	17/131	No	0	0	0	0	0	0	0	0	0	0	0	0	0	0	0	0	0	0	0	0	0	0	0	0	0	0	0	0	0	0	0	0	0	0	0	0	0	0
OTU_2306	k__Bacteria	p__?	c__?	o__?	f__?	g__?	s__?	Prevotella loescheii | HMT-658 | Strain: ATCC 15930 | GB: L16481 | Status: Named | Body Site: Oral | Genome: yes	88.8	36/322	No	0	0	0	0	0	0	0	0	0	0	0	0	0	0	0	0	0	0	0	0	0	0	0	0	0	0	0	0	0	0	0	0	0	0	0	0	0	0
OTU_2308	k__Bacteria	p__Proteobacteria	c__?	o__?	f__?	g__?	s__?	Ralstonia pickettii | HMT-854 | Strain: ATCC 27511 | GB: NR_043152 | Status: Named | Body Site: Unassigned | Genome: yes	82.6	54/310	No	0	0	0	0	0	0	0	0	0	0	0	0	0	0	0	0	0	0	0	0	0	0	0	0	0	0	0	0	0	0	0	0	0	0	0	0	0	0
OTU_2309	k__Bacteria	p__?	c__?	o__?	f__?	g__?	s__?	Saccharibacteria (TM7) [G-4] bacterium HMT 355 | HMT-355 | Clone: _F061 | GB: AF125205 | Status: Phylotype | Body Site: Oral | Genome: no	84.9	34/225	No	0	0	0	0	0	0	0	0	0	0	0	0	0	0	0	0	0	0	0	0	0	0	0	0	0	0	0	0	0	0	0	0	0	0	0	0	0	0
OTU_231	k__Bacteria	p__Proteobacteria	c__Betaproteobacteria	o__Burkholderiales	f__Burkholderiaceae	g__Ralstonia	s__?	Ralstonia pickettii | HMT-854 | Strain: ATCC 27511 | GB: NR_043152 | Status: Named | Body Site: Unassigned | Genome: yes	99.7	1/310	Yes	0	0	0	0	0	0	0	0	10	0	0	1	1	2	0	7	0	0	20	2	88	9	72	10	0	0	0	0	2	3	26	0	19	1	0	0	0	4
OTU_2310	k__Bacteria	p__Bacteroidetes	c__?	o__?	f__?	g__?	s__?	Bacteroidetes [G-5] bacterium HMT 511 | HMT-511 | Clone: MB3_C19 | GB: DQ003634 | Status: Phylotype | Body Site: Oral | Genome: no	96.8	10/309	No	0	0	0	0	0	0	0	0	0	0	0	0	0	0	0	0	0	0	0	0	0	0	0	0	0	0	0	0	0	0	0	0	0	0	0	0	0	0
OTU_2312	k__Bacteria	p__Parcubacteria	c__Parcubacteria_genera_incertae_sedis	o__Parcubacteria_genera_incertae_sedis	f__Parcubacteria_genera_incertae_sedis	g__Parcubacteria_genera_incertae_sedis	s__?	Porphyromonas uenonis | HMT-785 | Strain: JCM 13868 | GB: NR_113091 | Status: Named | Body Site: Unassigned | Genome: yes	79.8	26/129	No	0	0	0	0	0	0	0	0	0	0	0	0	0	0	0	0	0	0	0	0	0	0	0	0	0	0	0	0	0	0	0	0	0	0	0	0	0	0
OTU_2314	k__Bacteria	p__?	c__?	o__?	f__?	g__?	s__?	Arthrospira platensis | HMT-229 | Strain: HZ01 | GB: EU427543 | Status: Named | Body Site: Unassigned | Genome: yes	80.4	55/280	No	0	0	0	0	0	0	0	0	0	0	0	0	0	0	0	0	0	0	0	0	0	0	0	0	0	0	0	0	0	0	0	0	0	0	0	0	0	0
OTU_2316	k__Bacteria	p__Proteobacteria	c__Alphaproteobacteria	o__?	f__?	g__?	s__?	Defluvibacter lusatiensis | HMT-660 | Strain: DSM 11099 | GB: NR_025312 | Status: Named | Body Site: Unassigned | Genome: no	82.5	51/291	No	0	0	0	0	0	0	0	0	0	0	0	0	0	0	0	0	0	0	0	0	0	0	6	0	0	0	0	0	0	0	0	0	0	0	0	0	0	0
OTU_2317	k__Bacteria	p__Proteobacteria	c__Alphaproteobacteria	o__?	f__?	g__?	s__?	Rhodobacter capsulatus | HMT-857 | Strain: TCRI | GB: AB017798 | Status: Named | Body Site: Unassigned | Genome: yes	85.3	41/278	No	0	0	0	0	0	0	0	0	0	0	0	0	0	0	0	0	0	0	0	0	0	0	0	0	0	0	0	0	0	0	0	0	0	0	0	0	0	0
OTU_232	k__Bacteria	p__Bacteroidetes	c__Sphingobacteriia	o__Sphingobacteriales	f__Sphingobacteriaceae	g__Pedobacter	s__?	Pedobacter sp. HMT 318 | HMT-318 | Clone: AV100 | GB: AF385531 | Status: Phylotype | Body Site: Unassigned | Genome: no	90.9	28/307	No	132	12	0	64	7	3	0	0	30	0	10	6	0	8	2	0	0	0	0	0	0	0	0	0	44	1	21	1	62	28	89	0	0	0	133	0	0	3
OTU_2320	k__Bacteria	p__?	c__?	o__?	f__?	g__?	s__?	Saccharibacteria (TM7) [G-1] bacterium HMT 352 | HMT-352 | Clone: DR034 | GB: AF385520 | Status: Phylotype | Body Site: Oral | Genome: no	90.3	22/227	No	0	0	0	0	0	0	0	0	0	0	0	0	0	0	0	0	0	0	0	0	0	0	0	0	0	0	0	2	0	0	0	0	0	0	0	0	0	0
OTU_2322	k__Bacteria	p__Proteobacteria	c__Betaproteobacteria	o__Neisseriales	f__Neisseriaceae	g__?	s__?	Neisseria polysaccharea | HMT-737 | Strain: ATCC 43768 | GB: L06167 | Status: Named | Body Site: Unassigned | Genome: yes	94.2	18/310	No	0	0	0	0	0	0	0	0	0	0	0	0	0	0	0	0	0	0	0	0	0	0	0	0	0	0	0	0	0	0	0	0	0	0	0	0	0	0
OTU_2323	k__Bacteria	p__Firmicutes	c__Bacilli	o__Lactobacillales	f__Carnobacteriaceae	g__Granulicatella	s__?	Granulicatella adiacens | HMT-534 | Strain: ATCC 49175 | GB: D50540 | Status: Named | Body Site: Oral | Genome: yes	90.6	30/318	No	0	0	0	0	0	0	0	0	0	0	0	0	0	0	0	0	0	0	0	0	0	0	0	0	0	0	0	0	0	0	0	0	0	0	0	0	0	0
OTU_2324	k__Bacteria	p__Proteobacteria	c__Betaproteobacteria	o__Burkholderiales	f__Alcaligenaceae	g__?	s__?	Achromobacter xylosoxidans | HMT-343 | Strain: DSM 30026 | GB: Y14907 | Status: Named | Body Site: Unassigned | Genome: yes	95.7	13/304	No	0	0	0	0	0	0	0	0	0	0	0	0	0	0	0	0	0	0	0	6	0	0	0	0	0	0	0	0	0	0	0	0	0	0	0	0	0	0
OTU_2326	k__Bacteria	p__Bacteroidetes	c__Sphingobacteriia	o__Sphingobacteriales	f__Chitinophagaceae	g__?	s__?	Flavitalea sp. HMT 320 | HMT-320 | Clone: AZ105 | GB: AF385548 | Status: Phylotype | Body Site: Unassigned | Genome: no	88.4	36/310	No	0	0	0	0	0	0	0	0	0	0	0	1	0	0	0	0	0	0	0	0	0	0	0	0	0	0	0	0	0	0	0	0	0	0	0	0	0	0
OTU_2327	k__Bacteria	p__?	c__?	o__?	f__?	g__?	s__?	Jonquetella anthropi | HMT-777 | Strain: E3_33 | GB: AF481216 | Status: Named | Body Site: Oral | Genome: yes	89.7	1997-10-01	No	0	0	0	0	0	0	0	0	0	0	0	0	0	0	0	0	0	0	0	0	0	0	0	0	0	0	0	0	0	0	0	0	0	0	0	0	0	0
OTU_2328	k__Bacteria	p__Bacteroidetes	c__Sphingobacteriia	o__Sphingobacteriales	f__Chitinophagaceae	g__?	s__?	Flavitalea sp. HMT 320 | HMT-320 | Clone: AZ105 | GB: AF385548 | Status: Phylotype | Body Site: Unassigned | Genome: no	86.5	42/311	No	0	0	0	0	0	0	0	0	0	0	0	0	0	0	0	0	0	0	0	0	0	0	0	0	0	0	0	0	0	0	0	0	0	0	0	0	0	0
OTU_233	k__Bacteria	p__Firmicutes	c__Bacilli	o__Lactobacillales	f__Streptococcaceae	g__Streptococcus	s__?	Streptococcus sanguinis | HMT-758 | Strain: ATCC 10556 | GB: AF003928 | Status: Named | Body Site: Oral | Genome: yes	97.5	8/316	Yes	0	25	4	0	0	0	0	1	0	0	1	0	0	0	0	2	0	0	12	1	0	0	0	0	0	79	0	1	9	1	0	0	1	35	0	2	1	0
OTU_2330	k__Bacteria	p__Firmicutes	c__Bacilli	o__Bacillales	f__Bacillaceae 1	g__Bacillus	s__?	Bacillus clausii | HMT-045 | Strain: SIN84 | GB: AJ297498 | Status: Named | Body Site: Unassigned | Genome: yes	91.8	26/317	No	0	0	0	0	0	0	0	0	0	0	0	0	0	0	0	0	0	0	6	0	0	0	0	0	0	0	0	0	0	0	0	0	0	0	0	0	0	0
OTU_2331	k__Bacteria	p__?	c__?	o__?	f__?	g__?	s__?	Corynebacterium pseudodiphtheriticum | HMT-060 | Strain: CIP 103420 | GB: NR_042137 | Status: Named | Body Site: Nasal | Genome: yes	72.8	83/305	No	0	0	0	0	0	0	0	0	0	0	0	0	0	0	0	0	0	0	0	0	0	0	0	0	0	0	0	0	0	0	0	0	0	0	0	0	0	0
OTU_2332	k__Bacteria	p__?	c__?	o__?	f__?	g__?	s__?	Dietzia cinnamea | HMT-368 | Strain: E9_2 | GB: AF481211 | Status: Named | Body Site: Unassigned | Genome: yes	90.9	10/110	No	0	0	0	0	0	0	0	0	0	6	0	0	0	0	0	0	0	0	0	0	0	0	0	0	0	0	0	0	0	0	0	0	0	0	0	0	0	0
OTU_2333	k__Bacteria	p__Bacteroidetes	c__Sphingobacteriia	o__Sphingobacteriales	f__Chitinophagaceae	g__Filimonas	s__?	Segetibacter aerophilus | HMT-261 | Strain: NBRC 106135 | GB: NR_114296 | Status: Named | Body Site: Unassigned | Genome: no	80.4	62/316	No	0	0	0	0	0	0	0	0	0	0	0	0	0	0	0	0	0	0	0	0	0	0	0	0	0	0	0	0	0	0	0	0	0	0	6	0	0	0
OTU_2334	k__Bacteria	p__Firmicutes	c__Clostridia	o__Clostridiales	f__Ruminococcaceae	g__Ruminococcus	s__?	Anaerococcus sp. HMT 294 | HMT-294 | Clone: nck304d08c1 | GB: KF105918 | Status: Phylotype | Body Site: Unassigned | Genome: no	81.2	62/330	No	0	0	0	0	0	0	0	0	0	0	0	0	0	0	0	0	0	0	0	0	0	0	0	0	0	0	0	0	0	0	0	0	0	0	0	0	0	0
OTU_2335	k__Bacteria	p__Bacteroidetes	c__Cytophagia	o__Cytophagales	f__Cytophagaceae	g__Emticicia	s__?	Tannerella sp. HMT 916 | HMT-916 | Clone: CP6_C2 | GB: KC203065 | Status: Phylotype | Body Site: Oral | Genome: no	76.9	72/312	No	0	0	0	0	0	0	0	0	0	0	0	0	0	0	0	0	0	0	0	0	0	0	0	0	0	0	0	0	0	0	0	0	0	0	6	0	0	0
OTU_2337	k__Bacteria	p__Armatimonadetes	c__Armatimonadia	o__Armatimonadales	f__Armatimonadaceae	g__Armatimonas/Armatimonadetes_gp1	s__?	Lachnospiraceae [G-7] bacterium HMT 086 | HMT-086 | Clone: BU061 | GB: AF385567 | Status: Phylotype | Body Site: Oral | Genome: no	76	58/242	No	0	0	0	0	0	0	0	0	0	0	0	0	0	0	0	0	0	0	0	0	0	0	0	0	0	0	0	0	6	0	0	0	0	0	0	0	0	0
OTU_2339	k__Bacteria	p__?	c__?	o__?	f__?	g__?	s__?	Campylobacter rectus | HMT-748 | Strain: ATCC 33238 | GB: L04317 | Status: Named | Body Site: Oral | Genome: yes	82.7	19/110	No	0	0	0	0	0	0	0	0	0	0	0	0	6	0	0	0	0	0	0	0	0	0	0	0	0	0	0	0	0	0	0	0	0	0	0	0	0	0
OTU_234	k__Bacteria	p__Firmicutes	c__Bacilli	o__Bacillales	f__Bacillales_Incertae Sedis XI	g__Gemella	s__?	Gemella morbillorum | HMT-046 | Strain: ATCC 27824 | GB: L14327 | Status: Named | Body Site: Oral | Genome: yes	99.7	1/319	Yes	0	0	11	0	0	0	0	0	0	0	0	1	0	0	0	0	0	0	0	5	0	0	0	0	10	0	0	1	0	0	0	1	0	0	4	1	0	1
OTU_2342	k__Bacteria	p__Proteobacteria	c__Betaproteobacteria	o__?	f__?	g__?	s__?	Schlegelella thermodepolymerans | HMT-024 | Strain: DhA-71 | GB: AF125876 | Status: Named | Body Site: Unassigned | Genome: no	92.1	24/304	No	0	0	0	0	0	0	0	0	0	0	0	0	0	0	0	0	0	0	0	0	0	0	0	0	0	0	0	0	0	0	0	0	0	0	0	0	0	0
OTU_2343	k__Bacteria	p__?	c__?	o__?	f__?	g__?	s__?	Comamonas testosteroni | HMT-858 | Strain: ATCC 11996 | GB: NR_029161 | Status: Named | Body Site: Oral | Genome: yes	73.2	83/310	No	0	0	0	0	0	0	0	0	0	0	0	0	0	0	0	0	0	6	0	0	0	0	0	0	0	0	0	0	0	0	0	0	0	0	0	0	0	0
OTU_2344	k__Bacteria	p__Proteobacteria	c__Alphaproteobacteria	o__Sphingomonadales	f__Sphingomonadaceae	g__Sphingobium	s__?	Novosphingobium panipatense | HMT-342 | Strain: SM16 | GB: NR_044210 | Status: Named | Body Site: Unassigned | Genome: yes	93.2	19/280	No	0	0	0	0	0	0	0	0	0	0	0	0	0	0	0	0	0	0	0	0	0	0	0	0	0	0	0	0	0	1	0	0	3	0	0	0	0	0
OTU_2345	k__Bacteria	p__?	c__?	o__?	f__?	g__?	s__?	Moraxella nonliquefaciens | HMT-098 | Strain: 4663/62 | GB: NR_104938 | Status: Named | Body Site: Nasal | Genome: yes	76.7	70/301	No	0	0	0	0	0	0	0	0	0	0	0	0	0	6	0	0	0	0	0	0	0	0	0	0	0	0	0	0	0	0	0	0	0	0	0	0	0	0
OTU_2347	k__Bacteria	p__Fusobacteria	c__Fusobacteriia	o__Fusobacteriales	f__Leptotrichiaceae	g__Leptotrichia	s__?	Leptotrichia hongkongensis | HMT-213 | Clone: DA069 | GB: AF287811 | Status: Named | Body Site: Oral | Genome: no	94.4	17/305	No	0	0	0	0	0	0	0	0	0	0	0	0	0	0	0	0	0	0	0	0	0	0	0	0	0	0	0	0	0	0	0	0	0	0	0	0	0	0
OTU_235	k__Bacteria	p__Fusobacteria	c__Fusobacteriia	o__Fusobacteriales	f__Fusobacteriaceae	g__Fusobacterium	s__?	Fusobacterium nucleatum subsp. vincentii | HMT-200 | Strain: ATCC 49256 | GB: NZ_AABF02000026 | Status: Named | Body Site: Oral | Genome: yes	99	3/308	No	0	0	0	0	0	0	0	0	0	0	1	0	0	0	0	0	0	3	0	5	0	0	0	0	0	0	0	0	0	0	0	0	0	0	0	0	0	0
OTU_2350	k__Bacteria	p__?	c__?	o__?	f__?	g__?	s__?	Moraxella sp. HMT 276 | HMT-276 | Clone: ncd26f04c1 | GB: JF000627 | Status: Phylotype | Body Site: Unassigned | Genome: no	76.4	71/301	No	0	0	0	0	0	0	0	0	0	0	0	0	0	0	0	0	0	0	0	0	0	0	0	0	0	0	0	0	6	0	0	0	0	0	0	0	0	0
OTU_2352	k__Bacteria	p__Proteobacteria	c__Gammaproteobacteria	o__Xanthomonadales	f__?	g__?	s__?	Pseudomonas aeruginosa | HMT-536 | Strain: LMG 1242 | GB: Z76651 | Status: Named | Body Site: Unassigned | Genome: yes	78.4	66/305	No	0	0	0	0	0	0	0	0	0	0	0	0	0	0	0	0	0	0	0	0	0	0	0	0	0	0	0	0	0	1	0	0	0	0	0	0	0	0
OTU_2353	k__Bacteria	p__Candidatus Saccharibacteria	c__Saccharibacteria_genera_incertae_sedis	o__Saccharibacteria_genera_incertae_sedis	f__Saccharibacteria_genera_incertae_sedis	g__Saccharibacteria_genera_incertae_sedis	s__?	Saccharibacteria (TM7) [G-1] bacterium HMT 952 | HMT-952 | Strain: TM7x | GB: tbd | Status: Unnamed | Body Site: Oral | Genome: yes	99.3	2/280	No	0	0	0	0	0	0	0	0	0	0	0	0	0	0	0	0	0	0	0	0	0	0	0	0	0	0	0	0	0	0	0	0	0	0	0	0	0	0
OTU_2354	k__Bacteria	p__?	c__?	o__?	f__?	g__?	s__?	Gracilibacteria (GN02) [G-1] bacterium HMT 871 | HMT-871 | Clone: 4L02 | GB: JX294352 | Status: Phylotype | Body Site: Oral | Genome: no	88.5	17/148	No	0	0	0	0	0	0	0	0	0	0	0	0	0	0	0	0	0	0	6	0	0	0	0	0	0	0	0	0	0	0	0	0	0	0	0	0	0	0
OTU_2355	k__Bacteria	p__Firmicutes	c__Negativicutes	o__Selenomonadales	f__Veillonellaceae	g__?	s__?	Selenomonas sp. HMT 501 | HMT-501 | Clone: JI021 | GB: AY349409 | Status: Phylotype | Body Site: Unassigned | Genome: no	84.9	49/325	No	0	0	0	0	0	0	0	0	0	0	0	0	0	0	0	0	0	0	0	0	6	0	0	0	0	0	0	0	0	0	0	0	0	0	0	0	0	0
OTU_2356	k__Bacteria	p__Firmicutes	c__Clostridia	o__Clostridiales	f__?	g__?	s__?	Lachnospiraceae [G-8] bacterium HMT 500 | HMT-500 | Strain: W11650 | GB: tbd | Status: Unnamed | Body Site: Oral | Genome: no	96.6	11/323	No	0	0	0	0	0	0	0	0	0	0	0	0	0	0	0	0	0	0	0	0	0	0	0	0	0	0	0	0	0	0	0	0	0	0	0	0	0	0
OTU_2357	k__Bacteria	p__Proteobacteria	c__Alphaproteobacteria	o__Sphingomonadales	f__Sphingomonadaceae	g__Sphingomonas	s__?	Sphingomonas echinoides | HMT-003 | Clone: nby481c06c1 | GB: HM830566 | Status: Named | Body Site: Unassigned | Genome: yes	94.6	15/280	No	0	0	0	0	0	0	0	0	0	0	0	0	0	0	0	0	0	0	0	0	0	0	0	0	0	0	0	0	0	0	0	0	0	0	0	0	0	0
OTU_236	k__Bacteria	p__Firmicutes	c__Bacilli	o__Lactobacillales	f__Streptococcaceae	g__Streptococcus	s__?	Streptococcus infantis clade 638 | HMT-638 | Strain: ATCC 700779 | GB: AB008315 | Status: Named | Body Site: Oral | Genome: yes	97.5	8/314	Yes	1	1	37	2	0	0	3	5	7	2	1	2	0	0	1	0	0	7	0	7	0	0	1	7	16	0	0	10	13	0	1	0	2	1	2	0	0	0
OTU_2360	k__Bacteria	p__?	c__?	o__?	f__?	g__?	s__?	Anaerolineae [G-1] bacterium HMT 439 | HMT-439 | Clone: PCR-walk | GB: KM018332 | Status: Unnamed | Body Site: Oral | Genome: yes	82.6	19/109	No	0	0	2	0	0	0	0	0	0	0	4	0	0	0	0	0	0	0	0	0	0	0	0	0	0	0	0	0	0	0	0	0	0	0	0	0	0	0
OTU_2361	k__Bacteria	p__Proteobacteria	c__Gammaproteobacteria	o__Legionellales	f__Legionellaceae	g__Legionella	s__?	Stenotrophomonas nitritireducens | HMT-037 | Clone: AY088 | GB: AF385546 | Status: Named | Body Site: Unassigned | Genome: yes	82.2	55/309	No	0	0	0	0	6	0	0	0	0	0	0	0	0	0	0	0	0	0	0	0	0	0	0	0	0	0	0	0	0	0	0	0	0	0	0	0	0	0
OTU_2363	k__Bacteria	p__?	c__?	o__?	f__?	g__?	s__?	Capnocytophaga sp. HMT 338 | HMT-338 | Strain: FDC 8 | GB: U41352 | Status: Unnamed | Body Site: Oral | Genome: yes	72.8	67/246	No	0	0	0	0	0	0	0	0	0	0	0	0	0	0	0	0	0	0	0	0	0	0	0	0	0	0	0	0	0	0	0	0	0	0	6	0	0	0
OTU_2367	k__Bacteria	p__Firmicutes	c__Clostridia	o__Clostridiales	f__Lachnospiraceae	g__Moryella	s__?	Stomatobaculum longum | HMT-419 | Clone: C4ALM087 | GB: AY278618 | Status: Named | Body Site: Oral | Genome: yes	87.4	41/326	No	0	0	0	0	0	0	0	0	0	0	0	0	0	0	0	0	0	0	0	0	0	0	0	0	0	0	0	0	0	0	0	0	0	0	0	0	0	0
OTU_2368	k__Bacteria	p__?	c__?	o__?	f__?	g__?	s__?	Afipia sp. genotype 4 | HMT-652 | Strain: G9018 | GB: U87769 | Status: Unnamed | Body Site: Unassigned | Genome: no	86.8	37/281	No	0	0	0	0	0	0	0	0	0	0	0	0	0	0	0	0	0	0	0	6	0	0	0	0	0	0	0	0	0	0	0	0	0	0	0	0	0	0
OTU_237	k__Bacteria	p__Proteobacteria	c__Gammaproteobacteria	o__Pasteurellales	f__Pasteurellaceae	g__?	s__?	Aggregatibacter sp. HMT 458 | HMT-458 | Clone: JM053 | GB: AY349380 | Status: Unnamed | Body Site: Oral | Genome: yes	100	0/310	No	0	0	6	0	0	11	0	0	0	0	0	0	0	4	0	0	0	14	0	4	0	0	0	0	0	0	0	6	0	0	0	0	0	0	0	0	0	0
OTU_2370	k__Bacteria	p__?	c__?	o__?	f__?	g__?	s__?	Corynebacterium macginleyi | HMT-050 | Strain: JCL-2 | GB: NR_042138 | Status: Named | Body Site: Unassigned | Genome: no	73.9	81/310	No	0	0	0	0	0	0	0	1	0	0	0	0	0	0	0	0	0	0	0	0	0	0	0	0	0	0	0	0	0	0	0	0	5	0	0	0	0	0
OTU_2371	k__Bacteria	p__Bacteroidetes	c__Sphingobacteriia	o__Sphingobacteriales	f__Chitinophagaceae	g__?	s__?	Flavitalea sp. HMT 320 | HMT-320 | Clone: AZ105 | GB: AF385548 | Status: Phylotype | Body Site: Unassigned | Genome: no	94.5	17/310	No	0	0	0	0	0	0	0	0	0	0	0	0	0	0	0	0	0	0	0	0	0	0	0	0	0	0	0	0	0	0	0	0	0	0	0	0	0	0
OTU_2372	k__Bacteria	p__Proteobacteria	c__Alphaproteobacteria	o__Rhizobiales	f__Methylobacteriaceae	g__Methylobacterium	s__?	Bosea vestrisii | HMT-636 | Strain: G8569 | GB: U87774 | Status: Named | Body Site: Unassigned | Genome: no	88.1	31/260	No	0	0	0	0	0	0	0	0	0	0	0	0	0	0	0	0	0	0	0	0	0	0	0	0	0	0	0	0	0	0	0	0	0	0	0	0	0	0
[truncated: 1,110 more rows]
[truncated: 79 more columns]

## Sheet: Suppl Table 4
OTU_100	2
OTU_1002	#N/A
OTU_1003	#N/A
OTU_1005	#N/A
OTU_1007	0
OTU_1008	#N/A
OTU_101	0
OTU_1010	#N/A
OTU_1011	#N/A
OTU_1012	0.366025403784439
OTU_1013	#N/A
OTU_1015	#N/A
OTU_1016	0.5
OTU_1017	#N/A
OTU_1019	#N/A
OTU_102	1.5
OTU_1021	1.36602540378444
OTU_1022	0
[truncated: 1,857 more rows]
